# Supplementary material for: Two modes of gene regulation by TFL1 mediate its dual function in flowering time and shoot determinacy of Arabidopsis
Source: Development. 2023 Dec 7;150(23):dev202089. doi: 10.1242/dev.202089 (PMC10730086; doi:10.1242/dev.202089)
Supplement: Table S1. RNA-sequencing analysis. [file develop-150-202089-TableS1.xlsx]

## Sheet: Fig.3A Col-0 vs tfl1-18 10 LDs
Legend: List of genes present in the Venn Diagram in Fig. 3A. All genes diferentially express and statistically relevant (p adj < 0,05) in Col-0 10 LDs vs 7 LDs and in tfl1-18 10 LDs vs 7 LDs were used for the analysis.
							Common genes			tfl1-18 Unique genes			Col-0 Unique genes
							AT5G14170	(CHC1)		AT2G13540	ABA HYPERSENSITIVE 1 (ABH1)		AT3G57130	BLADE ON PETIOLE 1 (BOP1)
							AT4G35900	(FD)		AT1G18450	ACTIN-RELATED PROTEIN 4 (ARP4)		AT2G46830	CIRCADIAN CLOCK ASSOCIATED 1 (CCA1)
							AT2G45660	AGAMOUS-LIKE 20 (AGL20)		AT4G18960	AGAMOUS (AG)		AT1G71800	CLEAVAGE STIMULATING FACTOR 64 (CSTF64)
							AT4G24540	AGAMOUS-LIKE 24 (AGL24)		AT5G51870	AGAMOUS-LIKE 71 (AGL71)		AT5G39660	CYCLING DOF FACTOR 2 (CDF2)
							AT5G62165	AGAMOUS-LIKE 42 (AGL42)		AT5G60910	AGAMOUS-LIKE 8 (AGL8)		AT5G06850	FT-INTERACTING PROTEIN 1 (FTIP1)
							AT4G34710	ARGININE DECARBOXYLASE 2 (ADC2)		AT4G25000	ALPHA-AMYLASE-LIKE (AMY1)		AT5G15230	GAST1 PROTEIN HOMOLOG 4 (GASA4)
							AT2G39360	CURVY1 (CVY1)		AT3G54340	APETALA 3 (AP3)		AT5G08230	HUA2 LIKE 1 (HULK1)
							AT3G43920	DICER-LIKE 3 (DCL3)		AT1G69120	APETALA1 (AP1)		AT1G32230	RADICAL-INDUCED CELL DEATH1 (RCD1)
							AT5G20320	DICER-LIKE 4 (DCL4)		AT1G76710	ASH1-RELATED PROTEIN 1 (ASHH1)		AT2G01570	REPRESSOR OF GA1-3 1 (RGA1)
							AT2G20570	GBF'S PRO-RICH REGION-INTERACTING FACTOR 1 (GPRI1)		AT2G17770	BASIC REGION/LEUCINE ZIPPER MOTIF 27 (BZIP27)		AT3G01090	SNF1 KINASE HOMOLOG 10 (KIN10)
							AT4G25420	GIBBERELLIN 20 OXIDASE 1 (GA20OX1)		AT1G26310	CAULIFLOWER (CAL)		AT4G31877	to 15415333, exon 2: 15414352 to 15414313, exon 3: 15413822 to 15413759, exon 4: 15413594 to 15413295; mature miRNA and miRNA* are located on exon 1.
							AT1G15550	GIBBERELLIN 3-OXIDASE 1 (GA3OX1)		AT5G15840	CONSTANS (CO)		AT2G07741
							AT3G23050	INDOLE-3-ACETIC ACID 7 (IAA7)		AT5G57660	CONSTANS-LIKE 5 (COL5)		AT1G54660
							AT3G57300	INO80 ORTHOLOG (INO80)		AT1G10120	CRY2-INTERACTING BHLH 4 (CIB4)		AT4G12480
							AT5G61850	LEAFY (LFY)		AT1G04400	CRYPTOCHROME 2 (CRY2)		AT4G01890
							AT2G46970	PHYTOCHROME INTERACTING FACTOR 3-LIKE 1 (PIL1)		AT1G26260	CRYPTOCHROME-INTERACTING BASIC-HELIX-LOOP-HELIX 5 (CIB5)		AT2G18480
							AT2G33380	RESPONSIVE TO DESICCATION 20 (RD20)		AT4G26150	CYTOKININ-RESPONSIVE GATA FACTOR 1 (CGA1)		AT3G27500
							AT1G75060	SAP30 FUNCTION-RELATED 1 (AFR1)		AT5G60800	EAVY METAL-ASSOCIATED ISOPRENYLATED PLANT PROTEIN3 (HIPP3)		AT1G04660
							AT2G39250	SCHNARCHZAPFEN (SNZ)		AT2G33860	ETTIN (ETT)		AT4G12470
							AT1G62360	SHOOT MERISTEMLESS (STM)		AT3G12145	FLOR1 (FLR1)		AT5G10210
							AT3G43190	SUCROSE SYNTHASE 4 (SUS4)		AT5G24860	FLOWERING PROMOTING FACTOR 1 (FPF1)		AT3G28960
							AT1G78580	TREHALOSE-6-PHOSPHATE SYNTHASE (TPS1)		AT4G02780	GA REQUIRING 1 (GA1)		AT5G65130
							AT3G11910	UBIQUITIN-SPECIFIC PROTEASE 13 (UBP13)		AT1G79460	GA REQUIRING 2 (GA2)		AT5G49615
							AT2G30140	UDP-GLUCOSYL TRANSFERASE 87A2 (UGT87A2)		AT5G56860	GATA, NITRATE-INDUCIBLE, CARBON METABOLISM-INVOLVED (GNC)		AT1G22500
							AT1G30950	UNUSUAL FLORAL ORGANS (UFO)		AT3G28730	HIGH MOBILITY GROUP (HMG)		AT4G32780
							AT3G04910	WITH NO LYSINE (K) KINASE 1 (WNK1)		AT5G64610	HISTONE ACETYLTRANSFERASE OF THE MYST FAMILY 1 (HAM1)		AT2G18180
							AT1G01070			AT4G40060	HOMEOBOX PROTEIN 16 (HB16)		AT1G67710
							AT1G01080			AT4G32551	LEUNIG (LUG)		AT4G18550
							AT1G01090			AT3G61250	MYB DOMAIN PROTEIN 17 (MYB17)		AT2G37130
							AT1G01120			AT3G28910	MYB DOMAIN PROTEIN 30 (MYB30)		AT2G40390
							AT1G01430			AT3G10490	NAC DOMAIN CONTAINING PROTEIN 52 (ANAC052)		AT1G67860
							AT1G01620			AT5G47640	NUCLEAR FACTOR Y, SUBUNIT B2 (NF-YB2)		AT5G38280
							AT1G02150			AT5G44160	NUTCRACKER (NUC)		AT5G06470
							AT1G02280			AT1G68640	PERIANTHIA (PAN)		AT1G33700
							AT1G02560			AT5G51820	PHOSPHOGLUCOMUTASE (PGM)		AT1G28470
							AT1G02630			AT5G20240	PISTILLATA (PI)		AT2G26480
							AT1G02690			AT5G49020	PROTEIN ARGININE METHYLTRANSFERASE 4A (PRMT4A)		AT4G23930
							AT1G02730			AT1G68840	RELATED TO ABI3/VP1 2 (RAV2)		AT3G45060
							AT1G02800			AT2G28550	RELATED TO AP2.7 (RAP2.7)		AT2G01905
							AT1G02850			AT5G02030	REPLUMLESS (RPL)		AT2G27300
							AT1G02910			AT3G02310	SEPALLATA 2 (SEP2)		AT3G21040
							AT1G02930			AT2G03710	SEPALLATA 4 (SEP4)		AT5G66630
							AT1G02940			AT5G15800	SEPALLATA1 (SEP1)		AT3G14940
							AT1G03040			AT1G24260	SEPALLATA3 (SEP3)		AT1G75700
							AT1G03130			AT2G22540	SHORT VEGETATIVE PHASE (SVP)		AT3G50170
							AT1G03170			AT1G53160	SQUAMOSA PROMOTER BINDING PROTEIN-LIKE 4 (SPL4)		AT1G61760
							AT1G03310			AT1G02065	SQUAMOSA PROMOTER BINDING PROTEIN-LIKE 8 (SPL8)		AT1G73630
							AT1G03475			AT5G35770	STERILE APETALA (SAP)		AT5G48060
							AT1G03495			AT3G23130	SUPERMAN (SUP)		AT5G25370
							AT1G03620			AT5G17690	TERMINAL FLOWER 2 (TFL2)		AT3G51710
							AT1G03630			AT1G15750	TOPLESS (TPL)		AT2G33175
							AT1G03680			AT1G57820	VARIANT IN METHYLATION 1 (VIM1)		AT4G24250
							AT1G03940			AT2G17950	WUSCHEL (WUS)		AT3G44220
							AT1G04120			AT5G18560			AT4G22900
							AT1G04350			AT1G32280			AT5G11620
							AT1G04420			AT5G22796			AT4G09950
							AT1G04800			AT5G45630			AT5G55170
							AT1G05010			AT5G17810			AT2G34530
							AT1G05120			AT5G17080			AT3G01670
							AT1G05150			AT1G51220			AT3G06020
							AT1G05190			AT5G03668			AT1G66200
							AT1G05570			AT4G05497			AT4G31630
							AT1G06190			AT3G26200			AT1G73370
							AT1G06680			AT1G13290			AT4G01440
							AT1G06760			AT4G05495			AT5G18670
							AT1G07140			AT5G47130			AT1G01150
							AT1G07440			AT2G14210			AT4G19050
							AT1G07670			AT2G14247			AT5G56990
							AT1G07720			AT2G19990			AT5G42280
							AT1G07750			AT1G57780			AT1G33170
							AT1G07985			AT5G32460			AT1G02640
							AT1G08540			AT3G10590			AT4G30975
							AT1G08640			AT5G55430			AT5G14890
							AT1G09310			AT5G37300			AT1G06490
							AT1G09340			AT4G21690			AT5G04690
							AT1G09390			AT2G44220			AT5G04770
							AT1G09460			AT5G24420			AT3G21600
							AT1G09960			AT1G13635			AT1G77700
							AT1G10510			AT5G38096			AT1G63180
							AT1G10522			AT4G14730			AT3G10720
							AT1G10540			AT3G54770			AT3G09790
							AT1G10980			AT1G72100			AT1G14630
							AT1G11080			AT3G28500			AT1G64455
							AT1G11130			AT4G34320			AT2G29970
							AT1G11350			AT1G11070			AT1G47840
							AT1G11420			AT4G35650			AT2G01818
							AT1G11430			AT1G49470			AT1G62870
							AT1G11545			AT3G05858			AT1G60140
							AT1G11750			AT2G45410			AT2G37590
							AT1G11870			AT4G24026			AT1G35830
							AT1G12240			AT5G20640			AT5G17300
							AT1G13600			AT5G59305			AT5G45530
							AT1G13609			AT1G25472			AT5G54510
							AT1G13710			AT1G23850			AT5G45960
							AT1G13820			AT1G51850			AT1G62810
							AT1G14150			AT2G25260			AT2G29125
							AT1G14270			AT2G18328			AT4G27260
							AT1G14280			AT3G12220			AT3G09190
							AT1G14580			AT4G10265			AT1G04540
							AT1G14690			AT2G03200			AT4G00905
							AT1G14790			AT4G33420			AT1G26930
							AT1G14810			AT3G13950			AT4G36710
							AT1G15140			AT2G21130			AT1G74150
							AT1G15170			AT3G45160			AT2G26440
							AT1G15210			AT4G00680			AT4G24230
							AT1G15410			AT4G31610			AT5G23100
							AT1G15510			AT1G17960			AT2G22680
							AT1G15820			AT4G22510			AT1G30110
							AT1G15930			AT4G17800			AT3G21010
							AT1G15980			AT1G47395			AT5G21940
							AT1G16180			AT5G02090			AT4G35780
							AT1G16310			AT5G23750			AT1G05370
							AT1G16330			AT4G21970			AT5G03240
							AT1G16630			AT5G55450			AT1G34060
							AT1G17840			AT1G08440			AT1G15740
							AT1G18060			AT1G22480			AT1G05060
							AT1G18265			AT5G63580			AT3G18295
							AT1G18835			AT3G08040			AT5G66910
							AT1G19150			AT3G01350			AT5G04230
							AT1G19530			AT1G33055			AT4G17880
							AT1G19540			AT1G61795			AT5G62940
							AT1G19850			AT1G47400			AT2G16430
							AT1G20020			AT4G02810			AT3G10200
							AT1G20390			AT1G18830			AT5G18370
							AT1G21130			AT2G44260			AT5G65110
							AT1G21140			AT4G00390			AT2G40230
							AT1G21890			AT3G50230			AT5G12970
							AT1G22030			AT3G21550			AT5G45550
							AT1G22150			AT5G56300			AT2G33310
							AT1G22360			AT3G05905			AT2G44830
							AT1G22430			AT1G58310			AT1G11260
							AT1G22490			AT4G36060			AT5G21170
							AT1G22690			AT5G62420			AT2G31280
							AT1G22850			AT2G43520			AT1G74840
							AT1G22910			AT5G05790			AT5G52540
							AT1G23080			AT2G40900			AT5G63190
							AT1G23090			AT5G39330			AT5G24800
							AT1G23310			AT5G20820			AT3G56760
							AT1G23380			AT3G27027			AT5G04860
							AT1G23560			AT5G53660			AT2G24570
							AT1G23760			AT5G60660			AT2G17130
							AT1G23890			AT5G63800			AT1G11090
							AT1G24020			AT1G63295			AT1G63440
							AT1G24070			AT4G01430			AT5G59890
							AT1G24147			AT4G18425			AT2G29065
							AT1G25425			AT3G04960			AT1G18460
							AT1G25440			AT1G24575			AT1G21410
							AT1G26230			AT2G35150			AT1G04760
							AT1G26540			AT4G22545			AT4G37430
							AT1G26760			AT3G11580			AT1G75450
							AT1G26770			AT1G26820			AT1G05490
							AT1G27480			AT3G59010			AT3G61590
							AT1G27660			AT4G10270			AT3G05675
							AT1G27950			AT5G38710			AT5G17980
							AT1G28110			AT1G19630			AT2G28890
							AT1G28140			AT1G43790			AT1G75820
							AT1G28290			AT4G39770			AT4G18380
							AT1G28600			AT5G54470			AT3G10250
							AT1G28660			AT5G56970			AT4G39090
							AT1G28670			AT1G02335			AT1G06420
							AT1G29070			AT1G19790			AT3G11650
							AT1G29400			AT5G67620			AT4G25835
							AT1G29418			AT4G22200			AT1G63670
							AT1G29430			AT1G69600			AT4G03210
							AT1G29440			AT3G30875			AT5G57110
							AT1G29660			AT3G28345			AT1G78280
							AT1G29670			AT2G37880			AT1G48280
							AT1G29720			AT2G30933			AT2G34690
							AT1G29910			AT3G30340			AT2G18500
							AT1G29920			AT3G13640			AT5G06940
							AT1G30380			AT5G60142			AT1G79420
							AT1G31050			AT3G49860			AT5G16120
							AT1G31880			AT3G61880			AT4G35500
							AT1G32080			AT5G63390			AT1G45130
							AT1G32200			AT1G58390			AT4G02050
							AT1G32450			AT1G06830			AT2G35340
							AT1G32500			AT1G60360			AT1G15080
							AT1G32860			AT1G02900			AT1G19270
							AT1G32990			AT3G28560			AT1G68000
							AT1G33080			AT1G30515			AT5G10860
							AT1G33240			AT3G55880			AT1G50600
							AT1G33265			AT1G05100			AT5G57940
							AT1G33590			AT4G35390			AT5G52870
							AT1G33600			AT1G28360			AT1G25175
							AT1G33811			AT3G05152			AT5G61980
							AT1G34245			AT2G26520			AT4G21534
							AT1G34580			AT5G65230			AT5G20620
							AT1G35290			AT3G14990			AT1G07200
							AT1G35310			AT1G58280			AT1G04550
							AT1G35350			AT1G78090			AT1G30420
							AT1G35680			AT3G27150			AT2G16390
							AT1G36320			AT5G25140			AT1G74890
							AT1G42550			AT2G18470			AT5G60300
							AT1G42970			AT5G23810			AT1G69850
							AT1G43560			AT4G24040			AT2G43330
							AT1G43800			AT1G02190			AT5G51350
							AT1G44575			AT5G65040			AT2G41700
							AT1G44750			AT3G15353			AT3G09770
							AT1G44800			AT1G49320			AT3G58750
							AT1G45191			AT4G17670			AT4G01020
							AT1G45230			AT2G44740			AT3G24660
							AT1G46264			AT5G15830			AT4G02890
							AT1G47500			AT4G20240			AT3G53760
							AT1G47520			AT1G18880			AT4G05190
							AT1G47580			AT1G75590			AT2G46060
							AT1G47670			AT1G32100			AT3G20250
							AT1G48300			AT3G63110			AT3G53620
							AT1G48350			AT2G39510			AT3G49880
							AT1G48410			AT3G11660			AT3G02880
							AT1G48520			AT3G22540			AT5G50150
							AT1G48570			AT1G48100			AT3G57980
							AT1G48750			AT1G49475			AT1G03090
							AT1G49500			AT2G02020			AT1G65380
							AT1G49870			AT3G23090			AT3G54180
							AT1G50450			AT1G64370			AT2G34680
							AT1G51100			AT1G80100			AT4G10630
							AT1G51500			AT4G31730			AT1G54385
							AT1G51805			AT2G26511			AT4G32940
							AT1G52100			AT2G18570			AT1G80870
							AT1G52150			AT3G26490			AT1G60420
							AT1G52870			AT5G52600			AT1G61250
							AT1G53140			AT3G19270			AT2G24230
							AT1G53430			AT5G10300			AT1G73100
							AT1G54010			AT5G35732			AT4G37550
							AT1G54930			AT1G52190			AT1G17450
							AT1G55110			AT3G08660			AT2G41710
							AT1G55120			AT5G28490			AT2G37420
							AT1G55360			AT4G15670			AT3G57870
							AT1G55370			AT5G53730			AT2G38970
							AT1G55480			AT3G28945			AT5G02880
							AT1G55610			AT5G03260			AT3G48060
							AT1G55670			AT3G45010			AT4G32820
							AT1G55810			AT3G16180			AT2G17760
							AT1G55850			AT1G67910			AT1G65920
							AT1G56050			AT3G53100			AT4G02590
							AT1G56070			AT4G19810			AT5G05940
							AT1G56190			AT2G33880			AT2G14170
							AT1G56210			AT5G25130			AT2G27090
							AT1G56510			AT4G13540			AT2G22270
							AT1G56580			AT5G47600			AT4G00900
							AT1G56650			AT3G28540			AT1G63300
							AT1G56660			AT5G64910			AT1G19360
							AT1G56680			AT1G10640			AT5G23720
							AT1G57770			AT5G22460			AT2G40980
							AT1G57990			AT4G23060			AT1G50030
							AT1G58270			AT2G28690			AT1G63690
							AT1G58290			AT4G39780			AT1G13980
							AT1G59700			AT1G35910			AT5G10370
							AT1G59750			AT4G15160			AT4G11860
							AT1G60060			AT1G49310			AT2G41220
							AT1G60160			AT3G12470			AT3G17850
							AT1G60390			AT4G25750			AT1G53730
							AT1G61190			AT1G71880			AT3G03680
							AT1G61800			AT2G41050			AT2G31820
							AT1G61810			AT5G02540			AT1G25280
							AT1G61820			AT2G27140			AT2G21050
							AT1G62050			AT5G19600			AT4G04320
							AT1G62500			AT1G01110			AT1G14380
							AT1G62660			AT5G63850			AT1G48480
							AT1G62750			AT3G23430			AT3G21280
							AT1G62780			AT5G26330			AT3G06850
							AT1G63020			AT3G46880			AT3G10800
							AT1G63610			AT1G10682			AT1G21810
							AT1G63970			AT5G03390			AT3G16620
							AT1G64510			AT2G13680			AT5G49810
							AT1G64640			AT3G02550			AT1G27540
							AT1G64660			AT4G15480			AT2G01820
							AT1G64680			AT1G16070			AT1G55130
							AT1G64710			AT1G11580			AT3G22968
							AT1G64900			AT3G28570			AT3G59100
							AT1G64950			AT2G38080			AT5G56630
							AT1G65060			AT3G12090			AT5G47120
							AT1G65150			AT4G26270			AT4G14990
							AT1G65190			AT3G43430			AT5G64500
							AT1G65260			AT2G40970			AT2G41740
							AT1G65370			AT3G16650			AT3G15380
							AT1G65590			AT3G56240			AT5G63260
							AT1G65810			AT1G05760			AT5G65750
							AT1G66670			AT3G60160			AT1G63490
							AT1G67040			AT3G49360			AT3G10730
							AT1G67090			AT1G28620			AT5G11510
							AT1G67110			AT1G80760			AT3G04630
							AT1G67195			AT1G09812			AT4G39870
							AT1G67280			AT5G50130			AT1G05710
							AT1G67720			AT5G12330			AT4G21270
							AT1G68400			AT3G23150			AT2G32940
							AT1G68520			AT3G10040			AT1G15130
							AT1G68530			AT3G55780			AT4G33210
							AT1G68590			AT2G24762			AT3G19190
							AT1G68740			AT2G31390			AT5G56790
							AT1G68890			AT3G11280			AT1G72250
							AT1G69170			AT4G37900			AT1G30090
							AT1G69180			AT5G65590			AT2G07170
							AT1G69580			AT5G65970			AT2G43070
							AT1G69880			AT1G69230			AT1G50570
							AT1G69910			AT1G60540			AT1G17070
							AT1G70200			AT1G71920			AT1G22930
							AT1G70210			AT3G17185			AT5G16250
							AT1G70260			AT4G19840			AT3G50530
							AT1G70690			AT5G22090			AT3G04670
							AT1G70710			AT5G62770			AT3G13990
							AT1G70760			AT2G35600			AT4G35800
							AT1G70820			AT5G37500			AT1G27595
							AT1G70830			AT1G08860			AT3G09570
							AT1G71030			AT2G35140			AT1G68220
							AT1G71500			AT3G48980			AT3G23670
							AT1G71870			AT5G10310			AT3G54430
							AT1G72130			AT3G61210			AT2G23460
							AT1G72210			AT4G39410			AT1G04530
							AT1G72610			AT5G65640			AT2G31960
							AT1G73590			AT5G17800			AT4G27060
							AT1G73870			AT1G31770			AT5G46760
							AT1G74730			AT5G60250			AT4G34100
							AT1G74880			AT1G51405			AT3G22220
							AT1G74970			AT1G67870			AT4G00355
							AT1G75460			AT5G62680			AT1G49480
							AT1G75490			AT1G02670			AT1G30400
							AT1G75860			AT5G22580			AT3G20770
							AT1G75900			AT2G06200			AT5G55530
							AT1G76040			AT5G10510			AT1G19870
							AT1G76080			AT2G04450			AT1G08620
							AT1G76090			AT3G21420			AT5G40740
							AT1G76360			AT4G05010			AT2G02970
							AT1G76450			AT1G56670			AT3G26380
							AT1G76540			AT1G19550			AT4G14330
							AT1G76550			AT1G49405			AT1G45207
							AT1G76620			AT1G72230			AT1G08560
							AT1G76800			AT1G76420			AT3G10770
							AT1G77120			AT3G50870			AT1G27190
							AT1G78070			AT1G67770			AT5G51430
							AT1G78460			AT5G53950			AT5G49650
							AT1G78630			AT2G33770			AT2G23520
							AT1G78770			AT2G20515			AT1G78880
							AT1G78865			AT2G24580			AT3G18060
							AT1G79690			AT5G21150			AT2G42230
							AT1G79850			AT1G30320			AT5G04560
							AT1G80030			AT1G14890			AT3G54670
							AT1G80130			AT4G38650			AT5G56650
							AT1G80460			AT3G46130			AT1G31650
							AT2G01110			AT3G47580			AT1G03140
							AT2G01210			AT3G50060			AT4G24560
							AT2G01610			AT1G70510			AT5G49980
							AT2G01660			AT4G20320			AT2G17480
							AT2G01670			AT3G54000			AT3G08530
							AT2G01830			AT1G26680			AT2G15860
							AT2G01913			AT2G24700			AT4G34215
							AT2G01940			AT1G64620			AT3G03300
							AT2G02560			AT3G54820			AT3G20120
							AT2G02850			AT1G26190			AT4G15780
							AT2G03420			AT5G45350			AT3G24880
							AT2G04080			AT2G23050			AT1G29750
							AT2G04100			AT4G28652			AT5G08290
							AT2G04270			AT5G09220			AT1G51570
							AT2G04360			AT1G79110			AT5G18830
							AT2G04570			AT1G75090			AT4G32180
							AT2G04700			AT4G37870			AT4G25880
							AT2G06850			AT4G13710			AT3G20260
							AT2G10940			AT3G59680			AT4G10840
							AT2G13360			AT1G59740			AT5G42620
							AT2G15050			AT4G22160			AT5G65440
							AT2G16060			AT3G12060			AT1G01300
							AT2G16270			AT4G20730			AT1G80490
							AT2G16660			AT5G24280			AT2G01130
							AT2G17240			AT4G23500			AT4G00340
							AT2G17520			AT1G04310			AT3G63500
							AT2G18160			AT1G14760			AT4G38350
							AT2G19110			AT4G15093			AT5G42720
							AT2G19310			AT1G68430			AT2G17700
							AT2G19870			AT1G23460			AT5G16880
							AT2G19910			AT1G18250			AT3G15730
							AT2G19970			AT3G61830			AT1G56280
							AT2G20180			AT3G29670			AT1G10180
							AT2G20270			AT5G59780			AT5G04410
							AT2G20370			AT1G23000			AT2G44100
							AT2G20550			AT5G01120			AT2G20190
							AT2G20750			AT1G50420			AT5G41950
							AT2G20890			AT4G11990			AT3G17205
							AT2G20950			AT1G70670			AT5G19330
							AT2G21170			AT4G25020			AT4G14160
							AT2G21280			AT3G13310			AT1G47900
							AT2G21330			AT5G04220			AT3G49490
							AT2G21385			AT4G23750			AT3G54750
							AT2G21560			AT1G74430			AT3G43300
							AT2G21650			AT4G00880			AT5G18580
							AT2G21730			AT2G02540			AT1G09010
							AT2G21830			AT1G43910			AT2G43800
							AT2G21860			AT5G61250			AT1G01960
							AT2G21890			AT5G65210			AT2G30110
							AT2G22000			AT1G14687			AT1G78300
							AT2G22170			AT2G17260			AT5G64030
							AT2G22360			AT5G56720			AT5G15020
							AT2G22420			AT1G60960			AT4G33740
							AT2G22490			AT1G62480			AT4G31480
							AT2G22660			AT5G07280			AT3G51740
							AT2G23000			AT4G18640			AT3G06400
							AT2G23130			AT3G20100			AT4G37460
							AT2G23350			AT2G45190			AT4G01000
							AT2G23700			AT1G20140			AT5G64070
							AT2G23950			AT1G54450			AT5G05010
							AT2G24060			AT4G30850			AT1G10950
							AT2G25180			AT3G24460			AT5G37830
							AT2G25640			AT1G69440			AT5G19010
							AT2G25670			AT4G01897			AT1G21630
							AT2G25870			AT1G32240			AT3G53750
							AT2G26080			AT3G06160			AT3G20630
							AT2G26180			AT5G65200			AT1G17210
							AT2G26510			AT3G18710			AT3G08510
							AT2G26910			AT5G53830			AT4G02480
							AT2G27228			AT5G60400			AT5G66730
							AT2G27385			AT3G24450			AT3G15880
							AT2G27402			AT5G63650			AT5G15650
							AT2G27680			AT1G26690			AT1G22840
							AT2G27880			AT4G00380			AT1G09640
							AT2G28000			AT5G23870			AT1G31910
							AT2G28260			AT1G77270			AT2G31610
							AT2G28780			AT1G59640			AT1G07940
							AT2G28800			AT1G63120			AT3G06350
							AT2G28950			AT1G15960			AT1G26630
							AT2G29310			AT1G11125			AT3G12390
							AT2G29320			AT5G54960			AT5G58710
							AT2G29340			AT1G65910			AT5G10360
							AT2G29360			AT3G10450			AT3G60770
							AT2G29450			AT1G44760			AT1G33120
							AT2G29460			AT1G75520			AT5G58420
							AT2G30540			AT1G51460			AT2G43360
							AT2G31170			AT3G13960			AT5G41520
							AT2G31570			AT1G70810			AT3G25520
							AT2G32010			AT1G20823			AT3G02220
							AT2G32230			AT5G43910			AT3G49080
							AT2G32530			AT5G49900			AT3G51260
							AT2G33050			AT3G47010			AT3G55620
							AT2G33180			AT5G28640			AT4G38520
							AT2G33430			AT5G53486			AT2G34480
							AT2G33620			AT5G64550			AT1G14320
							AT2G34430			AT3G11410			AT5G41140
							AT2G34590			AT4G17350			AT3G52590
							AT2G34640			AT1G02950			AT2G36160
							AT2G34710			AT1G06180			AT4G36130
							AT2G34860			AT1G29240			AT4G31700
							AT2G35110			AT1G53860			AT5G23740
							AT2G35130			AT1G06660			AT5G58870
							AT2G35370			AT4G15140			AT5G11170
							AT2G35500			AT5G13660			AT1G48630
							AT2G35830			AT1G32330			AT1G27760
							AT2G35880			AT4G19200			AT4G13170
							AT2G36080			AT1G52700			AT5G66140
							AT2G36145			AT2G31730			AT2G37990
							AT2G36220			AT5G18040			AT1G76010
							AT2G36490			AT3G23290			AT2G09990
							AT2G36570			AT4G00850			AT1G72750
							AT2G36810			AT5G45720			AT2G30060
							AT2G36885			AT5G24850			AT5G39600
							AT2G37040			AT4G01525			AT2G37270
							AT2G37050			AT5G67160			AT5G43960
							AT2G37220			AT4G36930			AT1G14980
							AT2G37260			AT2G21060			AT3G04400
							AT2G37280			AT2G42800			AT3G49910
							AT2G37460			AT2G38160			AT4G25740
							AT2G37640			AT4G21550			AT5G28060
							AT2G37900			AT2G17820			AT1G22780
							AT2G38170			AT5G10150			AT5G27720
							AT2G38230			AT1G59218			AT2G18020
							AT2G38270			AT4G25160			AT4G14030
							AT2G38530			AT1G78020			AT2G10410
							AT2G38540			AT5G03610			AT5G23900
							AT2G38600			AT1G22275			AT1G02780
							AT2G38610			AT2G03090			AT1G21580
							AT2G38790			AT1G48600			AT4G15000
							AT2G38870			AT1G60870			AT3G09820
							AT2G39010			AT3G14070			AT1G48850
							AT2G39130			AT5G22630			AT3G05910
							AT2G39220			AT2G38070			AT3G25470
							AT2G39310			AT5G01660			AT3G07110
							AT2G39470			AT4G29080			AT5G52650
							AT2G39681			AT2G21770			AT3G62250
							AT2G39830			AT2G24680			AT5G56710
							AT2G39870			AT1G49750			AT2G11890
							AT2G40010			AT4G05520			AT1G18540
							AT2G40130			AT5G59730			AT4G38950
							AT2G40300			AT1G55180			AT3G06040
							AT2G40490			AT1G70475			AT1G20770
							AT2G40750			AT1G28400			AT3G47370
							AT2G41090			AT3G24810			AT5G02960
							AT2G41140			AT4G33080			AT3G11510
							AT2G41300			AT4G23730			AT3G62870
							AT2G41680			AT3G15810			AT1G34030
							AT2G41890			AT3G50630			AT5G60670
							AT2G42170			AT4G30560			AT5G39740
							AT2G42220			AT5G19740			AT1G09660
							AT2G42300			AT2G18560			AT4G22220
							AT2G42380			AT5G65770			AT1G73230
							AT2G42540			AT4G24780			AT1G69620
							AT2G42610			AT3G11230			AT4G05410
							AT2G42620			AT4G39860			AT1G17880
							AT2G42730			AT5G10520			AT4G32400
							AT2G42760			AT4G16370			AT3G49560
							AT2G42890			AT2G28510			AT5G08060
							AT2G42900			AT3G07200			AT1G09590
							AT2G43970			AT2G17640			AT2G27720
							AT2G43980			AT2G19920			AT1G03860
							AT2G44040			AT5G65710			AT5G26180
							AT2G44230			AT1G76440			AT1G51110
							AT2G44650			AT2G38800			AT2G47830
							AT2G44745			AT1G14900			AT4G28450
							AT2G45050			AT4G03010			AT4G16720
							AT2G45400			AT3G05030			AT4G01660
							AT2G45440			AT5G09970			AT5G04800
							AT2G45450			AT5G05480			AT2G27730
							AT2G45560			AT4G08150			AT4G39200
							AT2G45770			AT5G47800			AT5G19820
							AT2G46810			AT3G16490			AT1G48450
							AT2G46820			AT5G11110			AT5G07090
							AT2G46890			AT3G48670			AT3G05060
							AT2G46910			AT1G26665			AT3G07050
							AT2G47370			AT1G17480			AT3G08610
							AT2G47750			AT1G56020			AT5G27850
							AT2G47910			AT1G04425			AT2G42190
							AT2G48070			AT1G03750			AT2G39460
							AT3G01300			AT4G32710			AT2G19480
							AT3G01410			AT1G76740			AT5G64130
							AT3G01480			AT5G15080			AT3G52580
							AT3G01490			AT5G41620			AT2G31660
							AT3G01500			AT5G17760			AT1G75270
							AT3G01550			AT2G47680			AT1G08360
							AT3G01680			AT2G46270			AT1G70600
							AT3G01840			AT2G26110			AT2G31840
							AT3G02140			AT1G18600			AT1G13160
							AT3G02210			AT5G66330			AT1G33290
							AT3G02450			AT2G32410			AT5G35620
							AT3G02480			AT2G44190			AT1G52670
							AT3G02570			AT3G07570			AT5G67590
							AT3G03240			AT5G65410			AT4G18700
							AT3G03270			AT5G22880			AT2G19385
							AT3G03710			AT3G63430			AT1G25260
							AT3G03830			AT5G07180			AT2G47110
							AT3G03890			AT2G02148			AT3G05560
							AT3G04510			AT2G20340			AT4G13930
							AT3G04520			AT4G39800			AT3G19130
							AT3G04550			AT1G76970			AT2G29650
							AT3G04650			AT2G25270			AT3G13940
							AT3G04790			AT5G47910			AT1G15420
							AT3G05020			AT5G11930			AT3G55280
							AT3G05400			AT3G17160			AT5G20180
							AT3G05410			AT3G22420			AT3G53430
							AT3G05650			AT4G18260			AT4G17520
							AT3G05800			AT1G77110			AT4G17390
							AT3G06130			AT1G25510			AT2G37190
							AT3G06435			AT4G31920			AT1G06550
							AT3G06640			AT5G48820			AT3G53740
							AT3G06730			AT1G65040			AT3G56340
							AT3G07010			AT5G23570			AT5G20500
							AT3G07390			AT5G22794			AT1G31660
							AT3G07420			AT3G01100			AT1G29530
							AT3G07430			AT5G08170			AT4G31780
							AT3G07460			AT5G38150			AT5G02610
							AT3G07470			AT1G75240			AT2G40590
							AT3G07540			AT5G19730			AT1G77260
							AT3G07880			AT5G64430			AT4G01590
							AT3G08030			AT3G04810			AT2G40650
							AT3G08740			AT2G19090			AT1G74250
							AT3G08920			AT3G55530			AT1G71730
							AT3G09070			AT5G40640			AT1G67430
							AT3G09200			AT3G17950			AT3G05810
							AT3G09210			AT5G62540			AT1G23290
							AT3G09260			AT5G62670			AT5G20160
							AT3G09390			AT2G47800			AT5G14580
							AT3G10350			AT5G04885			AT1G56110
							AT3G10670			AT2G32240			AT3G22230
							AT3G10740			AT2G28790			AT2G27530
							AT3G10870			AT1G17230			AT2G30200
							AT3G11000			AT3G61670			AT4G10450
							AT3G11170			AT4G31840			AT1G65290
							AT3G11630			AT5G13740			AT1G10310
							AT3G11720			AT4G21980			AT5G38890
							AT3G12320			AT4G32690			AT4G32900
							AT3G12580			AT1G03780			AT3G51580
							AT3G12670			AT3G59270			AT4G28360
							AT3G12750			AT1G04520			AT1G76730
							AT3G12930			AT5G61190			AT4G11630
							AT3G13180			AT2G20100			AT4G13200
							AT3G13470			AT5G13140			AT2G40765
							AT3G13490			AT1G32700			AT2G37250
							AT3G13510			AT1G04680			AT3G23620
							AT3G13730			AT1G05470			AT5G43745
							AT3G13740			AT5G64980			AT2G31410
							AT3G13772			AT4G35750			AT1G20650
							AT3G14110			AT1G09450			AT4G39040
							AT3G14310			AT4G28430			AT2G34660
							AT3G14420			AT4G31820			AT3G48030
							AT3G14660			AT4G13370			AT3G03420
							AT3G14690			AT2G22610			AT2G05620
							AT3G14870			AT2G24440			AT5G22620
							AT3G14900			AT5G67260			AT2G32060
							AT3G14930			AT1G60800			AT5G12130
							AT3G15030			AT2G45480			AT1G08490
							AT3G15110			AT5G55550			AT1G80750
							AT3G15190			AT1G29980			AT4G26780
							AT3G15360			AT4G30130			AT3G46100
							AT3G15520			AT1G52340			AT2G19730
							AT3G15650			AT3G19640			AT4G29410
							AT3G15840			AT5G19550			AT4G36360
							AT3G16220			AT2G40070			AT4G18100
							AT3G16240			AT1G03760			AT2G15910
							AT3G16250			AT4G35560			AT5G62440
							AT3G16340			AT1G65900			AT1G53120
							AT3G16370			AT5G48500			AT3G08730
							AT3G16400			AT3G48710			AT5G06110
							AT3G16420			AT3G18524			AT5G02450
							AT3G16500			AT1G60860			AT1G27400
							AT3G16520			AT1G45150			AT5G24760
							AT3G16830			AT4G27180			AT5G11340
							AT3G16850			AT3G22520			AT5G59850
							AT3G16950			AT2G05790			AT1G74270
							AT3G17020			AT1G04230			AT4G12600
							AT3G17120			AT1G70160			AT4G15770
							AT3G17170			AT2G46980			AT3G23600
							AT3G17380			AT1G27680			AT1G14060
							AT3G17390			AT5G63950			AT1G23360
							AT3G17770			AT2G16850			AT2G18220
							AT3G17930			AT5G41870			AT5G22440
							AT3G18000			AT3G13190			AT3G61100
							AT3G18217			AT5G62740			AT1G08580
							AT3G18290			AT1G66250			AT4G17540
							AT3G18420			AT1G03190			AT5G27990
							AT3G18830			AT3G12010			AT3G45030
							AT3G18850			AT1G68920			AT3G63510
							AT3G18960			AT1G54510			AT1G61770
							AT3G19050			AT5G12080			AT4G37040
							AT3G19184			AT4G35920			AT3G05590
							AT3G20230			AT5G41700			AT2G39390
							AT3G20370			AT5G62410			AT2G15000
							AT3G20930			AT3G07610			AT2G26810
							AT3G21200			AT5G03320			AT3G01390
							AT3G21300			AT2G40640			AT2G23340
							AT3G21770			AT5G15920			AT3G24506
							AT3G21950			AT1G52760			AT5G09510
							AT3G22125			AT1G26300			AT5G61170
							AT3G22440			AT5G25090			AT1G49970
							AT3G22850			AT5G03670			AT2G36170
							AT3G23230			AT5G37020			AT5G66310
							AT3G23560			AT4G29360			AT4G23710
							AT3G23780			AT4G32840			AT5G49890
							AT3G23810			AT2G04940			AT4G14320
							AT3G23890			AT3G49390			AT4G09320
							AT3G24340			AT4G16180			AT2G44860
							AT3G24430			AT1G44900			AT3G44750
							AT3G24590			AT1G01690			AT1G07780
							AT3G25150			AT3G24040			AT5G39790
							AT3G25190			AT5G56500			AT4G38225
							AT3G25410			AT5G56590			AT1G52300
							AT3G25480			AT1G56230			AT1G29120
							AT3G25560			AT1G12430			AT5G47700
							AT3G25660			AT2G38410			AT4G21570
							AT3G25710			AT5G48600			AT2G16580
							AT3G25920			AT3G02510			AT1G49380
							AT3G26060			AT1G76510			AT3G13230
							AT3G26300			AT4G31650			AT4G26600
							AT3G26450			AT5G12290			AT2G47840
							AT3G26710			AT5G62700			AT3G16780
							AT3G26840			AT4G35550			AT5G56950
							AT3G26900			AT2G24150			AT2G29530
							AT3G27160			AT4G14410			AT1G78570
							AT3G27170			AT5G65000			AT5G08180
							AT3G27190			AT1G48420			AT1G72050
							AT3G27210			AT4G23790			AT2G24050
							AT3G27220			AT5G60930			AT3G46560
							AT3G27250			AT2G17930			AT2G19740
							AT3G27570			AT5G18410			AT1G09560
							AT3G27850			AT5G67100			AT5G65575
							AT3G28050			AT1G42470			AT5G66540
							AT3G28180			AT3G11330			AT2G40510
							AT3G28270			AT5G18230			AT1G57860
							AT3G28290			AT4G00430			AT3G18740
							AT3G29180			AT3G55220			AT1G79080
							AT3G29185			AT2G22300			AT1G06790
							AT3G29240			AT3G28860			AT3G02790
							AT3G30530			AT1G77740			AT4G36420
							AT3G30841			AT5G07290			AT3G10530
							AT3G42170			AT5G64310			AT5G06210
							AT3G42670			AT4G38790			AT5G23395
							AT3G43720			AT1G50240			AT3G03060
							AT3G44310			AT1G27750			AT1G27050
							AT3G44320			AT4G26640			AT1G49410
							AT3G44890			AT2G43420			AT3G55080
							AT3G46670			AT1G31930			AT4G21140
							AT3G46780			AT4G13640			AT3G62810
							AT3G47250			AT4G26760			AT2G19750
							AT3G47295			AT3G18860			AT1G31190
							AT3G47450			AT2G26330			AT1G57660
							AT3G47640			AT1G19440			AT5G07900
							AT3G47650			AT1G03830			AT5G47930
							AT3G48000			AT3G43240			AT1G11790
							AT3G48090			AT3G13560			AT1G54500
							AT3G48110			AT3G51120			AT3G59650
							AT3G48187			AT5G19440			AT2G39670
							AT3G48200			AT1G15340			AT4G27340
							AT3G48350			AT2G39090			AT2G37600
							AT3G48410			AT5G45160			AT5G10160
							AT3G48420			AT1G47550			AT1G31860
							AT3G48460			AT5G40870			AT2G36620
							AT3G48690			AT5G23910			AT1G26880
							AT3G50270			AT2G02570			AT3G17830
							AT3G50410			AT2G42120			AT2G47990
							AT3G50685			AT3G02110			AT1G16080
							AT3G50820			AT5G22010			AT1G55805
							AT3G51140			AT2G07690			AT1G79260
							AT3G51150			AT2G27040			AT2G26340
							AT3G51240			AT1G54340			AT3G60360
							AT3G51420			AT1G79920			AT1G04480
							AT3G51510			AT3G58460			AT4G33350
							AT3G51600			AT3G14840			AT3G59670
							AT3G51720			AT4G37680			AT5G50460
							AT3G51820			AT4G31430			AT2G02510
							AT3G51870			AT5G67200			AT5G18100
							AT3G51895			AT3G13290			AT2G43460
							AT3G52150			AT1G53070			AT3G58660
							AT3G52380			AT5G53350			AT5G13120
							AT3G52750			AT4G24400			AT4G30620
							AT3G52960			AT1G16890			AT1G01740
							AT3G53190			AT2G36200			AT1G28395
							AT3G53450			AT3G51280			AT1G49620
							AT3G53460			AT1G69295			AT2G24990
							AT3G53560			AT1G74690			AT1G29965
							AT3G54050			AT1G15940			AT4G36020
							AT3G54080			AT5G55300			AT4G27380
							AT3G54210			AT5G51600			AT1G07070
							AT3G54260			AT2G05120			AT1G44920
							AT3G54400			AT3G07180			AT2G44870
							AT3G54720			AT1G78060			AT1G19350
							AT3G54810			AT3G14240			AT3G27750
							AT3G55120			AT2G36910			AT5G57290
							AT3G55470			AT1G06210			AT5G55920
							AT3G55770			AT4G29160			AT2G35750
							AT3G55800			AT1G54170			AT1G23410
							AT3G56010			AT1G43890			AT2G37300
							AT3G56060			AT5G26710			AT1G69040
							AT3G56070			AT4G02150			AT1G61570
							AT3G56080			AT3G54960			AT4G36120
							AT3G56090			AT3G15970			AT5G02270
							AT3G56330			AT3G22270			AT2G47450
							AT3G56360			AT2G27450			AT1G14450
							AT3G56410			AT2G20580			AT2G16630
							AT3G56620			AT5G16050			AT3G52040
							AT3G56640			AT1G60890			AT5G67330
							AT3G56910			AT1G44810			AT4G39730
							AT3G56950			AT3G09980			AT3G25940
							AT3G57020			AT2G28620			AT2G21580
							AT3G57030			AT2G45160			AT3G04770
							AT3G57060			AT5G21990			AT3G07860
							AT3G57780			AT1G18370			AT4G33470
							AT3G57830			AT4G35100			AT5G23120
							AT3G57880			AT5G21090			AT3G61110
							AT3G58110			AT4G36180			AT2G27710
							AT3G58120			AT1G71860			AT3G62530
							AT3G58140			AT2G33210			AT2G45710
							AT3G58570			AT4G28470			AT3G23760
							AT3G58770			AT1G15910			AT5G03850
							AT3G59210			AT4G18570			AT1G64390
							AT3G59310			AT4G17620			AT5G67510
							AT3G59940			AT3G59920			AT3G46430
							AT3G59980			AT4G38430			AT3G53890
							AT3G60370			AT4G17330			AT2G36835
							AT3G60840			AT2G41530			AT2G21960
							AT3G60890			AT5G27740			AT5G40950
							AT3G61310			AT4G40040			AT3G11210
							AT3G61470			AT2G27600			AT3G22660
							AT3G61490			AT5G47200			AT3G55250
							AT3G61550			AT1G19920			AT1G75780
							AT3G61650			AT1G63770			AT2G34090
							AT3G61870			AT4G30020			AT1G60640
							AT3G62030			AT4G08310			AT5G43970
							AT3G62040			AT1G25490			AT3G48570
							AT3G62300			AT2G35120			AT1G73885
							AT3G62410			AT2G42910			AT4G29390
							AT3G62750			AT5G11560			AT4G34290
							AT3G62910			AT5G19780			AT5G66570
							AT3G62930			AT2G22430			AT5G14700
							AT3G63030			AT3G01540			AT1G50270
							AT3G63140			AT1G30120			AT5G50810
							AT3G63160			AT5G02500			AT1G17100
							AT3G63180			AT1G76490			AT3G22550
							AT3G63190			AT3G11450			AT3G59870
							AT3G63280			AT3G16260			AT2G21290
							AT3G63440			AT3G02750			AT2G41830
							AT3G63490			AT3G17090			AT2G30695
							AT3G63540			AT3G54660			AT3G53260
							AT4G00165			AT1G02500			AT3G60245
							AT4G00230			AT4G01800			AT4G17310
							AT4G00360			AT3G18780			AT3G44590
							AT4G00370			AT5G49440			AT4G25890
							AT4G00620			AT3G02060			AT3G26630
							AT4G01037			AT2G19940			AT5G11740
							AT4G01150			AT3G56680			AT3G28900
							AT4G01310			AT3G26780			AT1G72645
							AT4G01940			AT5G43760			AT4G34190
							AT4G02280			AT3G56940			AT5G55710
							AT4G02290			AT3G55360			AT3G59540
							AT4G02520			AT2G35260			AT5G19855
							AT4G02530			AT2G21620			AT4G32590
							AT4G02710			AT1G47490			AT5G51620
							AT4G02790			AT3G04870			AT1G75350
							AT4G02850			AT5G65900			AT3G10110
							AT4G02860			AT2G36000			AT5G64140
							AT4G02920			AT4G16360			AT5G57280
							AT4G02990			AT3G04340			AT2G41950
							AT4G03292			AT5G14050			AT1G28680
							AT4G03400			AT5G58330			AT4G28680
							AT4G03415			AT4G17040			AT1G80380
							AT4G04020			AT3G59400			AT2G01090
							AT4G04350			AT2G03820			AT4G03280
							AT4G04630			AT1G49630			AT4G00810
							AT4G04750			AT2G46090			AT2G36870
							AT4G05050			AT3G23940			AT5G28750
							AT4G05320			AT1G75630			AT5G49480
							AT4G08290			AT2G01270			AT2G41210
							AT4G08300			AT1G62960			AT4G30610
							AT4G08390			AT3G49220			AT2G02130
							AT4G09010			AT4G37260			AT2G46730
							AT4G09040			AT4G27560			AT4G16410
							AT4G09160			AT1G07080			AT2G20490
							AT4G09750			AT5G60600			AT1G10960
							AT4G09820			AT3G14220			AT4G18440
							AT4G10300			AT5G02240			AT1G76680
							AT4G10480			AT2G29690			AT3G16080
							AT4G10610			AT4G28706			AT1G12750
							AT4G11130			AT2G26900			AT2G14460
							AT4G13180			AT2G36990			AT1G21350
							AT4G13493			AT4G34220			AT2G20450
							AT4G13495			AT5G47880			AT5G17560
							AT4G13575			AT5G06700			AT4G26080
							AT4G13590			AT3G04760			AT5G01881
							AT4G13670			AT5G47110			AT5G62980
							AT4G13940			AT4G30910			AT5G14320
							AT4G14090			AT1G78010			AT5G24980
							AT4G14200			AT3G53130			AT4G03935
							AT4G14440			AT5G47840			AT5G47630
							AT4G14550			AT1G63500			AT1G64150
							AT4G14750			AT5G57800			AT3G59140
							AT4G14900			AT3G54690			AT5G27700
							AT4G15430			AT2G32480			AT4G15510
							AT4G15450			AT5G28290			AT5G03370
							AT4G15530			AT4G26940			AT5G02710
							AT4G15760			AT2G47630			AT1G24090
							AT4G15800			AT2G05990			AT4G25315
							AT4G16008			AT5G18590			AT4G14890
							AT4G16130			AT5G13630			AT1G79040
							AT4G16190			AT1G08520			AT2G47400
							AT4G16480			AT1G12900			AT3G60530
							AT4G16515			AT2G35490			AT1G60950
							AT4G16790			AT5G14460			AT5G56670
							AT4G17250			AT4G26650			AT1G04635
							AT4G17260			AT1G61900			AT1G60270
							AT4G17300			AT5G03940			AT5G06250
							AT4G17460			AT1G31970			AT4G35320
							AT4G17560			AT1G03930			AT4G28025
							AT4G17600			AT5G47435			AT1G23100
							AT4G17680			AT3G06080			AT1G24825
							AT4G17810			AT1G79560			AT3G21055
							AT4G18020			AT3G46600			AT5G17170
							AT4G18120			AT4G31990			AT3G12860
							AT4G18220			AT2G47940			AT2G45860
							AT4G18480			AT2G21090			AT1G32470
							AT4G18610			AT1G24490			AT5G38510
							AT4G18970			AT3G19170			AT3G44010
							AT4G19530			AT5G16715			AT4G01883
							AT4G19670			AT2G26980			AT5G13490
							AT4G19700			AT4G04890			AT3G50825
							AT4G19820			AT1G49600			AT2G39180
							AT4G20270			AT1G57680			AT5G17870
							AT4G20760			AT4G16155			AT1G19450
							AT4G20960			AT3G15690			AT3G57400
							AT4G21210			AT5G09650			AT2G30520
							AT4G21326			AT1G09795			AT2G17972
							AT4G21380			AT4G14210			AT5G10530
							AT4G21620			AT3G05350			AT3G13720
							AT4G21650			AT1G36732			AT1G19670
							AT4G22240			AT1G64330			AT2G33855
							AT4G22880			AT5G28913			AT2G27840
							AT4G23020			AT4G36970			AT5G19850
							AT4G23050			AT5G36700			AT2G05765
							AT4G23670			AT2G44640			AT4G34620
							AT4G23680			AT2G35390			AT2G27400
							AT4G23713			AT4G21900			AT3G16570
							AT4G23720			AT1G78170			AT1G17260
							AT4G23800			AT4G31290			AT1G08380
							AT4G24010			AT3G60410			AT2G30570
							AT4G24090			AT3G10270			AT1G15250
							AT4G24220			AT4G31040			AT1G49975
							AT4G24275			AT2G04030			AT1G12090
							AT4G24280			AT3G18390			AT2G32220
							AT4G24350			AT1G80600			AT3G43980
							AT4G24450			AT1G01630			AT3G01750
							AT4G24510			AT4G02260			AT4G09900
							AT4G24770			AT5G18820			AT2G46100
							AT4G25050			AT1G07570			AT5G52960
							AT4G25100			AT3G07630			AT1G05385
							AT4G25130			AT5G38520			AT2G46390
							AT4G25150			AT5G40160			AT2G33450
							AT4G25630			AT5G05580			AT3G06700
							AT4G25760			AT3G63170			AT2G23670
							AT4G25830			AT1G62390			AT3G15357
							AT4G25900			AT1G24610			AT5G14410
							AT4G25960			AT3G23580			AT1G48355
							AT4G26370			AT2G21340			AT1G32540
							AT4G26700			AT2G30320			AT1G08630
							AT4G26970			AT4G31530			AT4G11175
							AT4G27030			AT5G01590			AT5G01335
							AT4G27240			AT3G09650			AT5G53420
							AT4G27300			AT5G13460			AT1G13970
							AT4G27410			AT5G24020			AT5G59240
							AT4G27450			AT5G24060			AT2G38140
							AT4G27550			AT1G63680			AT2G35660
							AT4G28210			AT1G54780			AT2G21195
							AT4G28660			AT3G10405			AT2G26500
							AT4G28750			AT3G59780			AT4G27820
							AT4G29020			AT3G10970			AT3G10090
							AT4G29060			AT1G56180			AT5G03150
							AT4G29100			AT5G14440			AT2G25220
							AT4G29670			AT2G26190			AT5G40170
							AT4G29905			AT1G64860			ATCG01010
							AT4G30090			AT3G23070			AT3G42806
							AT4G30110			AT4G20740			AT3G13672
							AT4G30250			AT1G76390			AT3G45050
							AT4G30340			AT2G26550			AT2G32540
							AT4G30520			AT4G02540			AT5G48540
							AT4G30580			AT4G01690			ATCG00330
							AT4G30720			AT1G18440			AT1G20490
							AT4G30950			AT5G54270			AT3G59220
							AT4G31210			AT1G76050			AT3G19680
							AT4G31330			AT3G19830			AT1G22160
							AT4G31560			AT5G61040			AT1G60730
							AT4G31615			AT1G31070			AT2G23840
							AT4G31620			AT5G17890			AT4G37240
							AT4G32260			AT1G20100			ATMG00030
							AT4G32290			AT4G17740			AT3G22210
							AT4G32915			AT3G25860			AT2G39500
							AT4G33050			AT1G16880			AT2G36270
							AT4G33520			AT4G28080			AT1G68570
							AT4G33580			AT1G18150			AT2G01590
							AT4G33760			AT2G39000			AT5G06530
							AT4G34240			AT3G15470			AT5G42110
							AT4G34400			AT1G17220			AT4G38840
							AT4G34600			AT2G25840			AT1G75690
							AT4G34650			AT4G26555			ATCG00840
							AT4G34730			AT3G27925			AT5G57785
							AT4G34950			AT1G79600			AT4G01080
							AT4G34980			AT4G30400			AT4G33865
							AT4G35090			AT5G16620			AT3G47070
							AT4G35110			AT4G25450			AT1G25275
							AT4G35160			AT4G18810			AT2G36630
							AT4G35190			AT2G41540			AT5G61820
							AT4G35290			AT1G72640			AT4G37140
							AT4G35450			AT4G21770			AT4G33960
							AT4G35970			AT1G01610			AT3G06680
							AT4G36220			AT4G34830			AT2G40435
							AT4G36240			AT4G00730			AT2G03010
							AT4G36250			AT2G24020			AT3G50440
							AT4G36390			AT1G66150			AT2G38750
							AT4G36500			AT1G12990			AT2G32100
							AT4G36570			AT3G48560			AT5G01015
							AT4G36640			AT4G26500			AT2G40205
							AT4G37640			AT4G09620			AT3G08520
							AT4G37750			AT5G10690			AT1G78820
							AT4G37930			AT2G24120			ATCG00090
							AT4G38100			AT1G11860			AT4G31985
							AT4G38420			AT4G34020			AT1G76790
							AT4G38660			AT4G15110			AT5G02230
							AT4G38740			AT3G60965			AT1G10370
							AT4G38770			AT3G53900			AT3G14210
							AT4G38860			AT2G42070			AT1G06540
							AT4G38970			AT3G18930			AT4G13500
							AT4G39170			AT1G68490			AT5G21430
							AT4G39210			AT3G08940			AT2G45600
							AT4G39230			AT1G45474			AT4G13572
							AT4G39330			AT3G23400			AT1G15405
							AT4G39460			AT2G04842			ATCG00390
							AT4G39470			AT4G21280			AT3G22370
							AT4G39790			AT2G32640			AT3G47430
							AT4G39960			AT5G52100			AT3G26445
							AT4G39970			AT5G66090			AT2G46070
							AT5G01240			AT5G01340			AT3G10520
							AT5G01370			AT2G16280			AT2G31141
							AT5G01530			AT1G78080			AT5G01790
							AT5G01600			AT1G19740			AT3G22840
							AT5G02370			AT4G34090			AT3G21050
							AT5G02460			AT2G20725			AT5G55620
							AT5G03120			AT3G62660			AT2G07080
							AT5G03870			AT4G39620			AT5G05840
							AT5G03910			AT1G52510			AT5G04190
							AT5G04140			AT2G26250			AT5G08760
							AT5G04200			AT3G20440			AT4G34770
							AT5G04430			AT5G24690			AT3G56020
							AT5G04530			AT1G12410			AT1G74875
							AT5G04760			AT1G61520			AT3G11120
							AT5G05200			AT1G09130			AT1G53542
							AT5G05250			AT3G52290			AT1G30760
							AT5G05270			AT3G04260			AT1G79529
							AT5G05740			AT3G61770			AT4G15490
							AT5G06150			AT1G50320			AT5G24770
							AT5G06320			AT5G42270			AT1G69870
							AT5G06340			AT5G50280			AT1G42888
							AT5G06440			AT1G18030			AT1G53560
							AT5G06550			AT2G25480			AT4G39340
							AT5G06930			AT3G45640			AT1G79075
							AT5G07000			AT5G20980			AT4G15550
							AT5G07020			AT1G54310			AT5G48420
							AT5G07660			AT4G27700			AT5G48850
							AT5G07990			AT3G23700			AT1G01250
							AT5G08580			AT2G26540			AT3G57640
							AT5G08610			AT1G72790			AT4G02970
							AT5G08650			AT5G42765			AT1G73830
							AT5G09660			AT1G59710			AT3G51860
							AT5G09760			AT5G20270			AT3G20470
							AT5G10170			AT3G25690			AT3G21670
							AT5G10480			AT1G78600			AT1G13650
							AT5G10770			AT1G15500			AT2G48121
							AT5G11420			AT2G18890			AT4G04760
							AT5G11450			AT3G55330			AT2G05520
							AT5G11480			AT1G64670			AT5G16350
							AT5G11790			AT5G64740			AT2G40610
							AT5G11840			AT4G16950			AT5G15960
							AT5G12110			AT1G12800			AT5G20230
							AT5G12470			AT1G12770			AT3G11930
							AT5G12860			AT2G25620			AT4G26530
							AT5G13000			AT3G10060			AT3G28220
							AT5G13170			AT3G29575			AT5G15970
							AT5G13300			AT5G01220			AT1G67260
							AT5G13330			AT2G24270			ATMG01080
							AT5G13370			AT2G45270			AT1G21910
							AT5G13650			AT4G35250			AT2G32690
							AT5G13710			AT1G66520			AT2G45570
							AT5G13800			AT2G48120			AT1G05135
							AT5G13930			AT1G19770			AT2G15490
							AT5G14370			AT1G23400			AT5G59590
							AT5G14660			AT4G20130			AT3G55970
							AT5G14740			AT1G01970			AT1G07450
							AT5G14800			AT5G64580			AT5G06760
							AT5G14840			AT1G17850			AT5G18020
							AT5G14880			AT4G33110			AT1G08810
							AT5G14910			AT1G09250			AT4G08570
							AT5G14920			AT2G19710			AT3G50770
							AT5G15120			AT4G38160			AT4G04840
							AT5G15160			AT3G07670			AT2G28210
							AT5G15310			AT4G03420			AT3G13130
							AT5G15410			AT1G14030			AT2G37770
							AT5G15530			AT1G11600			AT1G55673
							AT5G15740			AT3G58010			AT2G01020
							AT5G15780			AT4G37920
							AT5G15870			AT5G51100
							AT5G16970			AT2G29670
							AT5G17050			AT5G27410
							AT5G17220			AT5G10910
							AT5G17330			AT1G32410
							AT5G17410			AT5G17880
							AT5G17710			AT2G34460
							AT5G17990			AT5G63050
							AT5G18050			AT5G52010
							AT5G18060			AT2G37660
							AT5G18170			AT2G37450
							AT5G18290			AT1G19400
							AT5G18620			AT3G62650
							AT5G18660			AT4G13340
							AT5G18690			AT2G03340
							AT5G19190			AT2G20690
							AT5G19220			AT5G52970
							AT5G19340			AT3G21690
							AT5G19540			AT3G43800
							AT5G19750			AT3G47470
							AT5G19875			AT5G08260
							AT5G19970			AT5G14260
							AT5G20130			AT3G02170
							AT5G20280			AT1G29390
							AT5G20420			AT3G01060
							AT5G20720			AT2G07792
							AT5G20830			AT4G28590
							AT5G20970			AT5G59500
							AT5G21482			AT4G34120
							AT5G21950			AT3G14415
							AT5G22300			AT4G37510
							AT5G22310			AT1G74850
							AT5G22340			AT1G11303
							AT5G22640			AT4G27600
							AT5G22800			AT3G61150
							AT5G23000			AT4G00400
							AT5G23040			AT4G12730
							AT5G23060			AT2G14045
							AT5G23310			AT4G21190
							AT5G23400			AT3G06770
							AT5G23480			AT3G06980
							AT5G23580			AT1G01320
							AT5G23820			AT3G48500
							AT5G24030			AT5G64050
							AT5G24150			AT2G02780
							AT5G24314			AT3G08630
							AT5G24580			AT4G02725
							AT5G24590			AT5G17670
							AT5G25040			AT5G08280
							AT5G25160			AT2G46220
							AT5G25460			AT2G05070
							AT5G25475			AT5G30510
							AT5G25610			AT2G20960
							AT5G26230			AT4G34588
							AT5G26600			AT4G12880
							AT5G26742			AT1G12460
							AT5G26850			AT1G59620
							AT5G27120			AT5G66470
							AT5G27350			AT5G16710
							AT5G27390			AT2G04530
							AT5G27395			AT3G48730
							AT5G28500			AT2G07718
							AT5G35220			AT2G39140
							AT5G36160			AT3G04290
							AT5G36170			AT5G16660
							AT5G36800			AT4G15620
							AT5G36910			AT1G29930
							AT5G37360			AT5G11270
							AT5G38410			AT2G02740
							AT5G38420			AT1G07320
							AT5G38430			AT3G19220
							AT5G38530			AT1G59990
							AT5G39320			AT4G27390
							AT5G40390			AT1G60990
							AT5G40540			AT5G04020
							AT5G41460			AT1G80480
							AT5G42020			AT4G27520
							AT5G42390			AT5G38290
							AT5G42800			AT3G25805
							AT5G43060			AT1G22070
							AT5G43180			AT5G09870
							AT5G43240			AT3G16000
							AT5G43750			AT4G10340
							AT5G43810			AT1G26180
							AT5G43830			AT2G31890
							AT5G43990			AT3G06880
							AT5G44130			AT1G76890
							AT5G44580			AT3G59040
							AT5G44620			AT2G33800
							AT5G44630			AT3G57180
							AT5G44650			AT2G42130
							AT5G44670			AT4G33220
							AT5G44790			AT4G03070
							AT5G45280			AT1G67660
							AT5G45390			AT4G24175
							AT5G45540			AT1G30210
							AT5G45850			AT1G21600
							AT5G45950			AT5G50390
							AT5G46420			AT2G21370
							AT5G46700			AT4G11280
							AT5G47190			AT3G26520
							AT5G47250			AT4G20360
							AT5G47330			AT1G04940
							AT5G47560			AT1G54520
							AT5G47720			AT1G49650
							AT5G48220			AT3G23530
							AT5G48385			AT1G68940
							AT5G48430			AT4G34920
							AT5G48460			AT3G24503
							AT5G48480			AT1G32220
							AT5G48485			AT4G16390
							AT5G48650			AT3G56650
							AT5G48800			AT5G54630
							AT5G48880			AT5G27560
							AT5G48900			AT5G48470
							AT5G49150			AT3G09250
							AT5G49760			AT1G22190
							AT5G49880			AT1G73110
							AT5G49910			AT4G31850
							AT5G49940			AT4G11485
							AT5G49990			AT2G43030
							AT5G50120			AT5G07870
							AT5G50250			AT5G66900
							AT5G50335			AT3G09580
							AT5G50400			AT2G01180
							AT5G50915			AT1G23030
							AT5G50950			AT1G60600
							AT5G51110			AT1G25450
							AT5G51550			AT3G54090
							AT5G51560			AT1G17650
							AT5G51720			AT4G28650
							AT5G52060			AT1G22882
							AT5G52310			AT3G18680
							AT5G52320			AT1G64690
							AT5G52440			AT1G18730
							AT5G52510			AT1G77500
							AT5G52520			AT2G45970
							AT5G52570			AT3G22760
							AT5G52780			AT2G41475
							AT5G54060			AT2G20020
							AT5G54130			AT3G10660
							AT5G54160			AT1G49780
							AT5G54250			AT1G55140
							AT5G54380			AT5G04490
							AT5G54600			AT5G03760
							AT5G54670			AT3G26690
							AT5G54800			AT2G17033
							AT5G55220			AT3G57800
							AT5G55510			AT2G15620
							AT5G56120			AT5G61590
							AT5G56140			AT5G13360
							AT5G56530			AT2G30370
							AT5G57050			AT3G47860
							AT5G57130			AT1G45110
							AT5G57580			AT1G29700
							AT5G57685			AT3G47620
							AT5G57710			AT1G78140
							AT5G57930			AT3G46540
							AT5G58090			AT2G31010
							AT5G58140			AT2G31751
							AT5G58260			AT3G28460
							AT5G58300			AT1G20440
							AT5G58360			AT1G77122
							AT5G58390			AT1G19690
							AT5G58730			AT1G12860
							AT5G58980			AT1G11330
							AT5G59130			AT5G13510
							AT5G59310			AT1G10830
							AT5G59540			AT4G13830
							AT5G60690			AT2G27360
							AT5G61120			AT1G79160
							AT5G61270			AT4G37200
							AT5G61290			AT1G69200
							AT5G61410			AT4G28740
							AT5G61480			AT5G07720
							AT5G61810			AT1G55490
							AT5G61840			AT4G00950
							AT5G62100			AT4G15630
							AT5G62140			AT1G69780
							AT5G62210			AT3G19810
							AT5G62220			AT5G64480
							AT5G62230			AT3G05180
							AT5G62550			AT5G54300
							AT5G62580			AT1G18485
							AT5G62620			AT4G20830
							AT5G62890			ATCG01090
							AT5G62960			AT1G55260
							AT5G63090			AT5G40850
							AT5G63310			AT1G67590
							AT5G63570			AT5G23955
							AT5G63620			AT5G23070
							AT5G63940			ATCG01100
							AT5G64330			AT1G21060
							AT5G65010			AT1G55920
							AT5G65140			AT3G44435
							AT5G65220			AT1G70940
							AT5G65380			AT5G10100
							AT5G65700			AT4G27710
							AT5G66190			AT5G01820
							AT5G66440			AT2G01860
							AT5G66800			AT5G59320
							AT5G67070			AT2G41560
							AT5G67220			AT4G13840
							AT5G67385			AT4G18880
							AT5G67460			AT1G68330
							AT5G67480			AT4G36780
							ATCG00010			AT5G16010
							ATCG00070			AT1G13270
							ATCG00080			AT4G37580
							ATCG00150			AT5G46580
							ATCG00190			AT5G61560
							ATCG00210			AT1G18170
							ATCG00220			AT2G39730
							ATCG00270			AT1G06460
							ATCG00280			AT5G13720
							ATCG00300			AT2G35060
							ATCG00360			AT5G63100
							ATCG00400			AT1G66940
							ATCG00420			AT4G20840
							ATCG00430			AT5G02890
							ATCG00440			AT3G03630
							ATCG00450			AT1G76100
							ATCG00460			AT3G15950
							ATCG00470			AT2G28660
							ATCG00480			AT1G11150
							ATCG00530			AT2G23330
							ATCG00550			AT4G17100
							ATCG00630			AT5G43740
							ATCG00650			AT1G17830
							ATCG00670			AT5G62350
							ATCG00740			AT1G64770
							ATCG00750			AT3G30122
							ATCG00760			AT2G38995
							ATCG00770			AT1G06690
							ATCG00780			AT3G28865
							ATCG00790			AT5G34851
							ATCG00800			AT5G36120
							ATCG00810			AT1G78270
							ATCG00820			AT1G22640
							ATCG00830			AT5G45920
							ATCG00890			AT2G16586
							ATCG00900			AT2G07696
							ATCG00905			AT1G22400
							ATCG01020			AT3G05625
							ATCG01120			AT1G15520
							ATCG01130			AT5G04820
										AT1G03410
										AT3G05980
										AT5G49448
										AT3G52710
										AT4G00330
										AT2G32990
										AT4G20260
										AT3G17510
										AT4G33565
										AT3G12610
										AT2G28605
										AT4G32300
										AT5G16370
										ATCG01110
										AT2G33060
										AT4G22730
										AT3G10000
										AT1G55550
										AT1G18300
										AT3G50840
										AT2G37025
										AT4G01550
										AT2G37390
										AT1G73530
										AT4G27950
										AT1G51080
										AT4G11320
										AT3G19553
										AT4G37470
										AT5G14570
										AT5G05190
										AT3G43670
										AT4G23180
										AT5G40380
										AT3G06950
										AT1G02660
										ATCG01060
										AT1G62300
										AT4G26255
										AT1G74490
										AT3G50740
										AT4G29400
										AT4G36540
										AT4G23990
										AT4G29140
										AT4G02330
										AT1G68470
										AT1G08900
										AT1G80080
										AT1G20070
										AT4G38550
										ATCG00730
										AT1G67400
										AT2G41100
										AT5G07860
										AT5G53210
										AT3G06868
										AT3G60520
										AT3G13404
										AT3G53530
										AT1G17060
										AT4G31805
										AT5G23210
										AT1G20620
										AT5G46690
										AT3G24780
										AT3G60290
										AT1G29465
										AT4G22755
										AT4G12830
										AT5G66460
										AT2G02080
										AT1G80310
										AT3G28160
										AT1G45010
										AT3G49260
										AT5G20050
										AT1G77690
										AT5G43190
										AT1G37130
										AT1G78970
										AT3G13277
										AT2G35950
										AT3G59080
										AT5G03890
										AT2G14080
										AT1G55740
										AT1G02205
										ATCG00180
										AT4G39840
										AT3G53280
										AT4G10770
										AT3G24420
										AT1G19780
										ATCG00640
										AT3G52670
										AT2G18670
										AT3G53800
										AT5G44870
										AT3G27660
										AT3G16030
										AT1G64380
										AT5G64780
										AT5G57240
										AT2G15880
										AT3G19930
										AT5G41810
										AT4G17030
										AT1G01500
										AT1G77450
										AT1G18870
										AT1G64200
										AT1G56520
										AT1G15180
										ATCG00720
										ATCG00540
										AT2G22770
										AT3G49120
										AT5G57560
										AT3G45260
										AT1G18390
										AT1G48330
										AT5G13730
										AT3G14370
										AT4G12430
										AT2G22970
										AT5G41400
										AT3G05370
										AT4G18197
										AT3G12685
										AT1G53230
										AT1G72930
										AT1G21313
										AT1G58602
										AT2G01008
										ATCG00380
										AT1G50280
										AT5G11590
										AT2G27830
										AT4G30180
										AT3G47750
										AT1G06360
										AT1G09500
										AT4G34970
										AT3G10525
										AT5G66650
										AT5G39020
										AT3G50760
										AT3G55130
										AT5G61890
										AT5G04950
										AT1G04240
										AT1G78850
										AT1G59870
										AT1G75785
										AT3G23840
										AT2G32800
										AT4G19170
										AT1G08930
										AT2G39800
										AT3G41979
										ATCG00620
										ATCG00130
										AT1G21670
										AT2G01420
										ATCG00580
										AT3G41762
										AT3G21760
										AT2G47890
										AT3G05140
										ATCG00160
										AT5G60880
										AT3G14550
										AT3G14540
										AT5G03355
										ATCG00040
										AT4G37530
										AT1G17700
										AT3G23410
										AT4G37370
										AT1G66930
										AT2G37540
										AT2G45180
										AT2G23180
										ATCG00290
										AT3G01140
										AT3G12500
										AT5G59220
										AT1G15125
										AT2G30930
										AT4G34250
										AT1G63360
										AT4G23250
										AT2G36590
										AT2G44490
										AT2G22980
										AT2G21540
										AT1G67760
										AT4G33790
										AT5G65730
										AT3G26310
										AT5G03960
										AT5G53870
										AT3G55950
										AT2G07635
										AT1G13100
										AT4G12290
										ATCG00680
										AT1G13110
										AT4G13560
										AT5G66490
										AT3G27400
										AT4G01680
										AT1G34760
										AT5G39080
										AT4G18205
										AT4G34790
										AT5G42750
										AT5G21280
										AT1G77200
										ATCG00100
										AT2G40475
										AT3G14620
										AT5G38340
										AT4G02380
										AT3G22910
										AT2G43820
										AT4G12690
										AT4G14560
										AT2G47485
										AT2G35930
										AT3G51660
										AT5G17700
										AT1G73550
										AT5G14690
										AT1G06100
										AT2G07675
										AT2G23010
										ATCG00520
										AT3G17070
										AT3G05730
										AT1G56540
										AT2G26530
										AT3G54830
										AT4G28780
										AT4G25990
										AT5G28030
										AT4G01010
										AT5G54710
										AT5G56490
										AT4G26120
										AT1G62630
										AT1G63750
										AT1G06350
										AT2G23100
										AT1G01420
										AT3G20300
										AT1G71050
										AT5G26000
										AT1G10060
										AT1G64400
										ATCG00490
										AT3G29035
										AT5G43350
										AT4G08870
										AT5G44568
										AT5G66790
										AT2G15080
										AT5G55930
										AT5G66580
										AT1G55450
										AT4G18210
										AT1G29500
										ATCG00950
										AT1G07180
										AT1G73805
										AT1G33610
										AT4G02420
										AT2G07042
										AT5G39860
										AT3G55720
										ATCG00410
										AT5G19097
										AT5G41900
										ATCG00920
										AT5G06640
										ATCG00960
										AT1G26945
										AT5G48110
										AT5G57780
										AT5G26220
										AT1G33770
										AT1G28010
										AT1G29510
										AT5G23270
										ATCG00970
										AT1G43605
										ATCG00020
										AT5G06630
										AT1G06645
										AT3G60415
										AT5G18080
										AT1G16850
										ATCG00940
										AT3G04210
										ATCG00930
										AT1G63820
										AT5G41410
										AT3G16430
										AT3G03850
										AT1G78230
										AT3G04070
										AT2G05380
										AT5G04370
										AT5G11610
										AT1G08890
										AT3G03840
										AT2G46640
										AT1G20190
										AT3G48260
										AT3G26290
										AT3G55840
										AT1G31690
										AT1G18020
										AT1G77210
										AT1G61300
										AT3G55500
										AT4G19520
										AT1G70890
										AT3G48720
										AT4G23170
										AT3G46490
										AT1G54120
										AT4G38070
										AT4G25940
										AT5G18030
										AT5G45820
										AT3G44300
										AT4G02410
										AT2G38500
										AT3G16690
										AT5G05340
										AT5G26270
										AT1G68600
										AT4G15765
										AT5G60270
										AT5G43450
										AT4G37980
										AT4G22690
										ATCG00200
										AT5G33382
										AT5G64770
										AT2G25625
										AT2G18010
										AT3G42800
										AT4G26415
										AT1G65200
										AT1G26390
										AT4G16880
										AT1G57590
										AT5G63087
										AT1G65690
										AT5G52390
										AT2G04050
										AT1G49390
										AT5G43300
										AT5G25840
										AT2G25200
										AT1G28230
										AT5G66400
										AT2G22810
										AT1G29420
										AT4G11780
										AT1G73260
										AT5G26260
										AT5G13205
										AT4G13577
										AT3G56275
										AT2G29290
										AT2G37870
										AT1G18710
										AT1G62225
										AT5G19580
										AT1G56600
										AT5G52300

## Sheet: Fig.3B Col-0 vs tfl1-18 13 LDs 
Legend: List of genes present in the Venn Diagram in Fig. 3B. All genes diferentially express and statistically relevant (p adj < 0,05) in Col-0 13 LDs vs 7 LDs and in tfl1-18 13 LDs vs 7 LDs were used for the analysis.
										Common			tfl1-18 Unique genes			Col-0 Unique genes
										AT5G14170	(CHC1)		AT1G17760	(CSTF77)		AT1G71692	AGAMOUS-LIKE 12 (AGL12)
										AT4G35900	(FD)		AT2G19520	(FVE)		AT2G40360	ARABIDOPSIS THALIANA PESCADILLO ORTHOLOG1 (ATPEP1)
										AT2G45660	AGAMOUS-LIKE 20 (AGL20)		AT2G13540	ABA HYPERSENSITIVE 1 (ABH1)		AT4G34710	ARGININE DECARBOXYLASE 2 (ADC2)
										AT4G24540	AGAMOUS-LIKE 24 (AGL24)		AT1G80070	ABNORMAL SUSPENSOR 2 (SUS2)		AT1G76500	AT-HOOK MOTIF NUCLEAR-LOCALIZED PROTEIN 29 (AHL29)
										AT5G62165	AGAMOUS-LIKE 42 (AGL42)		AT1G18450	ACTIN-RELATED PROTEIN 4 (ARP4)		AT2G39360	CURVY1 (CVY1)
										AT5G51870	AGAMOUS-LIKE 71 (AGL71)		AT4G18960	AGAMOUS (AG)		AT1G01040	DICER-LIKE 1 (DCL1)
										AT5G60910	AGAMOUS-LIKE 8 (AGL8)		AT5G13790	AGAMOUS-LIKE 15 (AGL15)		AT2G03500	EARLY FLOWERING MYB PROTEIN (EFM)
										AT1G69120	APETALA1 (AP1)		AT4G22950	AGAMOUS-LIKE 19 (AGL19)		AT5G51230	EMBRYONIC FLOWER 2 (EMF2)
										AT1G20900	AT-HOOK MOTIF NUCLEAR-LOCALIZED PROTEIN 27 (AHL27)		AT2G45650	AGAMOUS-LIKE 6 (AGL6)		AT5G06850	FT-INTERACTING PROTEIN 1 (FTIP1)
										AT5G62000	AUXIN RESPONSE FACTOR 2 (ARF2)		AT3G54340	APETALA 3 (AP3)		AT3G05120	GA INSENSITIVE DWARF1A (GID1A)
										AT2G17770	BASIC REGION/LEUCINE ZIPPER MOTIF 27 (BZIP27)		AT1G76710	ASH1-RELATED PROTEIN 1 (ASHH1)		AT4G02780	GA REQUIRING 1 (GA1)
										AT1G26310	CAULIFLOWER (CAL)		AT3G57130	BLADE ON PETIOLE 1 (BOP1)		AT5G15230	GAST1 PROTEIN HOMOLOG 4 (GASA4)
										AT5G57660	CONSTANS-LIKE 5 (COL5)		AT2G46020	BRAHMA (BRM)		AT3G02885	GAST1 PROTEIN HOMOLOG 5 (GASA5)
										AT1G10120	CRY2-INTERACTING BHLH 4 (CIB4)		AT3G18550	BRANCHED 1 (BRC1)		AT1G14920	GIBBERELLIC ACID INSENSITIVE (GAI)
										AT1G26260	CRYPTOCHROME-INTERACTING BASIC-HELIX-LOOP-HELIX 5 (CIB5)		AT2G17290	CALCIUM DEPENDENT PROTEIN KINASE 6 (CPK6)		AT1G15550	GIBBERELLIN 3-OXIDASE 1 (GA3OX1)
										AT4G26150	CYTOKININ-RESPONSIVE GATA FACTOR 1 (CGA1)		AT1G50700	CALCIUM-DEPENDENT PROTEIN KINASE 33 (CPK33)		AT3G05040	HASTY (HST)
										AT3G55630	DHFS-FPGS HOMOLOG D (DFD)		AT5G15840	CONSTANS (CO)		AT4G40060	HOMEOBOX PROTEIN 16 (HB16)
										AT3G43920	DICER-LIKE 3 (DCL3)		AT2G32950	CONSTITUTIVE PHOTOMORPHOGENIC 1 (COP1)		AT5G65060	MADS AFFECTING FLOWERING 3 (MAF3)
										AT5G20320	DICER-LIKE 4 (DCL4)		AT4G08920	CRYPTOCHROME 1 (CRY1)		AT5G18240	MYB-RELATED PROTEIN 1 (MYR1)
										AT5G60800	EAVY METAL-ASSOCIATED ISOPRENYLATED PLANT PROTEIN3 (HIPP3)		AT3G47500	CYCLING DOF FACTOR 3 (CDF3)		AT3G54500	NIGHT LIGHT-INDUCIBLE AND CLOCK-REGULATED GENE 2 (LNK2)
										AT2G33860	ETTIN (ETT)		AT2G06210	EARLY FLOWERING 8 (ELF8)		AT4G03090	NODULIN HOMEOBOX (NDX)
										AT3G12145	FLOR1 (FLR1)		AT5G11530	EMBRYONIC FLOWER 1 (EMF1)		AT5G44160	NUTCRACKER (NUC)
										AT2G42280	FLOWERING BHLH 4 (FBH4)		AT5G10140	FLOWERING LOCUS C (FLC)		AT3G22231	PATHOGEN AND CIRCADIAN CONTROLLED 1 (PCC1)
										AT2G20570	GBF'S PRO-RICH REGION-INTERACTING FACTOR 1 (GPRI1)		AT5G61920	FLOWERING LOCUS C EXPRESSOR-LIKE 4 (FLL4)		AT5G03680	PETAL LOSS (PTL)
										AT4G25420	GIBBERELLIN 20 OXIDASE 1 (GA20OX1)		AT5G24860	FLOWERING PROMOTING FACTOR 1 (FPF1)		AT1G04870	PROTEIN ARGININE METHYLTRANSFERASE 10 (PRMT10)
										AT1G47990	GIBBERELLIN 2-OXIDASE 4 (GA2OX4)		AT1G79460	GA REQUIRING 2 (GA2)		AT1G32230	RADICAL-INDUCED CELL DEATH1 (RCD1)
										AT1G02400	GIBBERELLIN 2-OXIDASE 6 (GA2OX6)		AT5G56860	GATA, NITRATE-INDUCIBLE, CARBON METABOLISM-INVOLVED (GNC)		AT2G01570	REPRESSOR OF GA1-3 1 (RGA1)
										AT3G23050	INDOLE-3-ACETIC ACID 7 (IAA7)		AT5G51810	GIBBERELLIN 20 OXIDASE 2 (GA20OX2)		AT2G33380	RESPONSIVE TO DESICCATION 20 (RD20)
										AT3G57300	INO80 ORTHOLOG (INO80)		AT5G63960	GIGANTEA SUPPRESSOR5 (GIS5)		AT5G37260	REVEILLE 2 (RVE2)
										AT5G01040	LACCASE 8 (LAC8)		AT4G10710	GLOBAL TRANSCRIPTION FACTOR C (SPT16)		AT2G22540	SHORT VEGETATIVE PHASE (SVP)
										AT5G61850	LEAFY (LFY)		AT4G23100	GLUTAMATE-CYSTEINE LIGASE (GSH1)		AT3G01090	SNF1 KINASE HOMOLOG 10 (KIN10)
										AT4G32551	LEUNIG (LUG)		AT3G28730	HIGH MOBILITY GROUP (HMG)		AT3G43190	SUCROSE SYNTHASE 4 (SUS4)
										AT3G61250	MYB DOMAIN PROTEIN 17 (MYB17)		AT5G64610	HISTONE ACETYLTRANSFERASE OF THE MYST FAMILY 1 (HAM1)		AT5G03840	TERMINAL FLOWER 1 (TFL1)
										AT3G28910	MYB DOMAIN PROTEIN 30 (MYB30)		AT4G38130	HISTONE DEACETYLASE 1 (HD1)		AT2G02760	UBIQUITING-CONJUGATING ENZYME 2 (UBC2)
										AT3G10490	NAC DOMAIN CONTAINING PROTEIN 52 (ANAC052)		AT5G61060	HISTONE DEACETYLASE 5 (HDA05)		AT2G07741
										AT5G51820	PHOSPHOGLUCOMUTASE (PGM)		AT5G63110	HISTONE DEACETYLASE 6 (HDA6)		AT4G26582
										AT4G18130	PHYTOCHROME E (PHYE)		AT3G54560	HISTONE H2A 11 (HTA11)		AT4G01890
										AT2G46970	PHYTOCHROME INTERACTING FACTOR 3-LIKE 1 (PIL1)		AT1G55250	HISTONE MONO-UBIQUITINATION 2 (HUB2)		AT1G54660
										AT1G68840	RELATED TO ABI3/VP1 2 (RAV2)		AT5G03790	HOMEOBOX 51 (HB51)		AT5G42610
										AT5G02030	REPLUMLESS (RPL)		AT5G14010	KNUCKLES (KNU)		AT4G08300
										AT1G66350	RGA-LIKE 1 (RGL1)		AT2G46260	LIGHT-RESPONSE BTB 1 (LRB1)		AT3G61118
										AT1G75060	SAP30 FUNCTION-RELATED 1 (AFR1)		AT3G01460	METHYL-CPG-BINDING DOMAIN 9 (MBD9)		AT1G68850
										AT2G39250	SCHNARCHZAPFEN (SNZ)		AT5G64170	NIGHT LIGHT-INDUCIBLE AND CLOCK-REGULATED GENE 1 (LNK1)		AT1G12610
										AT5G15800	SEPALLATA1 (SEP1)		AT5G47640	NUCLEAR FACTOR Y, SUBUNIT B2 (NF-YB2)		AT5G05390
										AT1G43850	SEUSS (SEU)		AT1G56170	NUCLEAR FACTOR Y, SUBUNIT C2 (NF-YC2)		AT2G18190
										AT1G62360	SHOOT MERISTEMLESS (STM)		AT1G68640	PERIANTHIA (PAN)		AT5G58360
										AT3G57920	SQUAMOSA PROMOTER BINDING PROTEIN-LIKE 15 (SPL15)		AT1G09570	PHYTOCHROME A (PHYA)		AT5G09978
										AT1G53160	SQUAMOSA PROMOTER BINDING PROTEIN-LIKE 4 (SPL4)		AT1G25540	PHYTOCHROME AND FLOWERING TIME 1 (PFT1)		AT5G48575
										AT1G02065	SQUAMOSA PROMOTER BINDING PROTEIN-LIKE 8 (SPL8)		AT3G59060	PHYTOCHROME INTERACTING FACTOR 3-LIKE 6 (PIL6)		AT5G15265
										AT2G42200	SQUAMOSA PROMOTER BINDING PROTEIN-LIKE 9 (SPL9)		AT2G43010	PHYTOCHROME INTERACTING FACTOR 4 (PIF4)		AT1G44160
										AT4G31877	to 15415333, exon 2: 15414352 to 15414313, exon 3: 15413822 to 15413759, exon 4: 15413594 to 15413295; mature miRNA and miRNA* are located on exon 1.		AT1G72390	PHYTOCHROME-DEPENDENT LATE-FLOWERING (PHL)		AT2G34360
										AT1G15750	TOPLESS (TPL)		AT2G25170	PICKLE (PKL)		AT5G10210
										AT1G78580	TREHALOSE-6-PHOSPHATE SYNTHASE (TPS1)		AT5G20240	PISTILLATA (PI)		AT2G43660
										AT2G30140	UDP-GLUCOSYL TRANSFERASE 87A2 (UGT87A2)		AT3G61600	POZ/BTB CONTAININ G-PROTEIN 1 (POB1)		AT3G27500
										AT1G30950	UNUSUAL FLORAL ORGANS (UFO)		AT5G49020	PROTEIN ARGININE METHYLTRANSFERASE 4A (PRMT4A)		AT5G40360
										AT1G57820	VARIANT IN METHYLATION 1 (VIM1)		AT2G28550	RELATED TO AP2.7 (RAP2.7)		AT4G34380
										AT3G04910	WITH NO LYSINE (K) KINASE 1 (WNK1)		AT3G48430	RELATIVE OF EARLY FLOWERING 6 (REF6)		AT3G28960
										AT5G18560			AT3G03450	RGA-LIKE 2 (RGL2)		AT5G43240
										AT1G04660			AT5G17490	RGA-LIKE PROTEIN 3 (RGL3)		AT4G34410
										AT2G18480			AT1G06040	SALT TOLERANCE (STO)		AT2G18150
										AT4G21690			AT3G54990	SCHLAFMUTZE (SMZ)		AT3G23230
										AT1G21890			AT3G02310	SEPALLATA 2 (SEP2)		AT5G35935
										AT1G70260			AT2G03710	SEPALLATA 4 (SEP4)		AT1G71910
										AT5G44630			AT1G24260	SEPALLATA3 (SEP3)		AT3G45960
										AT1G32280			AT2G42830	SHATTERPROOF 2 (SHP2)		AT1G31050
										AT1G68170			AT4G24210	SLEEPY1 (SLY1)		AT5G01305
										AT4G00872			AT4G27330	SPOROCYTELESS (SPL)		AT1G63530
										AT1G51220			AT2G33810	SQUAMOSA PROMOTER BINDING PROTEIN-LIKE 3 (SPL3)		AT2G28780
										AT4G08290			AT3G15270	SQUAMOSA PROMOTER BINDING PROTEIN-LIKE 5 (SPL5)		AT4G35180
										AT1G22990			AT5G35770	STERILE APETALA (SAP)		AT1G24147
										AT5G45630			AT3G51060	STYLISH 1 (STY1)		AT1G21140
										AT2G38600			AT3G23130	SUPERMAN (SUP)		AT1G66040
										AT1G19530			AT5G60120	TARGET OF EARLY ACTIVATION TAGGED (EAT) 2 (TOE2)		AT2G43480
										AT5G44620			AT5G67180	TARGET OF EARLY ACTIVATION TAGGED (EAT) 3 (TOE3)		AT4G01360
										AT1G11080			AT5G17690	TERMINAL FLOWER 2 (TFL2)		AT1G44800
										AT1G47485			AT3G22380	TIME FOR COFFEE (TIC)		AT3G04510
										AT1G10980			AT2G25095	to 10673957; mature miRNA and miRNA* are located on exon 2.		AT3G62040
										AT3G11680			AT3G11910	UBIQUITIN-SPECIFIC PROTEASE 13 (UBP13)		AT4G34600
										AT1G13290			AT2G17950	WUSCHEL (WUS)		AT5G15900
										AT1G67110			AT2G05230			AT5G50120
										AT1G67860			AT5G24910			AT1G19960
										AT5G32460			AT5G17810			AT5G43180
										AT4G34400			AT5G22430			AT2G21890
										AT3G12220			AT2G16210			AT3G55515
										AT1G69880			AT5G42092			AT3G61900
										AT1G18835			AT3G17010			AT2G39850
										AT3G26200			AT5G17080			AT4G16162
										AT5G17330			AT3G13662			AT3G25190
										AT5G60900			AT5G18000			AT4G01430
										AT3G01840			AT5G57720			AT3G03240
										AT5G49615			AT4G16560			AT4G10310
										AT2G21650			AT5G22796			AT1G13635
										AT1G02630			AT3G29970			AT4G32780
										AT1G03170			AT3G20880			AT4G31330
										AT5G55450			AT3G47220			AT1G76800
										AT3G48080			AT4G28811			AT1G67710
										AT4G21970			AT4G25010			AT3G54260
										AT2G40750			AT2G42410			AT3G46880
										AT3G05858			AT3G28500			AT1G72200
										AT1G49470			AT2G14247			AT1G70500
										AT1G12805			AT3G20083			AT2G40900
										AT4G18610			AT2G14210			AT2G20562
										AT1G69180			AT3G13660			AT1G56680
										AT3G45160			AT2G25810			AT3G25290
										AT4G00680			AT5G17090			AT5G19600
										AT1G67865			AT1G03720			AT2G45420
										AT5G23000			AT1G30170			AT5G14940
										AT4G02810			AT5G50790			AT2G39855
										AT1G23560			AT3G47200			AT5G04200
										AT2G26480			AT3G50625			AT2G40390
										AT1G43800			AT5G03668			AT3G50170
										AT4G30110			AT5G07530			AT4G16620
										AT1G61810			AT3G48520			AT5G38710
										AT5G59305			AT5G38130			AT3G12750
										AT3G59010			AT1G18280			AT3G55230
										AT3G56620			AT3G47210			AT3G61880
										AT5G65130			AT1G10225			AT3G30340
										AT1G33055			AT2G27220			AT2G32870
										AT1G03620			AT5G09780			AT1G01070
										AT3G51895			AT2G01520			AT1G61710
										AT1G19540			AT2G42885			AT1G24575
										AT2G19970			AT1G68510			AT2G18180
										AT3G23120			AT5G59390			AT2G21730
										AT1G19630			AT3G04960			AT4G16008
										AT3G60890			AT1G01560			AT3G13784
										AT4G21650			AT5G41663			AT2G21220
										AT4G36570			AT4G10843			AT3G25620
										AT2G44745			AT2G18550			AT5G38280
										AT1G61820			AT4G16590			AT3G10600
										AT5G46260			AT5G38096			AT5G50130
										AT1G77120			AT5G57420			AT4G36590
										AT2G45410			AT3G10150			AT5G10170
										AT5G05790			AT5G51610			AT4G28170
										AT4G17800			AT1G57780			AT1G02450
										AT1G58390			AT5G63580			AT5G53730
										AT2G37460			AT3G44580			AT2G47560
										AT2G40130			AT5G51210			AT1G70690
										AT5G44820			AT4G00390			AT4G23340
										AT4G21380			AT1G15380			AT2G26400
										AT3G49960			AT1G52030			AT1G73040
										AT5G25160			AT2G35640			AT2G33051
										AT4G25800			AT5G47600			AT1G73630
										AT2G42610			AT4G14695			AT1G77885
										AT5G53660			AT5G59680			AT4G23930
										AT5G56970			AT4G10265			AT2G41300
										AT1G17960			AT4G25430			AT4G27550
										AT3G05650			AT1G70720			AT4G00780
										AT2G18328			AT4G21590			AT5G66630
										AT1G68740			AT1G54000			AT4G33810
										AT3G05035			AT3G27025			AT5G15830
										AT2G43670			AT4G16050			AT4G16790
										AT5G37300			AT5G55430			AT2G20500
										AT4G00870			AT3G29370			AT5G63850
										AT4G39770			AT2G43520			AT2G37280
										AT4G02290			AT1G16490			AT5G09220
										AT4G36820			AT4G24150			AT4G19840
										AT3G56400			AT4G24110			AT4G19820
										AT5G21950			AT1G54020			AT1G68238
										AT4G22200			AT3G14630			AT1G30515
										AT1G70830			AT3G28890			AT3G53450
										AT3G22125			AT2G32160			AT4G31730
										AT4G27450			AT4G37400			AT3G30530
										AT5G25140			AT1G30080			AT3G60490
										AT2G25260			AT1G13680			AT1G20823
										AT4G01910			AT4G27980			AT4G39720
										AT1G16290			AT3G01080			AT1G54530
										AT5G39330			AT1G02067			AT5G63800
										AT3G28540			AT3G12430			AT2G18196
										AT3G06435			AT3G12450			AT2G22190
										AT5G19875			AT2G30362			AT2G27300
										AT4G04630			AT5G49740			AT1G02900
										AT1G02190			AT1G31290			AT3G08660
										AT3G05660			AT1G25472			AT2G48090
										AT5G67620			AT4G31680			AT3G15353
										AT2G37900			AT5G46915			AT5G19970
										AT1G24470			AT5G09980			AT3G12890
										AT4G35190			AT3G54770			AT3G23090
										AT3G06640			AT1G64100			AT3G61120
										AT1G55120			AT3G13950			AT5G06470
										AT5G61120			AT4G16545			AT5G28490
										AT4G31610			AT2G17850			AT1G15085
										AT5G09760			AT1G22480			AT5G22090
										AT2G18470			AT4G25110			AT4G23720
										AT5G22460			AT4G14730			AT1G72230
										AT4G39480			AT1G08320			AT2G31020
										AT4G15160			AT5G26690			AT5G54130
										AT1G52190			AT4G14130			AT2G45450
										AT3G12410			AT3G05790			AT3G55880
										AT5G23810			AT1G49450			AT1G31490
										AT1G62570			AT3G05937			AT4G24450
										AT1G51355			AT4G01540			AT3G63440
										AT5G20830			AT1G80840			AT5G45440
										AT4G24026			AT5G64870			AT2G39430
										AT3G27220			AT5G42230			AT1G28470
										AT4G39780			AT3G05110			AT1G30100
										AT4G10270			AT4G38560			AT2G14820
										AT5G66440			AT5G47240			AT2G45210
										AT1G13600			AT4G15440			AT2G25150
										AT5G61090			AT5G28010			AT2G46630
										AT5G48485			AT5G52600			AT1G63720
										AT5G54470			AT4G24040			AT5G50290
										AT2G44740			AT1G58310			AT1G03820
										AT1G16310			AT4G31690			AT4G36880
										AT5G57685			AT5G59670			AT1G35830
										AT5G56300			AT1G23840			AT5G62680
										AT1G61795			AT5G07760			AT2G47750
										AT5G18690			AT3G18775			AT5G45540
										AT3G15650			AT1G76650			AT2G37330
										AT1G70710			AT2G37880			AT5G50720
										AT1G79760			AT1G26960			AT5G25130
										AT4G19700			AT2G46440			AT3G20450
										AT2G01610			AT2G17280			AT4G25760
										AT3G19184			AT1G75030			AT1G05370
										AT1G02800			AT1G67260			AT2G24580
										AT5G65140			AT5G27220			AT5G61010
										AT3G28570			AT3G05905			AT1G66200
										AT2G16060			AT4G31685			AT4G23900
										AT5G39420			AT4G31910			AT1G70810
										AT1G62500			AT3G12470			AT4G24250
										AT4G26270			AT3G51860			AT5G48060
										AT1G65810			AT3G15170			AT3G26490
										AT1G69730			AT5G53390			AT5G55170
										AT1G49405			AT2G35585			AT1G15790
										AT1G77760			AT3G21420			AT4G37445
										AT2G20550			AT3G21040			AT4G00230
										AT3G61490			AT1G03710			AT2G30540
										AT3G10720			AT5G65230			AT3G17185
										AT1G65150			AT2G16760			AT3G44220
										AT5G10770			AT1G11070			AT3G21210
										AT1G10540			AT1G52400			AT4G00940
										AT3G13640			AT1G68460			AT2G34530
										AT3G28560			AT1G52040			AT1G61760
										AT2G01905			AT1G72270			AT3G63280
										AT2G30933			AT1G48100			AT5G42630
										AT1G33080			AT5G42830			AT1G28620
										AT4G39410			AT2G39175			AT5G18170
										AT2G26440			AT2G26520			AT2G38460
										AT1G49750			AT2G27880			AT3G02980
										AT1G21250			AT2G43530			AT3G14940
										AT3G21770			AT4G25750			AT1G15190
										AT3G04520			AT1G21540			AT5G43380
										AT5G47250			AT3G50870			AT1G35910
										AT2G37590			AT1G02530			AT3G01670
										AT3G25710			AT1G74430			AT1G05770
										AT3G16240			AT1G16360			AT5G20150
										AT1G64620			AT2G47460			AT4G00955
										AT5G20420			AT3G16150			AT3G17380
										AT5G10300			AT5G45276			AT3G16340
										AT3G53310			AT1G19790			AT5G54510
										AT4G11530			AT3G27027			AT4G35970
										AT4G33560			AT1G05835			AT3G11660
										AT1G22490			AT1G43910			AT4G29850
										AT5G05250			AT2G04450			AT1G33700
										AT5G64910			AT5G21150			AT3G16500
										AT3G07540			AT5G56980			AT3G17730
										AT4G23500			AT5G28020			AT5G42146
										AT2G22420			AT2G25510			AT5G20970
										AT1G09390			AT1G13609			AT3G51710
										AT4G23713			AT5G65207			AT5G38870
										AT3G55780			AT3G04640			AT1G75720
										AT5G15120			AT5G02550			AT3G22070
										AT3G10040			AT1G10690			AT4G30250
										AT3G02550			AT3G48240			AT5G11620
										AT3G50230			AT4G16600			AT2G05632
										AT5G47590			AT5G57123			AT2G19110
										AT4G13540			AT1G44760			AT1G77700
										AT2G35600			AT1G23205			AT1G15960
										AT1G01110			AT3G06520			AT5G14890
										AT4G01525			AT3G05030			AT5G55330
										AT3G05152			AT5G61440			AT5G04700
										AT1G10640			AT5G59700			AT2G41510
										AT3G06160			AT2G40095			AT5G44569
										AT2G42760			AT3G06360			AT5G04690
										AT1G28360			AT5G20740			AT2G01660
										AT1G58280			AT1G07710			AT2G27140
										AT1G46264			AT5G45580			AT1G73370
										AT4G31620			AT3G02800			AT5G56990
										AT2G33880			AT3G19850			AT2G01540
										AT5G47720			AT1G18140			AT1G45145
										AT4G17500			AT3G16490			AT3G01680
										AT1G51670			AT3G56220			AT5G42040
										AT4G17260			AT4G38650			AT1G14750
										AT3G25020			AT4G16447			AT3G15800
										AT5G54530			AT3G15240			AT5G25370
										AT1G69600			AT4G01920			AT4G19050
										AT1G04680			AT5G09440			AT5G02600
										AT5G62960			AT2G34940			AT2G33770
										AT4G35290			AT5G65640			AT5G56720
										AT2G39830			AT5G35670			AT5G61250
										AT1G28110			AT2G03550			AT2G01818
										AT3G14070			AT3G16980			AT1G30160
										AT2G01913			AT5G60250			AT1G62290
										AT2G42730			AT4G15670			AT1G17430
										AT3G03270			AT3G12460			AT5G37180
										AT5G50010			AT1G72850			AT1G48750
										AT2G35140			AT1G53860			AT5G54800
										AT1G62870			AT4G26330			AT5G41550
										AT3G11580			AT5G20940			AT1G67770
										AT2G19910			AT3G17690			AT3G05620
										AT3G11010			AT5G13220			AT3G58200
										AT4G23870			AT1G10710			AT1G31770
										AT1G04540			AT3G29300			AT3G07340
										AT1G22030			AT5G47220			AT1G07750
										AT3G54820			AT3G48660			AT5G11990
										AT2G31390			AT1G02810			AT5G01240
										AT5G10310			AT4G13195			AT3G24460
										AT2G23200			AT1G06310			AT1G33170
										AT1G52700			AT5G56985			AT2G17820
										AT1G14790			AT5G66330			AT1G66890
										AT5G51550			AT4G35390			AT2G26360
										AT3G58770			AT1G08860			AT3G06020
										AT1G63020			AT1G13230			AT2G21560
										AT3G42670			AT3G63430			AT1G80520
										AT5G20635			AT3G22540			AT3G51440
										AT4G15480			AT5G25880			AT3G22850
										AT1G65370			AT2G46410			AT5G02140
										AT1G10990			AT2G46720			AT5G05640
										AT1G76550			AT1G59640			AT4G39955
										AT4G17350			AT1G52565			AT1G10682
										AT5G03390			AT4G17280			AT2G17260
										AT1G77270			AT5G14700			AT2G29970
										AT1G24070			AT1G12340			AT2G28140
										AT3G29810			AT1G07260			AT1G44100
										AT1G54450			AT4G20320			AT2G20362
										AT4G27740			AT1G21400			AT3G21600
										AT4G01440			AT4G16910			AT5G48570
										AT5G54980			AT5G49120			AT1G63630
										AT2G41070			AT1G56020			AT1G69970
										AT4G21326			AT1G15670			AT3G12090
										AT3G11000			AT4G18360			AT3G07420
										AT4G34480			AT5G45720			AT3G09190
										AT4G37900			AT1G80100			AT1G06490
										AT2G36490			AT5G02540			AT3G13730
										AT5G59730			AT1G21310			AT3G25560
										AT5G02460			AT4G30130			AT3G18710
										AT4G00905			AT4G21215			AT5G49280
										AT4G04620			AT5G37540			AT5G57350
										AT5G22580			AT1G49475			AT1G76040
										AT5G67460			AT5G58500			AT5G57830
										AT5G64410			AT5G19120			AT2G45510
										AT3G44716			AT2G13680			AT1G72855
										AT1G14890			AT2G26511			AT3G18295
										AT4G05050			AT1G11125			AT2G15400
										AT1G61310			AT3G52430			AT5G48800
										AT3G16180			AT5G26200			AT3G27210
										AT1G69580			AT4G32480			AT1G62480
										AT5G17800			AT5G28640			AT3G06145
										AT4G25020			AT1G07490			AT1G29380
										AT3G20100			AT3G20190			AT1G55610
										AT5G19740			AT5G35760			AT1G29520
										AT4G17670			AT2G34925			AT2G21550
										AT3G48770			AT1G74055			AT3G20570
										AT3G56360			AT5G41750			AT1G12140
										AT4G20730			AT5G23370			AT2G43930
										AT2G18160			AT1G31310			AT3G13380
										AT4G14270			AT1G17745			AT2G46890
										AT5G44790			AT5G46330			AT5G58730
										AT1G23000			AT5G45650			AT1G47840
										AT5G48480			AT5G57655			AT3G16070
										AT1G56210			AT1G01660			AT5G24318
										AT5G48650			AT1G64080			AT3G18670
										AT5G39890			AT2G22930			AT4G29230
										AT3G48185			AT2G35310			AT1G77400
										AT2G21130			AT1G79060			AT5G17260
										AT4G30520			AT5G39220			AT1G73640
										AT5G65700			AT5G50820			AT2G13550
										AT3G49360			AT3G14990			AT3G10680
										AT2G45190			AT2G25900			AT5G29000
										AT1G29240			AT1G27360			AT2G02370
										AT2G33580			AT3G50630			AT5G61480
										AT2G22730			AT3G63240			AT1G13360
										AT1G16070			AT4G24670			AT3G57030
										AT3G18960			AT5G18040			AT3G50650
										AT3G16650			AT4G24130			AT2G35760
										AT5G22630			AT2G31730			AT1G09750
										AT1G55110			AT1G71130			AT5G18370
										AT1G68400			AT3G12060			AT1G05820
										AT3G62570			AT5G60680			AT2G31920
										AT1G74440			AT2G03240			AT5G04680
										AT5G24590			AT5G64260			AT1G14630
										AT5G57130			AT4G36930			AT2G44850
										AT1G70510			AT1G14687			AT1G66970
										AT1G52150			AT5G49900			AT3G22400
										AT1G09960			AT2G19130			AT2G36570
										AT3G13175			AT1G78172			AT1G49990
										AT3G61830			AT2G06200			AT2G26355
										AT5G21482			AT5G65200			AT3G10870
										AT4G23060			AT5G55560			AT1G51700
										AT1G69910			AT5G09300			AT3G10740
										AT4G01020			AT3G23150			AT4G26990
										AT5G24800			AT5G15580			AT5G04230
										AT1G74150			AT5G25770			AT4G15960
										AT4G31615			AT1G61890			AT3G09010
										AT1G29400			AT5G15150			AT3G14310
										AT3G06220			AT1G01670			AT3G56950
										AT1G69170			AT4G00850			AT1G70670
										AT1G76110			AT1G11120			AT3G53950
										AT5G18670			AT3G15340			AT4G29080
										AT1G56670			AT3G03020			AT1G60030
										AT2G42800			AT4G13190			AT4G26070
										AT5G58980			AT5G10510			AT5G42370
										AT1G79110			AT4G28390			AT3G55980
										AT1G14440			AT5G26960			AT2G29125
										AT4G25150			AT4G03510			AT2G40480
										AT1G60160			AT1G51538			AT4G16480
										AT5G03610			AT5G17760			AT3G17020
										AT5G14880			AT1G01140			AT1G15210
										AT1G05490			AT5G08640			AT1G80450
										AT2G44910			AT2G19900			AT2G28810
										AT1G77000			AT1G26690			AT1G16180
										AT1G48280			AT5G65040			AT3G61590
										AT3G48410			AT3G60160			AT3G15810
										AT1G67720			AT1G60630			AT4G22756
										AT5G45960			AT1G75170			AT3G30841
										AT2G02540			AT5G05380			AT1G13920
										AT2G18230			AT5G53950			AT2G13820
										AT5G47160			AT5G56220			AT3G23290
										AT1G09460			AT4G11300			AT2G40230
										AT2G28950			AT1G80920			AT2G36330
										AT5G26850			AT5G23870			AT5G23100
										AT2G41990			AT5G23350			AT5G03240
										AT3G27190			AT4G40042			AT5G12140
										AT5G19730			AT1G20530			AT1G54930
										AT5G60400			AT2G46455			AT4G15450
										AT1G01620			AT1G50420			AT1G63090
										AT3G48090			AT5G62770			AT2G29525
										AT2G41050			AT2G26870			AT5G57910
										AT4G11130			AT1G18600			AT1G17230
										AT5G24580			AT4G24580			AT1G09440
										AT4G18120			AT5G08000			AT3G21010
										AT3G47580			AT4G37730			AT3G49750
										AT2G24310			AT2G20340			AT1G26930
										AT5G64550			AT3G26590			AT2G40110
										AT5G54960			AT5G28650			AT2G39890
										AT1G60390			AT2G32765			AT2G24940
										AT1G47670			AT2G24220			AT2G16430
										AT1G27680			AT3G50060			AT5G66910
										AT3G63030			AT1G12080			AT1G01360
										AT2G32010			AT3G24810			AT2G22680
										AT1G23890			AT4G12390			AT2G39420
										AT4G32670			AT3G58850			AT5G04720
										AT4G39090			AT4G27730			AT5G22930
										AT4G32295			AT4G19960			AT1G25145
										AT5G61070			AT1G28260			AT1G27660
										AT2G01830			AT3G13310			AT3G10200
										AT3G54720			AT3G13190			AT1G60140
										AT2G41310			AT5G65730			AT1G02640
										AT4G36040			AT1G53180			AT5G58300
										AT1G25320			AT1G60540			AT5G62940
										AT4G37430			AT4G17440			AT4G30975
										AT1G15080			AT5G62670			AT3G09770
										AT3G54000			AT4G29700			AT3G59690
										AT4G37870			AT1G42470			AT2G37678
										AT5G12970			AT2G40100			AT4G38740
										AT2G26080			AT1G11670			AT1G15740
										AT4G36010			AT5G40460			AT1G11420
										AT1G13710			AT1G34420			AT1G07000
										AT1G76420			AT1G60860			AT2G17640
										AT5G62890			AT2G24600			AT1G02380
										AT2G23150			AT3G07350			AT2G23950
										AT4G30850			AT1G79720			AT5G62630
										AT5G13660			AT5G38990			AT1G64180
										AT4G08150			AT5G15600			AT5G19530
										AT4G24780			AT5G24280			AT1G64260
										AT1G23380			AT3G26330			AT1G32860
										AT3G56408			AT4G01410			AT1G69252
										AT1G51460			AT4G22770			AT4G27260
										AT1G60610			AT1G01130			AT4G35500
										AT2G27228			AT1G76440			AT1G62810
										AT3G24450			AT1G16590			AT5G18245
										AT4G37630			AT4G28652			AT5G42280
										AT1G75450			AT4G20920			AT4G10845
										AT1G28290			AT3G18970			AT2G32240
										AT3G24340			AT1G75580			AT1G75820
										AT1G11090			AT5G38212			AT5G41700
										AT4G02890			AT2G37470			AT3G60640
										AT2G20515			AT3G60900			AT1G19840
										AT5G03885			AT1G51405			AT5G39380
										AT4G39800			AT4G34630			AT4G26970
										AT5G54670			AT2G13610			AT5G55550
										AT5G44670			AT3G28860			AT4G32690
										AT4G39230			AT1G19830			AT2G38430
										AT1G18250			AT1G75190			AT5G24310
										AT2G42890			AT4G11900			AT2G34690
										AT2G47680			AT3G02875			AT1G05060
										AT1G70160			AT1G20140			AT3G27997
										AT2G19920			AT1G02670			AT3G59270
										AT4G23400			AT1G07280			AT5G24390
										AT4G30090			AT1G05970			AT4G18380
										AT4G00380			AT2G24070			AT2G46210
										AT3G48187			AT5G59720			AT1G09070
										AT3G07570			AT2G31880			AT5G65170
										AT5G10370			AT5G66600			AT5G59890
										AT5G46700			AT3G12970			AT1G80690
										AT1G24450			AT4G09760			AT1G78490
										AT2G39870			AT5G10150			AT1G74840
										AT1G44750			AT3G56880			AT2G40270
										AT1G25280			AT4G31640			AT5G52510
										AT4G30710			AT1G04150			AT2G18240
										AT1G06760			AT5G14810			AT5G18970
										AT3G23780			AT2G21590			AT1G49940
										AT5G62230			AT1G32190			AT3G23640
										AT4G36520			AT2G26330			AT2G31280
										AT5G64430			AT4G10420			AT1G31540
										AT5G06940			AT5G65530			AT4G17910
										AT5G65410			AT3G02170			AT2G37930
										AT5G01120			AT4G22840			AT1G76760
										AT1G48300			AT3G50950			AT2G25560
										AT4G17790			AT5G24850			AT1G69610
										AT5G02950			AT3G61810			AT1G50630
										AT5G63650			AT5G23360			AT1G66980
										AT3G09730			AT4G13640			AT1G14600
										AT1G30320			AT3G11410			AT3G49880
										AT2G01210			AT5G05460			AT4G36710
										AT4G12250			AT5G48170			AT1G78940
										AT1G05570			AT3G62590			AT4G20270
										AT4G09160			AT4G26130			AT5G17850
										AT3G01100			AT1G52905			AT1G68300
										AT4G39790			AT3G07200			AT5G60300
										AT2G03440			AT3G18050			AT1G64280
										AT1G26540			AT5G45660			AT1G76180
										AT3G06130			AT1G30330			AT2G43980
										AT1G03290			AT3G20015			AT1G30110
										AT2G06925			AT2G38060			AT1G34460
										AT5G25475			AT5G61520			AT1G69295
										AT3G63180			AT1G04700			AT3G11650
										AT2G40020			AT1G34418			AT2G36310
										AT2G20100			AT2G38160			AT2G47710
										AT5G01370			AT4G22850			AT2G39230
										AT1G69440			AT1G38131			AT1G65960
										AT1G12730			AT5G40030			AT4G17880
										AT1G11130			AT1G72840			AT2G33620
										AT5G60690			AT4G36790			AT5G52540
										AT5G41870			AT3G44380			AT2G26180
										AT1G53070			AT4G04695			AT1G11260
										AT1G32240			AT4G22860			AT1G71190
										AT4G16130			AT1G27210			AT2G17760
										AT3G48980			AT2G30820			AT1G68810
										AT3G13510			AT1G04310			AT2G01080
										AT4G32710			AT3G53650			AT1G13195
										AT4G05320			AT5G36740			AT3G13430
										AT1G75090			AT2G36660			AT5G39450
										AT3G14870			AT3G21750			AT3G19240
										AT1G80460			AT5G25490			AT1G78280
										AT1G19850			AT1G60890			AT1G52780
										AT4G37640			AT4G22780			AT2G31200
										AT4G31650			AT1G06180			AT1G61250
										AT5G13140			AT1G75240			AT2G18170
										AT3G14240			AT5G63160			AT2G24530
										AT4G03210			AT2G16570			AT5G45550
										AT2G35340			AT5G03150			AT5G20620
										AT5G15080			AT2G41450			AT1G23970
										AT3G13960			AT2G40070			AT5G50890
										AT1G52720			AT4G27470			AT1G45130
										AT1G65380			AT4G01580			AT4G35780
										AT4G18020			AT3G47010			AT5G61760
										AT1G78770			AT3G08570			AT3G50410
										AT2G28790			AT4G25160			AT2G24570
										AT5G02370			AT2G47800			AT3G10450
										AT1G73590			AT1G22275			AT1G05470
										AT2G24700			AT2G21060			AT1G76660
										AT1G26780			AT1G60870			AT2G29065
										AT3G57670			AT1G12810			AT1G63800
										AT4G21980			AT2G42570			AT2G39220
										AT5G62620			AT2G16365			AT5G63190
										AT4G32290			AT1G58470			AT1G16340
										AT1G55360			AT2G38290			AT3G17250
										AT5G08170			AT1G21460			AT3G28040
										AT1G06420			AT3G10985			AT3G15355
										AT3G22420			AT3G17700			AT2G44830
										AT3G28050			AT3G59680			AT1G30300
										AT2G43800			AT5G47070			AT3G56760
										AT4G33210			AT5G08380			AT2G26600
										AT1G76540			AT5G12080			AT1G63670
										AT5G23400			AT1G28190			AT3G16990
										AT4G19670			AT1G25480			AT4G00355
										AT1G65590			AT3G27360			AT1G55130
										AT3G48670			AT1G04050			AT4G37540
										AT1G65900			AT2G32940			AT4G14900
										AT2G01820			AT4G19865			AT5G12330
										AT4G27240			AT2G43990			AT5G19590
										AT2G16270			AT2G24440			AT5G07920
										AT1G26680			AT1G71880			AT2G41710
										AT2G22660			AT4G27900			AT3G22120
										AT1G48410			AT2G22560			AT3G10190
										AT3G42170			AT4G18820			AT2G27090
										AT2G46060			AT1G65080			AT2G35635
										AT5G49570			AT1G11960			AT1G52340
										AT2G15860			AT4G39550			AT1G44170
										AT1G68920			AT3G04980			AT4G02710
										AT2G05790			AT1G44770			AT2G27450
										AT3G55430			AT4G12870			AT3G16770
										AT1G72210			AT1G76740			AT5G51070
										AT3G24660			AT5G12100			AT5G56530
										AT5G23580			AT5G43910			AT5G16550
										AT5G49990			AT1G35710			AT5G03340
										AT1G05150			AT1G07520			AT2G41700
										AT5G19550			AT1G18650			AT2G25180
										AT4G21550			AT3G44400			AT5G65110
										AT3G01300			AT3G62690			AT1G31880
										AT4G35240			AT3G12320			AT1G60420
										AT4G34980			AT5G05480			AT2G17130
										AT5G17410			AT3G17160			AT3G61820
										AT3G48440			AT3G04810			AT5G14620
										AT2G21050			AT1G14530			AT5G56630
										AT3G22440			AT1G61170			AT2G27030
										AT5G57580			AT4G37890			AT5G63260
										AT2G34650			AT5G04290			AT5G61450
										AT2G24150			AT4G39510			AT4G29240
										AT4G10630			AT4G36180			AT3G50830
										AT5G67160			AT3G05190			AT3G26600
										AT5G65770			AT5G63140			AT1G69510
										AT5G03320			AT5G37600			AT3G15820
										AT1G32330			AT3G49400			AT1G50640
										AT5G52860			AT2G36350			AT4G12110
										AT5G07280			AT5G53130			AT1G04425
										AT2G37050			AT1G48120			AT3G57120
										AT1G26190			AT5G48820			AT4G17430
										AT3G06850			AT4G29030			AT4G00150
										AT3G57880			AT4G04955			AT1G65920
										AT1G05710			AT4G21560			AT5G26980
										AT3G52500			AT3G56100			AT1G73100
										AT5G43810			AT3G20040			AT3G53780
										AT4G10610			AT4G14150			AT4G17570
										AT2G26510			AT2G25060			AT1G73130
										AT1G04120			AT1G09200			AT1G14690
										AT5G40640			AT2G30500			AT2G16700
										AT2G28510			AT3G45980			AT3G10250
										AT2G22300			AT4G34860			AT1G07380
										AT5G15870			AT5G51910			AT4G26750
										AT5G62580			AT1G26560			AT3G45090
										AT5G11550			AT2G06050			AT1G67510
										AT4G11990			AT5G23420			AT4G08480
										AT1G67420			AT5G02010			AT5G17980
										AT3G16730			AT1G52760			AT3G05990
										AT1G48480			AT4G15430			AT5G45020
										AT2G41140			AT2G22840			AT5G37000
										AT2G18500			AT3G11040			AT4G37250
										AT4G28100			AT1G11440			AT1G04550
										AT3G10300			AT4G22745			AT3G60840
										AT4G11840			AT4G26760			AT4G13360
										AT2G15320			AT2G45480			AT3G53760
										AT4G27180			AT5G08139			AT5G50150
										AT5G61840			AT4G35020			AT5G11890
										AT5G45500			AT3G53730			AT4G15140
										AT1G31280			AT1G76580			AT1G19360
										AT2G19170			AT4G32200			AT4G33300
										AT5G11490			AT3G54950			AT2G19780
										AT1G07230			AT1G06660			AT5G08130
										AT1G74890			AT2G20590			AT5G03230
										AT5G43830			AT5G65280			AT2G22270
										AT3G28690			AT1G01370			AT3G29240
										AT5G62740			AT1G03780			AT5G45110
										AT1G21090			AT4G39900			AT5G23860
										AT5G58070			AT1G09040			AT5G10860
										AT5G38140			AT5G27630			AT1G68000
										AT5G60210			AT2G36830			AT5G41920
										AT5G26600			AT5G10400			AT5G57940
										AT3G28480			AT1G26330			AT1G10430
										AT4G38660			AT1G19480			AT3G62800
										AT1G67040			AT1G25510			AT1G45207
										AT3G02640			AT2G19620			AT2G01680
										AT2G16390			AT2G42120			AT5G56910
										AT2G22080			AT1G05805			AT4G18260
										AT3G08030			AT1G01720			AT2G22900
										AT3G56640			AT5G11160			AT5G16120
										AT2G41890			AT3G50240			AT5G13710
										AT3G17880			AT3G10010			AT3G18490
										AT3G62300			AT2G11280			AT3G57870
										AT4G38790			AT5G51590			AT4G00110
										AT3G24040			AT1G17480			AT1G74520
										AT2G26110			AT2G26070			AT5G23720
										AT5G22880			AT4G38210			AT1G02290
										AT3G09070			AT3G07720			AT1G19270
										AT1G29980			AT5G48450			AT5G47120
										AT1G20693			AT5G40140			AT4G28180
										AT3G14840			AT3G58570			AT5G19570
										AT2G38070			AT4G07960			AT4G10360
										AT4G39860			AT4G18600			AT4G16144
										AT4G31920			AT1G77810			AT3G20250
										AT1G71710			AT5G21100			AT1G75540
										AT5G14370			AT3G50890			AT2G43330
										AT2G17520			AT1G75640			AT1G06910
										AT5G42990			AT4G03250			AT3G53810
										AT1G59218			AT1G23935			AT3G19640
										AT5G01660			AT2G20290			AT1G28280
										AT3G61310			AT1G65560			AT3G02510
										AT5G61130			AT1G72275			AT1G47330
										AT1G50030			AT2G18730			AT5G55000
										AT5G07660			AT1G53140			AT4G23980
										AT4G29360			AT1G08980			AT3G54180
										AT4G23800			AT3G05290			AT1G64530
										AT4G37680			AT4G14120			AT1G33060
										AT4G14200			AT5G11730			AT2G05760
										AT4G35550			AT2G44730			AT3G49390
										AT3G54430			AT1G53380			AT3G03570
										AT5G20900			AT1G01690			AT1G72480
										AT1G12430			AT4G00820			AT1G30090
										AT5G38150			AT5G53760			AT3G14910
										AT3G22520			AT5G48360			AT5G43060
										AT1G50240			AT5G40760			AT3G01410
										AT1G60800			AT1G70780			AT1G55810
										AT1G04530			AT5G59740			AT4G33740
										AT5G66560			AT5G22794			AT4G29100
										AT3G13772			AT3G06570			AT4G25835
										AT5G51560			AT2G43040			AT4G04860
										AT1G10180			AT2G28930			AT2G44100
										AT4G27060			AT5G67100			AT3G10800
										AT2G40030			AT4G31020			AT3G14920
										AT5G43990			AT1G53170			AT1G53730
										AT5G04560			AT5G39410			AT5G10270
										AT4G34215			AT2G45340			AT3G28920
										AT3G23890			AT3G15095			AT3G62220
										AT5G23570			AT1G32930			AT1G69370
										AT1G19870			AT1G03830			AT5G34930
										AT2G41220			AT1G68910			AT3G21280
										AT2G23460			AT5G43020			AT3G48060
										AT3G11730			AT3G21250			AT4G27320
										AT2G38970			AT1G04230			AT5G41340
										AT1G59750			AT5G13760			AT5G55530
										AT4G24530			AT5G18750			AT3G48530
										AT3G19050			AT5G15780			AT1G59960
										AT1G78880			AT5G41610			AT5G03670
										AT1G79690			AT4G17070			AT4G10050
										AT1G48420			AT4G02070			AT2G42230
										AT5G49880			AT5G46570			AT3G46000
										AT1G13790			AT3G18524			AT1G59124
										AT2G19090			AT2G47820			AT3G20120
										AT5G64310			AT3G02110			AT5G50375
										AT1G26760			AT2G41550			AT2G13690
										AT5G18620			AT3G05470			AT1G30420
										AT4G26640			AT1G15940			AT2G38710
										AT3G53190			AT2G24645			AT1G71980
										AT3G57060			AT5G62540			AT1G07670
										AT2G46980			AT2G25590			AT3G48680
										AT5G13300			AT1G62970			AT1G44820
										AT2G35110			AT4G22190			AT1G73950
										AT4G22740			AT1G74940			AT4G03415
										AT5G15540			AT4G30870			AT5G44740
										AT5G48600			AT4G35560			AT3G24480
										AT3G08770			AT5G49100			AT5G49150
										AT3G20020			AT1G65710			AT1G56280
										AT4G10840			AT1G16670			AT1G20330
										AT1G08060			AT1G11950			AT4G00200
										AT1G55540			AT1G75310			AT3G11330
										AT1G03040			AT3G14830			AT1G53280
										AT3G47460			AT1G71310			AT4G15410
										AT4G15780			AT2G36670			AT1G55510
										AT3G17850			AT1G06500			AT5G18525
										AT5G62700			AT1G11310			AT2G03280
										AT3G02210			AT2G01120			AT1G20630
										AT2G45160			AT1G31010			AT4G23790
										AT4G21820			AT3G63450			AT1G16890
										AT5G18410			AT5G21170			AT5G16250
										AT1G55860			AT4G24630			AT4G29160
										AT3G12150			AT1G54840			AT4G14290
										AT1G31930			AT5G37630			AT1G31780
										AT4G38570			AT5G15920			AT3G47730
										AT1G76320			AT1G44900			AT3G56960
										AT5G20660			AT2G35430			AT3G02290
										AT2G22610			AT1G09450			AT4G10590
										AT2G27040			AT5G67360			AT1G53840
										AT4G31840			AT1G16630			AT3G09570
										AT4G32840			AT4G26095			AT3G14230
										AT1G62050			AT2G16400			AT4G17940
										AT5G55210			AT5G35520			AT1G07220
										AT5G46760			AT5G63380			AT3G55770
										AT1G04520			AT2G20120			AT2G27600
										AT1G02730			AT1G63130			AT3G13990
										AT1G17450			AT5G63940			AT3G18290
										AT1G19440			AT4G00270			AT1G66130
										AT3G13290			AT5G67260			AT2G17150
										AT5G40870			AT3G46580			AT4G40050
										AT5G01620			AT2G30150			AT5G19440
										AT3G57830			AT2G14520			AT3G54860
										AT1G14900			AT1G65040			AT3G54366
										AT2G25270			AT1G11160			AT3G62970
										AT3G54080			AT4G36515			AT3G13320
										AT1G12470			AT3G49530			AT1G59650
										AT3G17770			AT5G27000			AT5G67230
										AT2G17930			AT4G24960			AT5G24520
										AT2G17700			AT4G18300			AT5G19130
										AT3G03300			AT3G50070			AT3G15380
										AT2G02800			AT5G12950			AT1G54115
										AT2G02560			AT2G25650			AT4G13730
										AT5G18830			AT2G30920			AT1G73030
										AT1G13980			AT2G23050			AT4G27595
										AT1G15910			AT2G43420			AT5G40280
										AT5G63620			AT5G47730			AT1G26620
										AT5G04885			AT2G03750			AT5G39510
										AT5G13000			AT1G32120			AT5G58510
										AT4G00340			AT1G03750			AT3G51460
										AT4G00990			AT3G48710			AT2G14890
										AT5G48385			AT1G27750			AT1G31650
										AT3G16830			AT3G28130			AT2G14170
										AT1G31440			AT1G49480			AT5G59150
										AT1G77740			AT1G67780			AT5G45470
										AT5G18230			AT2G31270			AT5G65750
										AT1G07990			AT4G17770			AT1G29950
										AT4G16430			AT3G11230			AT1G50600
										AT1G53910			AT5G21326			AT3G04930
										AT4G35100			AT1G77110			AT2G31820
										AT3G22790			AT4G16340			AT3G30390
										AT4G31430			AT4G08590			AT3G61540
										AT5G37020			AT1G78865			AT1G59660
										AT4G18570			AT2G44190			AT2G23360
										AT1G27120			AT4G22010			AT5G14420
										AT1G07820			AT2G28290			AT2G43070
										AT2G12400			AT4G31360			AT2G30710
										AT4G30020			AT2G40890			AT2G24630
										AT3G58110			AT1G75230			AT4G39870
										AT2G26770			AT4G26620			AT2G40380
										AT4G03080			AT1G52260			AT1G57870
										AT5G62550			AT5G51750			AT1G47710
										AT3G20770			AT3G17840			AT3G50360
										AT5G08580			AT2G07690			AT4G35920
										AT2G20190			AT3G18030			AT3G12110
										AT2G36910			AT1G48210			AT1G19430
										AT3G24880			AT3G51090			AT3G12490
										AT4G21270			AT2G15900			AT2G03810
										AT5G44800			AT5G15170			AT3G12170
										AT4G02100			AT4G10930			AT3G15730
										AT5G61190			AT1G76510			AT1G75990
										AT1G05460			AT5G01730			AT4G07507
										AT3G13560			AT3G01450			AT1G21810
										AT3G49250			AT5G62410			AT5G58930
										AT4G40040			AT5G25590			AT1G61180
										AT3G60630			AT4G35870			AT5G53120
										AT1G05120			AT3G24800			AT4G36650
										AT4G00430			AT5G40480			AT3G05090
										AT5G51600			AT4G24710			AT2G33470
										AT1G24190			AT1G19110			AT2G24230
										AT5G56120			AT1G56230			AT1G67930
										AT3G15880			AT4G15890			AT5G01800
										AT3G29180			AT2G02148			AT4G37820
										AT1G72250			AT3G11820			AT1G25580
										AT3G63500			AT1G65720			AT3G05850
										AT3G09980			AT2G36200			AT2G41740
										AT2G01630			AT5G11110			AT1G07200
										AT4G09150			AT5G10290			AT1G34220
										AT4G29680			AT3G16857			AT3G51720
										AT3G61670			AT1G16220			AT1G10200
										AT3G61650			AT3G15550			AT5G36800
										AT2G43680			AT2G34190			AT1G27540
										AT3G12010			AT2G34670			AT3G18430
										AT1G21700			AT4G36270			AT2G25280
										AT4G14330			AT5G46910			AT5G11390
										AT5G60930			AT5G53060			AT1G78060
										AT3G06450			AT2G20635			AT2G37420
										AT3G18860			AT4G14310			AT3G49490
										AT1G23230			AT3G60850			AT2G30410
										AT5G43940			AT4G09060			AT1G01300
										AT5G16270			AT3G63340			AT3G10770
										AT4G35800			AT3G21480			AT1G14910
										AT5G45130			AT1G45150			AT1G22930
										AT5G56590			AT5G61460			AT4G31010
										AT4G33080			AT1G07660			AT5G14540
										AT3G04470			AT4G14220			AT5G48412
										AT2G36850			AT5G41100			AT2G29960
										AT4G21450			AT5G01090			AT1G25055
										AT3G03790			AT1G15340			AT1G27850
										AT3G25150			AT5G49555			AT5G65670
										AT1G74690			AT4G17330			AT5G43320
										AT5G62690			AT4G33910			AT4G12650
										AT1G51570			AT3G09035			AT5G11510
										AT5G19780			AT3G03773			AT5G41950
										AT5G18580			AT5G04110			AT2G01130
										AT1G67830			AT5G44180			AT1G60940
										AT1G80490			AT5G63950			AT3G55960
										AT3G11130			AT2G02170			AT5G09810
										AT5G06150			AT1G71830			AT5G16730
										AT5G58440			AT3G58690			AT3G07320
										AT5G16050			AT3G07610			AT5G15680
										AT4G16143			AT4G38430			AT5G51430
										AT4G34110			AT4G22120			AT4G39170
										AT4G19710			AT4G23820			AT4G15470
										AT5G60390			AT1G15970			AT3G07790
										AT1G07920			AT4G33200			AT4G33410
										AT3G26030			AT1G20930			AT4G15930
										AT4G38520			AT2G45620			AT1G26150
										AT3G13460			AT4G15950			AT2G32900
										AT3G56130			AT4G37100			AT5G35995
										AT3G01540			AT3G12360			AT5G67470
										AT3G48560			AT3G02050			AT4G28710
										AT1G07140			AT4G35620			AT2G23520
										AT1G58080			AT3G57570			AT5G66770
										AT5G58710			AT5G43070			AT3G52990
										AT1G09640			AT5G06670			AT5G16880
										AT1G29900			AT3G04560			AT4G12040
										AT2G31400			AT1G17440			AT2G34710
										AT2G44610			AT3G51290			AT3G21630
										AT3G10610			AT3G20070			AT2G45260
										AT2G21170			AT1G16330			AT3G23670
										AT5G66120			AT3G61180			AT5G28900
										AT5G26880			AT3G07160			AT1G76900
										AT5G20000			AT5G03140			AT5G60710
										AT1G31910			AT1G48370			AT3G51640
										AT3G53870			AT5G21090			AT2G39480
										AT3G54660			AT2G16440			AT3G11960
										AT2G15290			AT4G28050			AT5G25090
										AT3G25530			AT2G28100			AT2G33610
										AT4G16490			AT5G01630			AT3G26380
										AT3G09820			AT2G06510			AT1G32790
										AT5G50920			AT3G42660			AT2G05710
										AT3G14220			AT5G18960			AT2G34680
										AT1G56070			AT3G57470			AT5G64030
										AT5G04430			AT1G64960			AT5G54440
										AT1G49760			AT3G56480			AT2G42910
										AT1G51110			AT1G32730			AT1G04750
										AT1G65410			AT5G14610			AT4G32020
										AT3G16290			AT5G48520			AT5G01890
										AT5G47110			AT2G32410			AT3G58040
										AT4G30920			AT5G55120			AT3G07020
										AT5G47435			AT3G60740			AT3G11590
										AT4G01850			AT5G47910			AT2G41530
										AT4G32130			AT2G38410			AT2G31960
										AT1G06950			AT3G52240			AT3G62900
										AT5G24020			AT4G00490			AT5G59420
										AT4G25740			AT5G22050			AT2G42680
										AT1G57610			AT5G59790			AT1G20110
										AT1G49600			AT1G12820			AT5G45050
										AT1G34430			AT1G76310			AT4G35040
										AT5G58330			AT5G58090			AT3G66658
										AT5G14050			AT1G77720			AT4G37750
										AT1G62390			AT3G08760			AT5G65270
										AT2G28600			AT5G50350			AT1G24764
										AT3G25860			AT3G13000			AT1G54990
										AT3G25520			AT1G01830			AT1G34130
										AT3G10160			AT2G32590			AT1G62020
										AT1G76010			AT4G13370			AT1G01960
										AT1G14810			AT1G75340			AT5G19090
										AT4G31700			AT1G02080			AT4G11270
										AT2G34590			AT5G55230			AT1G63490
										AT3G13490			AT2G28070			AT5G56650
										AT2G44640			AT2G17480			AT3G54460
										AT1G80600			AT3G51120			AT1G27150
										AT1G02500			AT3G18535			AT2G01710
										AT1G28510			AT3G22270			AT3G25800
										AT4G37040			AT4G12570			AT4G09020
										AT3G19830			AT3G03740			AT2G30110
										AT1G48450			AT1G03760			AT3G50780
										AT1G15930			AT3G43740			AT4G25880
										AT2G47940			AT4G16970			AT3G14000
										AT1G77940			AT3G05380			AT5G04410
										AT3G47370			AT1G67340			AT3G55830
										AT3G25470			AT5G02310			AT5G62640
										AT2G05990			AT2G07180			AT1G16240
										AT5G19370			AT2G40550			AT5G55180
										AT1G80770			AT3G27020			AT3G12290
										AT5G10480			AT3G42790			AT1G27190
										AT1G01610			AT1G32810			AT5G04990
										AT2G30060			AT5G42240			AT5G64500
										AT1G51940			AT1G44780			AT1G50620
										AT4G02260			AT3G15970			AT4G14160
										AT1G14410			AT1G20060			AT1G61670
										AT3G56680			AT1G17160			AT4G26450
										AT3G18780			AT3G06170			AT5G08160
										AT1G09850			AT2G46270			AT1G18840
										AT3G23940			AT1G69700			AT4G35790
										AT1G11600			AT1G07530			AT1G04690
										AT2G22230			AT5G48500			AT2G47320
										AT2G44760			AT3G60190			AT1G48050
										AT1G72040			AT3G20260			AT1G08510
										AT1G49630			AT5G67270			AT1G15780
										AT4G17040			AT4G31820			AT5G54680
										AT1G22700			AT1G19100			AT5G37830
										AT5G19820			AT4G35050			AT3G24550
										AT3G09200			AT5G10080			AT5G49810
										AT2G47840			AT1G70590			AT3G51160
										AT3G08730			AT5G60840			AT5G65440
										AT1G31970			AT3G46220			AT5G56790
										AT1G53000			AT3G12280			AT3G17205
										AT1G78010			AT1G67310			AT4G09630
										AT1G22730			AT3G44720			AT4G11560
										AT4G21770			AT3G20540			AT5G47010
										AT5G20980			AT3G19990			AT5G13520
										AT2G25670			AT5G39320			AT3G04670
										AT5G13630			AT1G26300			AT5G19010
										AT5G02240			AT1G63050			AT2G30980
										AT5G17890			AT3G16940			AT1G74720
										AT2G02500			AT3G02420			AT4G23460
										AT4G34120			AT3G11100			AT3G22968
										AT3G23580			AT5G44635			AT1G67230
										AT4G31790			AT5G47710			AT5G53300
										AT5G67590			AT5G63410			AT3G27325
										AT2G37250			AT5G62710			AT5G08290
										AT1G60550			AT1G27595			AT3G13060
										AT3G10350			AT3G07180			AT2G26890
										AT4G00480			AT1G73020			AT1G78300
										AT4G16155			AT5G62090			AT3G08510
										AT5G48830			AT2G17370			AT4G38350
										AT1G29965			AT2G40930			AT1G28440
										AT5G64050			AT5G15070			AT2G30880
										AT5G62220			AT1G54030			AT4G28440
										AT1G20100			AT3G18035			AT4G29010
										AT4G09620			AT1G54140			AT3G07880
										AT4G15110			AT3G55220			AT1G74920
										AT5G22790			AT5G13980			AT3G59920
										AT3G55520			AT5G03070			AT2G05170
										AT4G14070			AT5G45900			AT4G38220
										AT1G08520			AT1G08210			AT1G47900
										AT1G01090			AT2G27170			AT5G42190
										AT3G12670			AT1G02110			AT5G05010
										AT4G02860			AT1G56440			AT5G63860
										AT1G60990			AT4G34220			AT2G41620
										AT3G16950			AT5G12370			AT1G30400
										AT1G31800			AT5G42140			AT4G11260
										AT5G35700			AT4G23440			AT5G42080
										AT1G12800			AT1G07970			AT3G13300
										AT5G16620			AT2G25420			AT5G46630
										AT5G27850			AT2G31370			AT1G21630
										AT3G18390			AT5G49160			AT4G35950
										AT2G30200			AT3G62700			AT4G02570
										AT2G26930			AT5G26910			AT4G23650
										AT2G45270			AT2G44440			AT2G24360
										AT1G79560			AT4G17050			AT1G32050
										AT1G10510			AT1G18370			AT3G22170
										AT4G10480			AT5G27030			AT5G03280
										AT1G21750			AT4G17950			AT2G20990
										AT1G47490			AT5G38470			AT5G15650
										AT3G07050			AT1G01160			AT1G50200
										AT1G60000			AT1G13320			AT1G09210
										AT1G12410			AT5G56250			AT5G13280
										AT1G09795			AT1G06230			AT3G56150
										AT2G26250			AT5G07290			AT3G51010
										AT1G32500			AT3G53380			AT5G35590
										AT4G17740			AT1G17070			AT1G58983
										AT1G31500			AT1G06210			AT1G10670
										AT1G25260			AT4G37490			AT5G40200
										AT2G31840			AT1G54060			AT5G41970
										AT1G08490			AT5G53350			AT5G20920
										AT5G12860			AT1G03080			AT3G09630
										AT1G52670			AT4G33700			AT4G20980
										AT1G48520			AT4G35580			AT2G17360
										AT5G08400			AT5G34853			AT1G33140
										AT2G43630			AT5G54260			AT5G04870
										AT5G49760			AT5G07180			AT4G03020
										AT1G31180			AT5G65000			AT2G31610
										AT4G37510			AT3G26050			AT5G47320
										AT1G30210			AT5G65020			AT2G16800
										AT4G34020			AT5G01960			AT3G14290
										AT3G23590			AT5G59770			AT5G18380
										AT3G59780			AT4G35230			AT3G14400
										AT5G48240			AT1G18210			AT5G26860
										AT3G16000			AT1G60790			AT5G42790
										AT2G35040			AT1G20980			AT1G16350
										AT5G18570			AT1G47550			AT5G15200
										AT3G11170			AT2G28620			AT5G53860
										AT1G65260			AT1G18950			AT2G19480
										AT5G18820			AT1G65660			AT1G74050
										AT3G05910			AT4G16150			AT4G00710
										AT3G23600			AT5G13960			AT2G47510
										AT1G09130			AT5G22010			AT1G72370
										AT2G01940			AT5G56740			AT1G50140
										AT1G12770			AT2G45850			AT4G26410
										AT1G73680			AT4G37210			AT3G62600
										AT3G16850			AT5G20610			AT1G75330
										AT1G36390			AT5G46280			AT1G14980
										AT1G22882			AT1G14850			AT3G27740
										AT4G18750			AT4G19450			AT5G28840
										AT1G54520			AT1G75800			AT5G43880
										AT1G16880			AT3G21060			AT1G73990
										AT5G45390			AT5G02620			AT2G47610
										AT3G04260			AT5G05620			AT5G16040
										AT4G31530			AT4G08310			AT5G08060
										AT2G22490			AT5G55300			AT2G21160
										AT1G20650			AT3G15120			AT3G10050
										AT2G45440			AT5G55540			AT3G51260
										AT5G06440			AT1G05630			AT3G20000
										AT1G59990			AT1G31150			AT3G22310
										AT4G17390			AT1G17580			AT5G58420
										AT3G01060			AT3G05840			AT3G60770
										AT2G38610			AT1G77630			AT3G49080
										AT4G38225			AT1G33410			AT5G10350
										AT5G48470			AT4G32970			AT2G01250
										AT1G15500			AT4G24290			AT1G33120
										AT3G48110			AT1G47970			AT5G11170
										AT1G80030			AT1G15660			AT4G31590
										AT4G01690			AT3G61800			AT2G18020
										AT4G35450			AT3G54760			AT2G34480
										AT4G33520			AT1G79920			AT4G08460
										AT5G14440			AT4G23860			AT1G27760
										AT2G31170			AT2G05120			AT3G55620
										AT1G11870			AT3G12020			AT3G46040
										AT5G16710			AT2G04940			AT2G01490
										AT3G56070			AT1G03190			AT5G08590
										AT4G25450			AT2G16850			AT5G53540
										AT5G50390			AT2G17410			AT4G13250
										AT4G00950			AT3G54670			AT4G13170
										AT4G24750			AT3G54250			AT2G35920
										AT4G13940			AT5G25150			AT5G56710
										AT1G63680			AT1G20760			AT1G66580
										AT1G66670			AT3G50380			AT5G22000
										AT1G23740			AT3G03110			AT5G37130
										AT3G61150			AT4G29730			AT5G23900
										AT3G47620			AT3G14190			AT5G10920
										AT1G02560			AT4G25240			AT1G07940
										AT5G59500			AT5G12440			AT5G13950
										AT3G04340			AT1G49950			AT2G11890
										AT5G08650			AT3G20010			AT3G04840
										AT3G52750			AT5G66850			AT2G09990
										AT2G17033			AT1G54490			AT3G52140
										AT1G48570			AT3G12140			AT5G13850
										AT1G17220			AT4G16420			AT3G46450
										AT1G72640			AT2G30700			AT4G26900
										AT1G49510			AT2G43790			AT5G18400
										AT4G39470			AT1G54170			AT3G47350
										AT2G20890			AT5G08660			AT3G53020
										AT2G24050			AT5G44750			AT3G62250
										AT2G21385			AT5G47750			AT5G66860
										AT4G30610			AT1G60490			AT3G08610
										AT4G34610			AT2G29510			AT2G15790
										AT3G60360			AT1G04790			AT2G45960
										AT2G48120			AT3G51250			AT4G27080
										AT5G24690			AT1G54510			AT1G07030
										AT1G11860			AT3G47000			AT5G41520
										AT1G04980			AT3G22990			AT4G19610
										AT1G77500			AT5G22450			AT2G31660
										AT1G78080			AT4G04970			AT5G57850
										AT1G29418			AT5G23940			AT1G04270
										AT5G12130			AT3G51850			AT1G77440
										AT3G56090			AT2G04865			AT5G37850
										AT2G23350			AT2G47210			AT5G26180
										AT1G76090			AT5G51150			AT2G38330
										AT1G63610			AT5G48160			AT3G52580
										AT1G73060			AT2G38770			AT3G52590
										AT1G09560			AT2G47070			AT5G65260
										AT4G25370			AT5G51660			AT5G60670
										AT2G30160			AT2G28540			AT3G02560
										AT5G08540			AT2G40840			AT2G26280
										AT3G59870			AT4G03550			AT3G13940
										AT2G24270			AT4G04720			AT5G07090
										AT2G20725			AT1G52500			AT1G02780
										AT5G02590			AT5G39040			AT5G17790
										AT2G20690			AT1G71860			AT3G02080
										AT5G49940			AT5G51340			AT4G09730
										AT1G36732			AT1G11820			AT5G53070
										AT3G19170			AT2G37080			AT1G51510
										AT5G19940			AT3G10310			AT1G06550
										AT4G33350			AT5G67250			AT3G02220
										AT3G46100			AT3G03090			AT5G50960
										AT3G14110			AT3G11880			AT1G10760
										AT4G31850			AT5G18700			AT2G47830
										AT5G40160			AT3G26560			AT1G19140
										AT2G44860			AT5G23910			AT1G62960
										AT1G17850			AT3G01770			AT2G40430
										AT2G45950			AT2G47850			AT2G43780
										AT4G26555			AT1G06070			AT5G41140
										AT2G24020			AT4G32420			AT5G39740
										AT4G33580			AT4G02060			AT2G01480
										AT4G00370			AT5G23880			AT5G66055
										AT4G33760			AT2G07170			AT5G17530
										AT1G14030			AT3G27530			AT5G66140
										AT2G34310			AT1G69770			AT2G17250
										AT5G22640			AT3G12950			AT5G25630
										AT5G38720			AT1G09730			AT2G36230
										AT1G02280			AT3G23900			AT3G15010
										AT3G50910			AT3G16620			AT2G44120
										AT5G03940			AT1G09060			AT5G47210
										AT1G12860			AT5G07970			AT1G69620
										AT2G04270			AT1G12930			AT5G57990
										AT5G01590			AT3G06400			AT4G29840
										AT1G56190			AT3G09850			AT3G23390
										AT2G41540			AT3G11540			AT5G66720
										AT5G65010			AT5G08450			AT1G09590
										AT4G16670			AT2G16640			AT5G55400
										AT4G18810			AT1G61010			AT1G75200
										AT1G47500			AT1G17110			AT5G10360
										AT4G21280			AT2G20000			AT2G47110
										AT5G64572			AT5G10060			AT1G11720
										AT5G11480			AT1G15060			AT5G60790
										AT5G13120			AT5G22780			AT1G74250
										AT1G47128			AT5G64360			AT2G37270
										AT4G35250			AT1G66250			AT1G67840
										AT1G15350			AT3G43240			AT3G56340
										AT2G40490			AT3G06650			AT1G73230
										AT3G02570			AT1G14740			AT1G08360
										AT3G55250			AT2G47620			AT2G21440
										AT2G04842			AT5G12400			AT3G06350
										AT5G56140			AT1G08700			AT4G36130
										AT3G04290			AT1G29350			AT4G34570
										AT1G49970			AT1G63470			AT2G36160
										AT1G54310			AT5G67530			AT1G75860
										AT2G04030			AT4G28470			AT4G11060
										AT3G53900			AT1G65440			AT2G16650
										AT1G33265			AT4G17610			AT2G44050
										AT1G50000			AT3G63250			AT5G58990
										AT1G64150			AT1G44810			AT1G53800
										AT3G51140			AT1G73460			AT5G60990
										AT4G20010			AT4G34460			AT5G60960
										AT3G10530			AT1G14570			AT5G28060
										AT2G04700			AT5G22770			AT5G20290
										AT4G24280			AT1G50660			AT2G31340
										AT1G01080			AT2G07360			AT1G17360
										AT5G67220			AT5G08550			AT3G55280
										AT4G30580			AT4G22360			AT5G47680
										AT2G37660			AT5G51200			AT1G35420
										AT5G63420			AT2G02570			AT3G05060
										AT4G17540			AT3G60830			AT3G49910
										AT4G28080			AT2G02090			AT5G58870
										AT3G62650			AT1G79350			AT2G27720
										AT5G22800			AT5G03740			AT5G42310
										AT4G20360			AT5G41600			AT4G16720
										AT2G31750			AT1G67580			AT5G22620
										AT3G02450			AT4G01000			AT2G39460
										ATCG01130			AT1G54460			AT5G52650
										AT2G39140			AT5G60640			AT4G33510
										AT5G61810			AT1G78150			AT1G49410
										AT2G30870			AT5G13020			AT4G25730
										AT5G13800			AT1G08560			AT3G55010
										AT4G16410			AT5G22080			AT1G18540
										AT4G13590			AT5G53620			AT3G55510
										AT1G23280			AT2G02470			AT5G04130
										AT3G17120			AT3G09300			AT1G73350
										AT4G18700			AT5G24930			AT4G15000
										AT2G35500			AT3G08680			AT1G23290
										AT4G27380			AT3G09100			AT5G49210
										AT5G48900			AT5G51300			AT1G48850
										AT5G63050			AT1G01510			AT5G11340
										AT2G30320			AT1G03140			AT1G28350
										AT1G79600			AT5G07940			AT4G25290
										AT3G25480			AT1G63770			AT1G56110
										AT4G02790			AT5G61790			AT3G51150
										AT4G36240			AT1G68060			AT1G20220
										AT5G23040			AT1G33520			AT1G36160
										AT1G11750			AT4G26870			AT1G69740
										AT5G42390			AT3G13670			AT4G15910
										AT4G01650			AT5G11560			AT1G79050
										AT3G20440			AT5G42950			AT3G46560
										AT1G36320			AT5G53140			AT3G18600
										AT5G66190			AT1G47260			AT2G40510
										AT4G22240			AT5G13450			AT4G01660
										AT3G48730			AT5G49440			AT5G44520
										AT5G27120			AT5G63400			AT2G31410
										AT4G24090			AT5G55070			AT3G52870
										AT1G58290			AT3G49720			AT5G06580
										AT1G75120			AT5G51120			AT1G48630
										AT5G53490			AT4G34350			AT1G14320
										AT2G36885			AT1G68580			AT4G34180
										AT5G27410			AT3G59970			AT5G36950
										AT1G50900			AT1G62640			AT1G03160
										AT3G27830			AT5G02500			AT1G18850
										AT1G03475			AT5G19760			AT2G27530
										AT3G23070			AT5G17920			AT4G39200
										AT5G15740			AT5G40810			AT1G20770
										AT5G52520			AT2G38550			AT5G01930
										AT1G29910			AT1G13440			AT4G04890
										AT4G17300			AT3G54470			AT1G61430
										AT3G52960			AT1G72710			AT3G06530
										AT1G76080			AT2G27860			AT2G46580
										AT5G57930			AT5G63890			AT2G40590
										AT3G24503			AT4G11150			AT3G48030
										AT5G49030			AT3G16260			AT5G15750
										AT4G04350			AT5G06700			AT1G07780
										AT5G18660			AT1G16560			AT3G57490
										AT4G37200			AT2G34420			AT5G27770
										AT1G08640			AT1G08110			AT1G67430
										AT1G33290			AT1G17470			AT3G23830
										AT4G28590			AT5G36230			AT2G39190
										AT4G01150			AT3G07330			AT3G04400
										AT3G06980			AT3G02540			AT1G52300
										AT1G67700			AT3G04120			AT2G24290
										AT5G05200			AT5G18460			AT1G71696
										AT4G21210			AT1G66430			AT5G21222
										AT5G42270			AT3G01280			AT3G12390
										AT5G30510			AT1G58380			AT5G14520
										AT3G26900			AT4G13050			AT2G19730
										AT3G62750			AT5G43960			AT2G29540
										AT3G20930			AT5G62050			AT5G55990
										AT5G56850			AT1G27000			AT5G20380
										AT2G25640			AT2G43710			AT5G38600
										AT5G38520			AT5G37475			AT5G27990
										AT5G08280			AT3G15640			AT4G18730
										AT4G10300			AT1G28320			AT2G23940
										AT4G27600			AT4G32030			AT1G22780
										AT1G19350			AT5G64290			AT5G08180
										AT2G46220			AT2G30440			AT5G07240
										AT2G42220			AT4G34720			AT2G05620
										AT4G01940			AT3G57610			AT4G34910
										AT5G63570			AT3G59400			AT5G05210
										AT5G06550			AT3G11450			AT3G11510
										AT5G66470			AT2G37790			AT4G19400
										AT2G31890			AT1G30580			AT5G58800
										AT5G36170			AT5G14040			AT1G27470
										AT5G49700			AT1G25220			AT1G71210
										AT5G14800			AT5G15450			AT5G54160
										AT1G60600			AT1G80300			AT4G32400
										AT3G09210			AT4G01800			AT5G08620
										AT5G56950			AT5G47880			AT1G03860
										AT5G14260			AT2G43760			AT1G06710
										AT4G08390			AT2G05840			AT1G65290
										AT1G31710			AT3G24160			AT2G26540
										AT1G22850			AT4G26570			AT2G29530
										AT1G20020			AT5G67500			AT2G43235
										AT4G18440			AT1G15030			AT5G48730
										AT3G11630			AT2G17265			AT1G31160
										AT3G07430			AT1G24180			AT3G07390
										AT3G01480			AT4G39620			AT2G19385
										AT3G57800			AT1G24490			AT3G45030
										AT4G25050			AT4G01050			AT1G80750
										AT1G08540			AT5G03900			AT1G75630
										AT5G24060			AT3G58730			AT2G15910
										AT2G25480			AT5G53160			AT3G11964
										AT5G16660			AT4G34700			AT5G64150
										AT4G30950			AT3G52930			AT1G71730
										AT2G14045			AT1G19910			AT4G09320
										AT5G62880			AT3G13410			AT4G17520
										AT1G12900			AT3G01910			AT5G35620
										AT3G51820			AT1G74380			AT1G12650
										AT5G27360			AT1G63500			AT5G13780
										AT3G56650			AT1G78380			AT1G60770
										AT5G44480			AT3G47810			AT4G25280
										AT1G01320			AT5G60920			AT4G15770
										AT2G28000			AT1G63940			AT4G39540
										AT5G10910			AT2G43970			AT1G14060
										AT2G28800			AT3G06080			AT1G52540
										AT5G10160			AT5G50310			AT4G29410
										AT3G13120			AT3G49140			AT1G05140
										AT2G41560			AT3G20390			AT5G15390
										AT3G44890			AT3G02780			AT5G02960
										AT1G01860			AT4G14930			AT3G58700
										AT4G18370			AT4G05160			AT3G53740
										AT4G34830			AT5G18280			AT4G05410
										AT2G17240			AT2G42070			AT3G02900
										AT4G34240			AT2G24500			AT1G65820
										AT5G52440			AT5G26030			AT1G64430
										AT1G14270			AT5G41020			AT5G02450
										AT5G66540			AT1G07890			AT4G31290
										AT3G61470			AT3G02350			AT5G61170
										AT1G74850			AT5G13030			AT1G50840
										AT3G19220			AT4G33680			AT1G08580
										AT2G31010			AT3G01470			AT5G50280
										AT3G58140			AT5G02830			AT1G17880
										AT3G14930			AT3G04870			AT1G48650
										AT4G39040			AT2G40400			AT1G31660
										AT1G15820			AT1G03310			AT2G19750
										AT4G23010			AT3G21220			AT2G37600
										AT3G47450			AT2G21340			AT1G76730
										AT3G27925			AT3G62580			AT4G04740
										AT3G07460			AT1G64190			AT5G59850
										AT5G64850			AT1G12230			AT3G13226
										AT3G05410			AT1G76810			AT1G15440
										AT3G10970			AT3G27240			AT1G35340
										AT3G07670			AT2G01270			AT4G26190
										AT5G35220			AT5G35360			AT1G18330
										AT1G44000			AT3G02730			AT3G62810
										AT4G00730			AT4G26480			AT4G40000
										AT2G04530			AT2G42790			AT3G09150
										AT1G32200			AT5G27395			AT5G60870
										AT3G03710			AT5G54380			AT3G53430
										AT2G41680			AT4G01100			AT3G05560
										AT2G19870			AT3G62660			AT1G70610
										AT3G19360			AT3G17210			AT3G57140
										AT4G03280			AT3G08580			AT2G36170
										AT2G21530			AT2G21620			AT4G39390
										AT2G29420			AT1G14720			AT5G67240
										AT2G48070			AT2G32440			AT5G46390
										AT2G33800			AT5G53560			AT3G44160
										AT2G25870			AT2G03820			AT5G07320
										AT1G20620			AT4G27720			AT3G56040
										AT1G55140			AT4G16360			AT1G10095
										AT3G21200			AT5G01410			AT4G27560
										AT2G16660			AT5G27930			AT3G06040
										AT5G64580			AT4G39350			AT1G06790
										AT4G24175			AT3G06430			AT1G70600
										AT4G39840			AT5G65480			AT5G14580
										AT5G11270			AT4G14210			AT3G44740
										AT3G04790			AT1G77840			AT4G27800
										AT3G54090			AT3G14600			AT5G44660
										AT5G36160			AT5G63220			AT5G14770
										AT3G58830			AT2G21090			AT3G44750
										AT1G02150			AT1G77130			AT2G44670
										AT1G63970			AT2G39700			AT5G13680
										AT5G40950			AT5G19510			AT4G18975
										AT5G27560			AT1G15290			AT2G29200
										AT1G64510			AT1G30120			AT1G74270
										AT1G56660			AT5G35630			AT1G71720
										AT2G06850			AT4G36970			AT2G15000
										AT2G02740			AT5G60600			AT4G27070
										AT3G19450			AT5G55280			AT4G30993
										AT4G37920			AT5G54810			AT2G32060
										AT3G17510			AT5G13110			AT1G56180
										AT1G16750			AT4G34200			AT4G00620
										AT3G29185			AT3G12600			AT4G26230
										AT5G17990			AT5G15470			AT1G26910
										AT5G38660			AT1G63980			AT4G21140
										AT5G55510			AT4G21580			AT2G37190
										AT3G22660			AT4G35760			AT5G09225
										AT3G20230			AT1G28240			AT3G49560
										AT2G43030			AT3G60750			AT1G14450
										AT5G52450			AT1G12460			AT5G66310
										AT2G44650			AT2G38040			AT4G14320
										AT1G32470			AT5G46790			AT5G01510
										AT2G35060			AT1G31420			AT5G67510
										AT4G18480			AT3G18130			AT3G01370
										AT3G23700			AT1G19800			AT5G15640
										AT3G24430			AT5G46800			AT2G34260
										AT4G20130			AT2G02870			AT5G22020
										AT1G35680			AT3G55440			AT4G13930
										AT3G03890			AT2G19640			AT4G16630
										AT4G29400			AT5G14970			AT4G28450
										AT2G42130			AT2G25840			AT4G01590
										AT2G34640			AT5G20190			AT3G22230
										AT1G28130			AT5G40610			AT1G07615
										AT3G15520			AT4G03180			AT5G13460
										AT2G45970			AT1G03930			AT1G55870
										AT4G32260			AT3G06483			AT5G38360
										AT5G05740			AT3G22960			AT4G38950
										AT4G22475			AT5G05820			AT2G35410
										AT2G32220			AT5G46160			AT3G62870
										AT1G29120			AT1G67900			AT4G24920
										AT4G28025			AT2G44770			AT4G18100
										AT2G39130			AT1G48840			AT1G69260
										AT1G80480			AT5G45170			AT2G40650
										AT3G05625			AT5G17910			AT3G24506
										AT5G11450			AT3G26980			AT1G27400
										AT5G04140			AT3G07810			AT4G36420
										AT4G02920			AT1G18150			AT5G63040
										AT5G06340			AT1G48030			AT3G07110
										AT1G80380			AT1G05850			AT5G50460
										AT3G48500			AT1G76050			AT2G43110
										AT1G07320			AT5G55580			AT3G15470
										AT5G37360			AT2G41720			AT4G00895
										AT2G20270			AT4G35470			AT3G18040
										AT5G51100			AT3G48070			AT5G20160
										AT4G17560			AT5G43760			AT5G61770
										AT2G41475			AT4G03520			AT1G57660
										AT4G25630			AT3G04730			AT5G02610
										AT1G12750			AT2G43750			AT1G30680
										AT1G02910			AT5G62790			AT1G56500
										AT5G52060			AT1G11390			AT1G27950
										AT2G21370			AT5G65900			AT4G31780
										AT1G77122			AT5G51460			AT5G66090
										AT3G59040			AT5G17550			AT3G29200
										AT3G26060			AT1G15400			AT4G28360
										AT4G24660			AT3G26650			AT1G28150
										AT1G03680			AT3G08940			AT3G59650
										AT5G10800			AT3G26780			AT5G09510
										AT4G20960			AT3G08010			AT1G32070
										AT1G59840			AT1G13960			AT2G21290
										AT5G20720			AT3G10270			AT1G64860
										AT1G64670			AT3G56940			AT2G23340
										AT4G36380			AT1G60710			AT3G14740
										AT3G49110			AT1G19715			AT1G44920
										AT3G24590			AT5G57890			AT4G13720
										AT5G03910			AT1G04430			AT5G52010
										AT4G16390			AT3G01050			AT5G18590
										AT1G11000			AT2G33400			AT1G03220
										AT4G22530			AT3G11945			AT1G26880
										AT1G55480			AT5G36880			AT2G33370
										AT3G25690			AT4G30440			AT1G27050
										AT4G25960			AT2G24820			AT5G62370
										AT2G23670			AT4G25080			AT3G13180
										AT5G03760			AT3G61850			AT5G04800
										AT5G50250			AT2G25620			AT5G52970
										AT5G19750			AT5G16715			AT1G28395
										AT5G46420			AT2G04350			AT2G20490
										AT3G25805			AT4G26500			AT2G24120
										AT5G38290			AT5G03560			AT3G52230
										AT3G43720			AT5G62920			AT4G35490
										AT2G20020			AT3G11700			AT2G21580
										AT1G75350			AT5G59350			AT3G20820
										AT5G48545			AT3G62830			AT5G53580
										AT2G44870			AT3G07280			AT3G60245
										AT1G15410			AT2G46170			AT2G47990
										AT1G17260			AT4G29430			AT1G21650
										AT1G78630			AT5G08415			AT4G05040
										AT4G34090			AT3G18890			AT5G06130
										AT1G71500			AT1G67480			AT2G47450
										AT3G27850			AT5G63980			AT1G42430
										AT5G15530			AT4G13630			AT5G42020
										AT2G37450			AT5G06980			AT1G16540
										AT1G17840			AT3G49220			AT5G38890
										AT4G24770			AT5G49215			AT2G36620
										AT5G15410			AT2G26550			AT4G08280
										AT5G54600			AT1G57680			AT4G04940
										AT4G32460			AT2G19940			AT5G13750
										AT3G28460			AT5G57330			AT1G21065
										AT5G59320			AT2G42190			AT3G55400
										AT1G21600			AT1G59710			AT1G26520
										AT2G20450			AT5G54270			AT4G33540
										AT4G39460			AT2G18960			AT3G05590
										AT4G39960			AT3G42640			AT5G64140
										AT5G59240			AT3G44880			AT4G32900
										AT1G60060			AT3G01850			AT5G62440
										AT3G50685			AT2G25830			AT4G26600
										AT1G23310			AT2G18290			AT2G30070
										AT2G39350			AT5G01220			AT2G27710
										AT2G46820			AT3G02230			AT3G05810
										AT3G59670			AT5G63000			AT2G19740
										ATCG00740			AT3G23820			AT2G25080
										AT2G02100			AT4G37000			AT2G39390
										AT3G05020			AT4G20170			AT5G53430
										AT3G12520			AT1G60230			AT5G04900
										AT3G27570			AT2G30970			AT4G36120
										AT3G18420			AT2G18560			AT4G14030
										AT2G17550			AT5G03880			AT1G01740
										AT3G54210			AT5G60360			AT2G18220
										AT1G67280			AT2G26640			AT5G62610
										AT3G07630			AT1G32440			AT4G25640
										AT1G15140			AT3G20860			AT1G65030
										AT5G20130			AT4G22220			AT2G16630
										AT2G01110			AT2G16500			AT1G61570
										ATCG00750			AT1G05870			AT4G29390
										AT3G19000			AT3G45640			AT3G10572
										AT3G18680			AT1G12500			AT3G52290
										ATCG01100			AT3G61430			AT2G36380
										AT1G48350			AT2G18840			AT1G53520
										AT1G72510			AT5G66280			AT4G25340
										AT5G65220			AT2G46090			AT1G80050
										AT3G52150			AT2G32970			AT4G33480
										AT4G37930			AT5G25170			AT4G12600
										AT5G28750			AT2G47730			AT4G17840
										AT2G22360			AT1G34010			AT1G57860
										AT1G03130			AT4G31040			AT5G55920
										AT1G74730			AT3G10060			AT5G52110
										AT1G45230			AT1G55930			AT1G68890
										AT3G21300			AT4G30350			AT1G29530
										AT2G33050			AT5G19460			AT1G72050
										AT4G09010			AT5G56780			AT3G51320
										AT5G14840			AT1G18670			AT3G25940
										AT4G20830			AT3G60410			AT2G35390
										AT3G50825			AT4G20880			AT5G43630
										AT4G34730			AT2G43945			AT5G18100
										AT3G12930			AT1G29390			AT1G60640
										AT4G33565			AT1G49200			AT3G44010
										AT5G34851			AT3G20320			AT5G51620
										AT2G32540			AT1G78915			AT1G52930
										AT4G14750			AT1G19740			AT5G23920
										ATCG00280			AT3G60390			AT1G16000
										AT3G19680			AT5G65910			AT1G51310
										AT1G25450			AT4G34740			AT3G59540
										AT4G28210			AT3G47520			AT5G23395
										AT2G41810			AT2G30950			AT1G65230
										AT3G21690			AT4G34588			AT5G22440
										AT5G58140			AT1G32060			AT5G26622
										AT4G30620			AT2G15620			AT1G79080
										AT5G17560			AT4G31115			AT5G47700
										AT4G34190			AT4G36810			AT5G07900
										ATCG00760			AT1G19835			AT5G12470
										AT5G08050			AT2G37240			AT5G39790
										AT5G61410			AT1G72790			AT1G51380
										AT1G55490			AT4G12880			AT3G63510
										AT1G44575			AT1G52510			AT2G36835
										AT3G12860			AT3G60320			AT4G26780
										AT3G56330			AT1G18060			AT1G30530
										AT5G44650			AT4G00400			AT1G23360
										AT3G63490			AT2G32480			AT1G18090
										AT5G60970			AT1G61520			AT5G54910
										AT3G06730			AT1G04040			AT4G05090
										AT3G14900			AT1G22170			AT3G46430
										AT3G51870			AT5G35450			AT2G20495
										AT5G26742			AT3G53630			AT4G39160
										AT3G25920			AT4G11010			AT4G30400
										AT4G01310			AT2G35490			AT1G04480
										AT5G25970			AT3G53180			AT3G16870
										AT1G74970			AT1G64390			AT1G08550
										AT4G15630			AT4G22910			AT4G10450
										AT3G53560			AT2G47160			AT1G50020
										AT3G29575			AT1G71695			AT2G23390
										AT2G40010			AT4G22150			AT1G49380
										AT4G28750			AT4G15545			AT1G48460
										AT5G14910			AT1G61260			AT5G24840
										AT1G69200			AT3G61770			AT3G06700
										AT5G17710			AT2G16280			AT1G33810
										AT3G17930			AT3G05350			AT4G25600
										AT5G23060			AT1G08465			AT2G15820
										AT5G04530			AT1G18440			AT4G36020
										AT3G57780			AT2G38120			AT2G26340
										AT2G22170			AT1G50320			AT3G61100
										AT2G04360			AT3G01600			AT2G36990
										AT4G15800			AT4G12300			AT4G25890
										AT3G25660			AT4G00180			AT2G44820
										AT1G05190			AT2G05100			AT2G43910
										ATCG01120			AT2G43130			AT3G02070
										AT3G14415			AT5G51970			AT3G53130
										AT2G34700			AT3G50700			AT3G16780
										AT2G27680			AT5G39530			AT5G26110
										AT5G07020			AT2G32640			AT5G24760
										AT1G29070			AT3G17420			AT5G20040
										AT1G11430			AT2G48020			AT4G39330
										AT3G52380			AT5G04490			AT2G24280
										AT5G11790			AT4G10040			AT5G66130
										AT1G76450			AT3G17390			AT1G61770
										AT1G04640			AT1G66520			AT1G09940
										AT1G49620			AT4G33220			AT4G00810
										AT5G02760			AT1G65840			AT4G31210
										AT2G44040			AT3G61870			AT5G53045
										AT1G70210			AT1G10470			AT1G20810
										AT2G27400			AT5G19540			AT1G31410
										AT2G20180			AT1G01120			AT2G37690
										AT5G49910			AT4G32150			AT1G06650
										AT2G47910			AT5G36700			AT5G53920
										AT3G15190			AT3G61200			AT4G07950
										AT3G19810			AT4G32800			AT3G11210
										AT4G14746			AT2G23760			AT5G65575
										AT4G25130			AT1G06800			AT3G55080
										AT1G51100			AT1G45474			AT4G36360
										AT3G06950			AT5G58160			AT5G23330
										AT3G21560			AT1G33330			AT2G01755
										AT1G08630			AT5G10690			AT1G16430
										AT2G28605			AT1G18030			AT1G49530
										AT1G56050			AT4G22540			AT4G34290
										ATCG01110			AT5G54390			AT3G07860
										AT5G13550			AT1G79270			AT1G12244
										AT5G52640			AT4G30080			AT1G78570
										AT3G55800			AT4G03420			AT1G73885
										AT2G37220			AT1G28100			AT3G04770
										AT5G14120			AT3G47860			AT3G50660
										AT4G38100			AT1G73540			AT2G02130
										AT2G24060			AT2G46590			AT1G28680
										AT3G59140			AT2G26670			AT2G26910
										AT1G57770			AT3G01120			AT3G16080
										AT2G29310			AT1G06680			AT3G23530
										AT4G02990			AT1G14210			AT2G31040
										AT4G17600			AT2G46370			AT1G15390
										AT1G62750			AT5G54500			AT4G39530
										AT1G06190			AT4G02770			AT3G17609
										AT3G62030			AT5G63030			AT5G52380
										AT3G59980			AT5G47840			AT3G08980
										AT5G63310			AT1G64625			AT4G26520
										AT1G43560			AT5G09380			AT1G06460
										AT5G48220			AT2G41820			AT5G61880
										AT1G53230			AT5G01340			AT1G55805
										AT3G13470			AT5G49300			AT4G27940
										AT4G16190			AT5G05860			AT1G60010
										AT2G40570			AT2G39000			AT3G18000
										AT3G46780			AT3G26700			AT3G28900
										AT5G10930			AT5G17840			AT5G30495
										AT1G55550			AT1G27340			AT5G43970
										AT3G03630			AT3G61440			AT3G26085
										AT5G12110			AT3G21270			AT5G49890
										AT3G56910			AT2G35880			AT2G37970
										AT3G04650			AT4G27440			AT3G58660
										AT4G29060			AT1G68010			AT3G17830
										AT1G79850			AT4G22570			AT4G02390
										AT5G64480			AT3G46530			AT4G21090
										AT2G27360			AT2G44600			AT5G03370
										AT1G04620			AT3G15060			AT5G24980
										ATCG00220			AT4G16380			AT5G02940
										AT3G63540			AT1G76980			AT5G43745
										AT3G11720			AT3G07270			AT5G01810
										AT2G01008			AT4G27100			AT2G32650
										AT1G59870			AT3G10405			AT1G49650
										AT4G13670			AT1G54780			AT1G08610
										AT4G38690			AT4G12420			AT5G16560
										AT4G17100			AT4G15510			AT5G49680
										AT4G38970			AT1G30380			AT1G31190
										ATCG00830			AT1G55670			AT5G15850
										AT2G45770			AT4G12730			AT1G73620
										ATCG00820			AT1G11303			AT1G12250
										AT5G13650			AT3G26710			AT1G73890
										AT3G23560			AT5G66040			AT5G42810
										AT5G14660			AT2G42690			AT1G23400
										AT3G28865			AT2G07680			AT5G57280
										ATCG00380			AT3G63170			AT5G20270
										AT3G14660			AT3G22104			AT1G53250
										AT2G21860			AT2G21330			AT2G30695
										AT2G36810			AT5G16220			AT3G25900
										AT1G11545			AT3G54900			AT2G22650
										AT2G33430			AT5G64740			AT2G27385
										AT2G27840			AT1G66140			AT3G12340
										AT2G41950			AT1G62180			AT1G49780
										AT1G28670			AT5G54180			AT3G47420
										AT1G13820			AT1G29050			AT3G62910
										AT5G67330			AT1G80180			AT2G39670
										AT1G77690			AT4G29670			AT3G56810
										AT3G27160			AT3G43600			AT4G31560
										AT5G47190			AT1G68190			AT3G27750
										AT5G28500			AT4G27700			AT3G29230
										AT4G30720			AT4G21190			AT5G07720
										AT5G66800			AT1G28140			AT1G09420
										ATCG00770			AT3G17090			AT1G33790
										AT2G35370			AT2G39660			AT3G44590
										AT4G39970			AT1G23480			AT3G47600
										AT5G54300			AT4G10340			AT5G62470
										AT4G36530			AT1G21440			AT1G54500
										AT4G02530			AT1G31070			AT2G14460
										ATCG00550			AT5G60850			AT2G30570
										AT4G36390			AT1G64640			AT4G30680
										AT4G20840			AT5G17310			AT2G46730
										AT4G25900			AT2G36950			AT5G19855
										AT4G32915			AT5G08410			AT2G29180
										AT1G11350			AT1G77060			AT3G12830
										AT4G03935			AT5G07830			AT5G05990
										AT5G53290			AT3G52900			AT3G60530
										ATCG00670			AT5G64040			AT2G21960
										ATCG00680			AT1G70750			AT5G49480
										AT1G76620			AT1G50180			AT3G13720
										ATCG00650			AT5G57390			AT2G41830
										AT1G47580			AT4G19120			AT1G56200
										AT5G46450			AT3G52340			AT3G62530
										ATCG00010			AT4G26650			AT1G48355
										AT5G46580			AT3G14960			AT5G23120
										ATCG00900			AT4G02725			AT4G14890
										AT3G63190			AT1G01780			AT1G16080
										AT3G13740			AT1G12520			AT2G37890
										AT3G56010			AT5G50210			AT4G18970
										AT3G54140			AT4G05180			AT4G16700
										AT4G09040			AT3G47470			AT3G03420
										AT4G39210			AT5G53370			AT1G25290
										AT3G14690			AT5G25890			AT2G06010
										AT4G01037			AT3G05490			AT4G37580
										ATCG00360			AT4G36470			AT5G17870
										AT5G23310			AT4G29720			AT5G24460
										AT1G67400			AT4G32880			AT1G34380
										AT4G30340			AT4G34560			AT2G40300
										AT3G47650			AT3G44620			AT2G24090
										AT2G39681			AT4G12060			AT5G02890
										AT5G67340			AT1G46480			AT5G03250
										AT4G39070			AT2G27290			AT1G33110
										AT5G58390			AT3G44730			AT3G26690
										AT5G04820			AT4G13830			AT5G52100
										AT4G28740			AT3G53530			AT1G31860
										AT5G19340			AT5G55850			AT4G09750
										AT1G32990			AT3G57180			AT5G41460
										AT5G43750			AT5G20700			AT5G05580
										AT4G18740			AT1G52230			AT1G55320
										AT3G48000			AT3G21090			AT5G66900
										AT1G58602			AT5G43330			AT2G41150
										AT5G51110			AT3G10670			AT5G27390
										AT1G56580			AT1G32550			AT5G13490
										AT3G48420			AT2G18890			AT1G08300
										AT4G10770			AT5G66610			AT5G02270
										AT2G21830			AT2G43180			AT1G15510
										AT5G01600			AT5G19200			AT3G55330
										AT5G26340			AT4G36090			AT5G13830
										AT5G14090			AT2G14750			AT5G07870
										AT2G35130			AT5G07860			AT5G62980
										AT1G68590			AT5G62170			AT5G42670
										AT4G36640			AT1G04940			AT1G19450
										AT1G18485			AT1G78170			AT5G37740
										AT3G15950			AT1G18745			AT4G33470
										AT2G32230			AT4G01900			AT1G53120
										AT3G17170			AT5G57040			AT1G10960
										AT3G08920			AT3G23400			AT3G16520
										AT2G34490			AT3G57200			AT3G26300
										AT1G06690			AT3G12780			AT3G10960
										ATCG00150			AT1G78100			AT5G19030
										AT1G50450			AT4G39180			AT2G05765
										AT1G15180			AT3G03690			AT4G34620
										AT2G46910			AT2G38090			AT1G23410
										ATCG00300			AT1G68780			AT1G17050
										ATCG00780			AT3G12915			AT5G60730
										AT1G26230			AT5G01970			AT1G06000
										AT3G15360			AT5G66460			AT2G33855
										AT1G70580			AT1G09250			AT2G34660
										AT3G25410			AT1G70430			AT5G14320
										AT1G18730			AT5G04590			AT4G36780
										AT5G40390			AT2G41250			AT2G35750
										AT2G36145			AT2G20610			AT1G01970
										AT1G55960			AT1G20440			AT1G53430
										AT2G22990			AT5G09650			AT4G27340
										AT1G04420			AT3G01170			AT1G73655
										ATCG00420			AT3G29030			AT4G16840
										AT2G33180			AT1G10830			AT1G11790
										AT5G43190			AT1G32220			AT5G50450
										AT2G29450			AT1G79520			AT2G33060
										AT3G57400			AT1G27030			AT1G29785
										AT1G70200			AT1G76878			AT2G28440
										ATCG00890			AT1G29700			AT1G55260
										AT5G58260			AT3G19370			AT1G68940
										AT5G20220			AT3G14590			AT2G32180
										AT1G42970			AT2G18280			AT3G05165
										AT2G29360			AT3G46130			AT1G31355
										AT5G55220			AT1G60950			AT1G31350
										AT1G13270			AT2G45740			AT1G27060
										AT5G22340			AT4G21990			AT1G12240
										AT1G45010			AT2G18350			AT5G35970
										ATCG00810			AT1G05200			AT5G14410
										AT2G38540			AT5G13720			AT3G61190
										AT1G03630			AT5G11950			AT3G61550
										ATCG01090			AT1G06510			AT4G01883
										ATCG00190			AT3G15020			AT5G19850
										AT5G08610			AT4G01935			AT1G08230
										AT2G38270			AT5G66558			AT3G45050
										AT3G10000			AT2G09800			AT1G33590
										AT5G17670			AT4G14680			AT1G26180
										AT5G52960			AT2G30010			AT5G17170
										AT1G61190			AT2G30080			AT2G26500
										AT3G10660			AT5G56040			AT2G37260
										AT1G62300			AT1G15730			AT3G07215
										ATCG00160			AT3G61750			ATCG00450
										AT1G74880			AT2G04305			AT4G20760
										ATCG00800			AT4G18390			AT1G75690
										AT3G24420			AT2G34460			AT2G12462
										AT3G53260			AT3G01690			AT1G24090
										AT1G27480			AT5G45920			AT1G18170
										AT2G46140			AT3G54810			AT5G02120
										AT4G23680			AT1G45110			AT4G26700
										AT5G57240			AT3G52700			AT4G02330
										AT5G45280			AT2G44940			AT4G25700
										AT1G50280			AT1G21060			AT2G43375
										AT5G45680			AT2G44210			AT4G39366
										AT1G68530			AT2G01870			AT5G42110
										AT3G44310			AT4G38810			AT3G10110
										AT3G49260			AT4G09890			AT1G67590
										AT1G05810			AT5G18255			AT3G48700
										AT5G24314			AT3G06770			AT5G42070
										AT3G60370			AT5G05810			AT2G03420
										AT2G39730			AT1G17650			AT5G48540
										AT1G01430			AT4G10000			AT1G05385
										ATCG00080			AT1G78140			AT1G17100
										AT1G67090			AT3G10120			AT5G67370
										ATCG00790			AT1G71960			AT5G14350
										AT4G28660			AT5G01530			AT5G60630
										AT1G01500			AT4G27350			AT3G61080
										AT3G55120			AT3G57040			AT5G52170
										AT1G60270			AT3G04140			AT1G70290
										AT1G58160			AT5G05870			AT2G14580
										AT2G21280			AT3G17100			AT2G38140
										AT5G53420			AT2G23610			AT5G02710
										AT3G07470			AT5G06710			AT2G31865
										AT2G21540			AT1G63880			AT2G41210
										AT5G59610			AT4G13430			AT2G33450
										AT5G38530			AT1G17780			AT4G11175
										AT3G08740			AT1G29930			AT2G04110
										AT3G55130			AT3G48100			AT3G47070
										AT4G22513			AT4G28250			AT5G38060
										AT3G54050			AT3G61380			AT4G23990
										AT2G30550			AT3G50750			AT3G27110
										AT1G21670			AT3G16570			AT1G22430
										AT3G63140			AT3G58710			AT3G48320
										AT5G19220			AT1G72900			AT5G40380
										AT5G57050			AT4G30190			ATCG01010
										AT1G22630			AT2G46600			AT1G16930
										AT2G20950			AT1G64500			AT4G32950
										AT1G19690			AT3G21260			AT1G76690
										AT5G63090			AT4G01450			AT4G37240
										ATCG00070			AT3G06070			AT4G37760
										AT4G36540			AT5G11100			AT2G23880
										AT3G48200			AT1G35190			AT2G31570
										AT4G30140			AT3G09250			AT1G03905
										AT3G16400			AT4G19420			AT3G21805
										AT2G37640			AT5G11320			AT2G40711
										AT4G34250			AT2G24860			AT4G19390
										AT5G04760			AT4G13340			AT1G62540
										AT2G36220			AT4G21960			AT4G37470
										AT5G11420			AT1G75280			AT5G28430
										AT1G62975			AT1G78830			AT4G09900
										ATCG00905			AT3G47570			AT1G68570
										AT3G11050			AT5G23070			AT4G21910
										AT3G23410			AT3G07130			AT2G40960
										AT1G16510			AT2G31110			AT5G20280
										AT2G34860			AT1G78110			AT4G13210
										AT2G30520			AT5G58250			AT1G72280
										AT1G51080			AT1G56430			AT2G34340
										AT3G14540			AT5G07250			AT1G60730
										AT5G01820			AT4G21870			AT3G58120
										AT3G05727			AT5G56150			AT5G44870
										AT1G09480			AT4G30530			AT1G79160
										AT2G45400			AT2G40880			AT2G47370
										AT3G15110			AT1G22640			AT4G28290
										AT1G64680			AT1G01600			ATCG00390
										AT1G14580			AT1G05560			AT2G03410
										AT4G38860			AT5G06320			AT2G01590
										AT1G13110			AT5G51260			AT3G09390
										AT5G66480			AT4G33150			AT1G56010
										AT3G14550			AT2G05070			AT2G15880
										AT1G21313			AT1G58340			ATCG00090
										AT1G22360			AT5G58000			AT4G25860
										AT2G44490			AT4G27520			AT3G21950
										AT2G42380			AT4G03270			AT5G17360
										AT1G73530			AT4G09650			AT4G26255
										ATCG00530			AT4G11485			AT2G35420
										AT5G03890			AT5G11600			AT3G22210
										AT4G26370			AT3G03520			AT5G17540
										AT1G19780			AT5G12170			AT3G57062
										AT1G25440			AT1G24170			ATCG00480
										AT5G25460			AT1G77660			AT2G36270
										AT3G14420			AT4G18050			AT3G43800
										AT1G10522			AT3G02500			AT2G26150
										AT3G04550			AT2G32960			ATCG00460
										AT4G03400			AT1G65620			AT5G16600
										AT4G23050			AT4G39640			AT1G78860
										AT3G28180			AT5G66920			AT3G04110
										AT4G00250			AT3G62460			AT5G63790
										AT5G23820			AT1G01900			AT5G01335
										AT1G51500			AT2G16586			ATCG01020
										AT1G09340			AT5G43780			AT5G61412
										AT5G41400			AT3G49790			AT2G39650
										AT3G24780			AT4G17370			AT4G15260
										AT3G42806			AT1G15830			AT3G01550
										AT3G48690			AT3G18010			AT5G46690
										AT3G18830			AT1G75440			AT1G16445
										AT3G53460			AT3G25130			AT2G32150
										AT1G76680			AT3G26760			AT3G57160
										AT5G52780			AT3G06370			ATCG01060
										ATCG00400			AT2G44500			AT1G25275
										AT2G39470			AT5G65390			AT3G21530
										AT5G13730			AT4G37320			AT2G23840
										AT5G45950			AT4G12080			AT1G59700
										AT2G01420			AT4G12910			AT5G04340
										AT3G22600			AT4G25260			AT1G55010
										AT5G25810			AT1G15260			AT1G64950
										ATCG00270			AT4G31990			AT1G77990
										AT4G36250			AT3G27690			AT1G09486
										AT1G29920			AT1G78270			AT4G11320
										AT5G62100			AT4G38530			AT2G46810
										AT1G78820			AT3G21700			AT1G31950
										AT2G01670			AT1G41830			AT3G26445
										AT5G67385			AT1G06090			AT1G23090
										AT3G51240			AT4G00050			AT5G41170
										AT3G48350			AT5G44530			AT3G59940
										AT1G52870			AT5G45930			AT1G69480
										AT4G12830			AT1G51680			AT4G16146
										AT5G01790			AT4G01720			AT1G10370
										AT5G38340			AT5G61590			AT1G19670
										ATCG00430			AT1G13245			AT4G17460
										AT1G19150			AT4G03070			AT2G07635
										AT1G04350			AT3G50840			AT2G07080
										AT1G05010			AT1G23800			AT1G15520
										AT5G19100			AT5G04980			AT5G50915
										AT1G24020			AT2G30860			AT5G26230
										ATCG00620			AT3G22760			AT3G19660
										AT5G23510			AT3G19030			AT3G26120
										AT2G29340			AT3G49680			AT3G26840
										AT3G53280			AT2G01950			AT4G13410
										AT2G04570			AT3G13277			AT5G57887
										AT5G43580			AT5G58320			ATCG00980
										AT5G24030			AT3G27960			AT3G52480
										ATCG00470			AT1G24030			AT1G79529
										AT5G64330			AT1G23030			AT1G22910
										AT3G56410			AT4G22520			AT5G25040
										AT1G22400			AT2G44450			AT3G47430
										AT1G18870			AT5G13510			AT5G65870
										AT5G14750			AT4G00330			AT4G25830
										AT3G12580			AT4G17360			AT5G02020
										AT4G34950			AT4G27860			AT2G38210
										AT5G14570			AT4G27830			AT1G73550
										AT3G15030			AT5G49520			AT3G49780
										AT1G16390			AT1G72150			AT5G24770
										AT1G54010			AT5G10180			AT4G26120
										AT5G20050			AT1G80310			AT4G21620
										AT1G62780			AT4G12980			AT2G23180
										AT2G19460			AT5G43700			AT3G50760
										AT5G57710			AT3G45650			AT4G39340
										AT1G03495			AT4G18880			AT5G60950
										AT3G45260			AT1G67330			AT5G62210
										AT4G04020			AT1G78120			AT4G01080
										AT5G40540			AT2G45900			AT2G46070
										AT3G56080			AT3G12610			AT5G48850
										AT1G21000			AT3G23570			AT1G07440
										AT5G19190			AT1G77020			AT1G17170
										AT1G42550			AT2G24550			AT3G09405
										AT4G38540			AT4G24050			AT4G33960
										AT3G49620			AT5G38320			AT2G32179
										AT2G25220			AT5G60890			AT1G47760
										AT4G38840			AT5G51670			AT4G11190
										AT1G75460			AT5G16240			AT2G45180
										AT5G51720			AT5G58900			AT2G36630
										AT2G37025			AT1G10380			AT3G49570
										AT3G01490			AT5G16010			AT3G14210
										AT4G29905			AT1G09575			AT1G65880
										ATCG00440			AT4G24120			AT4G22960
										AT4G28780			AT2G27050			AT1G53542
										AT4G07995			AT4G31000			AT4G13500
										AT5G05270			AT3G28100			AT5G55620
										AT2G20750			AT3G50270			AT5G22810
										AT3G30122			AT3G56770			AT1G63750
										AT1G64710			AT3G60130			AT5G61820
										AT1G23080			AT1G73110			AT1G71030
										AT2G27830			AT5G13180			AT1G53560
										AT4G27030			AT1G47860			AT1G72520
										AT5G57780			AT5G16080			AT2G32690
										AT1G63360			AT1G69530			AT5G48880
										AT1G78070			AT1G28610			AT4G37925
										AT4G16690			AT1G14205			AT1G80440
										AT5G17050			AT1G55020			AT1G10060
										AT1G76360			AT1G14190			AT5G15970
										AT1G06350			AT4G19460			AT2G41120
										AT3G47750			AT1G71697			AT5G17780
										AT1G26770			AT1G79700			AT2G45350
										AT2G37170			AT1G24625			AT2G38750
										AT5G39080			AT1G13080			AT5G21430
										AT4G14440			AT2G31751			AT3G52740
										AT1G72130			AT3G01860			AT5G15940
										AT4G01950			AT5G49448			AT2G34810
										ATCG00630			AT1G19600			AT1G69523
										AT3G05800			AT3G61970			AT1G67195
										AT2G22980			AT1G34315			AT2G45570
										AT1G71890			AT3G45780			AT1G31835
										AT2G42540			AT3G48990			AT3G47295
										AT3G27170			AT2G41290			AT2G33205
										AT2G47485			AT5G17880			AT3G62820
										AT5G44130			AT5G12300			AT1G02940
										AT5G15310			AT1G22190			AT3G21670
										AT3G12685			AT3G13600			AT5G24275
										AT5G15160			AT3G23080			AT3G20470
										AT2G40475			AT3G45070			AT4G30290
										AT2G39010			AT5G11590			AT1G60989
										AT5G65380			AT5G43420			AT1G76790
										AT2G35930			AT2G28305			AT3G51660
										AT5G09660			AT3G56170			AT5G44050
										AT3G28160			AT1G76100			AT4G18210
										AT2G36590			AT1G54200			AT5G03552
										AT1G14390			AT5G59990			AT1G30760
										AT3G59220			AT3G13790			AT1G56650
[truncated: 546 more rows]

## Sheet: Fig.3C cluster analysis
Legend: Gene Cluster analysis comparing genes differentially expressed at 7 LDs, 10 LDs and 13 Lds Col-0 vs tfl1-18.
AT2G05230		1
AT5G60910	AGAMOUS-LIKE 8 (AGL8)	2
AT4G25000	ALPHA-AMYLASE-LIKE (AMY1)	2
AT3G18550	BRANCHED 1 (BRC1)	2
AT1G26310	CAULIFLOWER (CAL)	2
AT5G15840	CONSTANS (CO)	2
AT1G04400	CRYPTOCHROME 2 (CRY2)	2
AT1G26260	CRYPTOCHROME-INTERACTING BASIC-HELIX-LOOP-HELIX 5 (CIB5)	2
AT3G12145	FLOR1 (FLR1)	2
AT5G24860	FLOWERING PROMOTING FACTOR 1 (FPF1)	2
AT5G14010	KNUCKLES (KNU)	2
AT2G46260	LIGHT-RESPONSE BTB 1 (LRB1)	2
AT3G03450	RGA-LIKE 2 (RGL2)	2
AT5G17490	RGA-LIKE PROTEIN 3 (RGL3)	2
AT2G03710	SEPALLATA 4 (SEP4)	2
AT4G27330	SPOROCYTELESS (SPL)	2
AT2G33810	SQUAMOSA PROMOTER BINDING PROTEIN-LIKE 3 (SPL3)	2
AT3G15270	SQUAMOSA PROMOTER BINDING PROTEIN-LIKE 5 (SPL5)	2
AT1G02065	SQUAMOSA PROMOTER BINDING PROTEIN-LIKE 8 (SPL8)	2
AT3G23130	SUPERMAN (SUP)	2
AT2G17950	WUSCHEL (WUS)	2
AT1G51220		2
AT3G26200		2
AT2G45410		2
AT4G24026		2
AT5G59305		2
AT2G25260		2
AT3G12220		2
AT2G21130		2
AT4G31610		2
AT4G22510		2
AT4G17800		2
AT4G21970		2
AT5G55450		2
AT1G33055		2
AT1G61795		2
AT4G02810		2
AT3G50230		2
AT5G56300		2
AT5G62420		2
AT5G39330		2
AT5G53660		2
AT4G18425		2
AT4G10270		2
AT5G67620		2
AT1G69600		2
AT3G13640		2
AT5G63390		2
AT1G58390		2
AT3G55880		2
AT1G28360		2
AT1G02190		2
AT1G75590		2
AT1G52190		2
AT3G16180		2
AT5G64910		2
AT4G23060		2
AT4G15160		2
AT1G01110		2
AT5G03390		2
AT4G15480		2
AT1G16070		2
AT3G28570		2
AT4G26270		2
AT3G55780		2
AT4G37900		2
AT3G48980		2
AT5G10310		2
AT1G30320		2
AT1G26190		2
AT1G79110		2
AT1G75090		2
AT3G20100		2
AT1G32240		2
AT3G06160		2
AT5G60400		2
AT1G77270		2
AT3G13960		2
AT2G42800		2
AT5G03610		2
AT1G49750		2
AT4G05520		2
AT5G19740		2
AT4G03010		2
AT5G09970		2
AT2G25270		2
AT1G31930		2
AT2G36910		2
AT3G53130		2
AT5G57800		2
AT1G61900		2
AT1G56180		2
AT2G26190		2
AT2G24120		2
AT3G18930		2
AT2G26250		2
AT1G19400		2
AT2G02780		2
AT2G20960		2
AT5G04020		2
AT3G59040		2
AT1G49650		2
AT1G68940		2
AT5G07870		2
AT3G09580		2
AT1G64690		2
AT2G30370		2
AT5G07720		2
AT1G69780		2
AT1G18485		2
AT1G67590		2
ATCG01100		2
AT2G41560		2
AT4G36780		2
AT4G37580		2
AT5G61560		2
AT1G18170		2
AT1G11150		2
AT2G23330		2
AT4G17100		2
AT1G15520		2
AT4G32300		2
AT5G16370		2
AT2G37390		2
AT1G73530		2
AT4G11320		2
AT5G05190		2
AT4G23180		2
AT5G40380		2
AT5G46690		2
AT1G77690		2
AT2G14080		2
AT1G02205		2
AT3G24420		2
AT5G44870		2
AT1G64380		2
AT2G15880		2
AT3G49120		2
AT1G48330		2
AT2G22970		2
AT4G18197		2
AT1G21313		2
AT1G50280		2
AT4G30180		2
AT5G39020		2
AT3G50760		2
AT1G75785		2
AT2G39800		2
ATCG00620		2
AT5G03355		2
AT2G45180		2
AT2G23180		2
AT5G59220		2
AT4G23250		2
AT4G33790		2
AT3G26310		2
AT4G12290		2
AT4G13560		2
AT4G12690		2
AT3G51660		2
AT1G73550		2
AT5G14690		2
AT3G17070		2
AT1G56540		2
AT3G54830		2
AT1G62630		2
AT1G71050		2
AT1G10060		2
AT1G64400		2
AT5G55930		2
AT4G18210		2
ATCG00410		2
AT1G26945		2
AT1G20190		2
AT3G26290		2
AT3G55500		2
AT1G54120		2
AT3G16690		2
AT5G60270		2
AT4G26415		2
AT1G65690		2
AT5G52390		2
AT2G04050		2
AT1G49390		2
AT1G28230		2
AT5G26260		2
AT4G13577		2
AT3G56275		2
AT5G52300		2
AT5G55430		2
AT4G14730		2
AT3G54770		2
AT4G10265		2
AT3G13950		2
AT5G63580		2
AT4G00390		2
AT1G58310		2
AT2G43520		2
AT3G04960		2
AT1G19790		2
AT2G37880		2
AT4G35390		2
AT2G26520		2
AT3G14990		2
AT4G24040		2
AT2G26511		2
AT5G52600		2
AT5G47600		2
AT3G12470		2
AT4G25750		2
AT1G71880		2
AT5G02540		2
AT1G08860		2
AT5G65640		2
AT1G51405		2
AT2G04450		2
AT3G21420		2
AT3G50870		2
AT5G21150		2
AT4G20320		2
AT4G28652		2
AT1G74430		2
AT1G11125		2
AT1G44760		2
AT1G53860		2
AT2G31730		2
AT4G36930		2
AT3G50630		2
AT5G05480		2
AT3G16490		2
AT1G56020		2
AT5G17760		2
AT1G18600		2
AT5G66330		2
AT3G63430		2
AT5G62670		2
AT2G47800		2
AT4G31820		2
AT4G30130		2
AT3G13190		2
AT1G42470		2
AT3G28860		2
AT2G26330		2
AT4G36180		2
AT4G34220		2
AT3G02170		2
AT5G07860		2
ATCG00580		2
AT5G65730		2
AT3G55950		2
ATCG00100		2
AT3G04210		2
AT4G11780		2
AT2G29290		2
AT2G37870		2
AT5G24910		2
AT5G22430		2
AT2G16210		2
AT3G17010		2
AT3G13662		2
AT5G18000		2
AT5G57720		2
AT3G29970		2
AT3G20880		2
AT3G47220		2
AT4G25010		2
AT2G42410		2
AT3G13660		2
AT2G25810		2
AT5G17090		2
AT1G03720		2
AT5G50790		2
AT3G47200		2
AT3G50625		2
AT5G07530		2
AT5G38130		2
AT1G18280		2
AT3G47210		2
AT2G27220		2
AT5G09780		2
AT2G01520		2
AT2G42885		2
AT5G59390		2
AT1G01560		2
AT5G41663		2
AT2G18550		2
AT4G16590		2
AT3G10150		2
AT5G51610		2
AT1G52030		2
AT2G35640		2
AT4G14695		2
AT4G25430		2
AT1G70720		2
AT4G21590		2
AT1G54000		2
AT3G27025		2
AT4G16050		2
AT3G29370		2
AT4G24110		2
AT1G54020		2
AT3G14630		2
AT3G28890		2
AT2G32160		2
AT4G37400		2
AT1G30080		2
AT4G27980		2
AT3G01080		2
AT3G12430		2
AT2G30362		2
AT5G49740		2
AT1G31290		2
AT4G31680		2
AT5G46915		2
AT5G09980		2
AT1G08320		2
AT5G26690		2
AT4G14130		2
AT3G05790		2
AT1G49450		2
AT3G05937		2
AT4G01540		2
AT5G64870		2
AT3G05110		2
AT4G38560		2
AT4G15440		2
AT5G28010		2
AT4G31690		2
AT5G59670		2
AT1G23840		2
AT5G07760		2
AT1G26960		2
AT2G46440		2
AT2G17280		2
AT1G75030		2
AT5G27220		2
AT4G31685		2
AT4G31910		2
AT3G51860		2
AT3G15170		2
AT5G53390		2
AT1G03710		2
AT2G16760		2
AT1G52400		2
AT1G68460		2
AT1G52040		2
AT1G72270		2
AT5G42830		2
AT2G39175		2
AT2G43530		2
AT1G21540		2
AT1G02530		2
AT1G16360		2
AT2G47460		2
AT3G16150		2
AT1G05835		2
AT5G56980		2
AT5G28020		2
AT2G25510		2
AT5G65207		2
AT3G04640		2
AT5G02550		2
AT3G48240		2
AT4G16600		2
AT5G57123		2
AT1G23205		2
AT3G06520		2
AT5G61440		2
AT2G40095		2
AT5G20740		2
AT3G19850		2
AT1G18140		2
AT3G56220		2
AT4G16447		2
AT3G15240		2
AT5G09440		2
AT2G34940		2
AT5G35670		2
AT3G12460		2
AT1G72850		2
AT4G26330		2
AT5G20940		2
AT1G10710		2
AT3G29300		2
AT1G02810		2
AT4G13195		2
AT1G06310		2
AT5G56985		2
AT1G13230		2
AT5G25880		2
AT2G46410		2
AT2G46720		2
AT4G17280		2
AT1G07260		2
AT1G21400		2
AT1G15670		2
AT4G18360		2
AT1G21310		2
AT5G37540		2
AT5G58500		2
AT5G19120		2
AT3G52430		2
AT5G26200		2
AT4G32480		2
AT1G07490		2
AT3G20190		2
AT1G74055		2
AT5G23370		2
AT1G31310		2
AT5G57655		2
AT2G22930		2
AT2G35310		2
AT1G79060		2
AT5G39220		2
AT2G25900		2
AT3G63240		2
AT4G24670		2
AT4G24130		2
AT2G03240		2
AT2G19130		2
AT5G09300		2
AT5G15580		2
AT1G61890		2
AT5G15150		2
AT1G11120		2
AT5G26960		2
AT4G03510		2
AT1G01140		2
AT5G56220		2
AT4G11300		2
AT1G80920		2
AT5G23350		2
AT4G40042		2
AT2G46455		2
AT2G26870		2
AT4G37730		2
AT4G12390		2
AT4G27730		2
AT1G28260		2
AT1G53180		2
AT1G11670		2
AT4G01410		2
AT4G22770		2
AT1G01130		2
AT1G75580		2
AT3G60900		2
AT2G13610		2
AT1G75190		2
AT4G11900		2
AT1G07280		2
AT2G24070		2
AT2G31880		2
AT3G12970		2
AT1G04150		2
AT5G14810		2
AT1G32190		2
AT5G65530		2
AT4G26130		2
AT3G18050		2
AT1G30330		2
AT3G20015		2
AT2G38060		2
AT5G61520		2
AT5G40030		2
AT1G72840		2
AT4G36790		2
AT1G27210		2
AT2G36660		2
AT5G25490		2
AT4G22780		2
AT5G03150		2
AT4G01580		2
AT2G42570		2
AT2G38290		2
AT1G21460		2
AT5G08380		2
AT1G25480		2
AT4G18820		2
AT1G11960		2
AT5G12100		2
AT1G35710		2
AT5G04290		2
AT5G37600		2
AT4G04955		2
AT3G56100		2
AT4G14150		2
AT2G30500		2
AT4G34860		2
AT5G02010		2
AT2G22840		2
AT1G01720		2
AT1G77810		2
AT3G50890		2
AT1G75640		2
AT2G20290		2
AT1G72275		2
AT1G08980		2
AT5G48360		2
AT1G70780		2
AT1G53170		2
AT5G39410		2
AT3G15095		2
AT5G18750		2
AT5G15780		2
AT5G49100		2
AT1G11310		2
AT5G21170		2
AT4G26095		2
AT5G27000		2
AT3G50070		2
AT2G03750		2
AT1G49480		2
AT4G16340		2
AT4G22010		2
AT4G31360		2
AT4G26620		2
AT4G14310		2
AT3G09035		2
AT4G23820		2
AT2G07180		2
AT3G27020		2
AT5G42240		2
AT4G23440		2
AT5G54260		2
AT4G04970		2
AT3G03090		2
AT4G21870		2
AT1G67330		2
AT3G16800		2
AT3G54510		2
AT4G34810		2
AT2G30424		2
AT5G13080		2
AT3G06990		2
AT5G59310		2
AT3G26280		2
AT4G18960	AGAMOUS (AG)	3
AT5G51870	AGAMOUS-LIKE 71 (AGL71)	3
AT3G54340	APETALA 3 (AP3)	3
AT1G69120	APETALA1 (AP1)	3
AT5G20240	PISTILLATA (PI)	3
AT3G02310	SEPALLATA 2 (SEP2)	3
AT5G15800	SEPALLATA1 (SEP1)	3
AT1G24260	SEPALLATA3 (SEP3)	3
AT1G53160	SQUAMOSA PROMOTER BINDING PROTEIN-LIKE 4 (SPL4)	3
AT5G18560		3
AT1G32280		3
AT5G45630		3
AT4G05497		3
AT1G13290		3
AT4G05495		3
AT5G32460		3
AT5G37300		3
AT4G21690		3
AT1G72100		3
AT5G17810		3
AT5G17080		3
AT2G14210		3
AT3G28500		3
AT1G25472		3
AT4G16560		3
AT1G10225		3
AT1G68510		3
AT5G51210		3
AT1G15380		3
AT5G59680		3
AT4G24150		3
AT1G13680		3
AT1G02067		3
AT3G12450		3
AT4G16545		3
AT2G17850		3
AT4G25110		3
AT1G67260		3
AT1G64795		3
AT2G05995		3
AT2G42930		4
AT4G16983		4
AT1G17760	(CSTF77)	5
AT2G19520	(FVE)	5
AT2G13540	ABA HYPERSENSITIVE 1 (ABH1)	5
AT1G80070	ABNORMAL SUSPENSOR 2 (SUS2)	5
AT1G18450	ACTIN-RELATED PROTEIN 4 (ARP4)	5
AT5G13790	AGAMOUS-LIKE 15 (AGL15)	5
AT4G22950	AGAMOUS-LIKE 19 (AGL19)	5
AT2G45650	AGAMOUS-LIKE 6 (AGL6)	5
AT1G76710	ASH1-RELATED PROTEIN 1 (ASHH1)	5
AT2G17770	BASIC REGION/LEUCINE ZIPPER MOTIF 27 (BZIP27)	5
AT3G57130	BLADE ON PETIOLE 1 (BOP1)	5
AT2G46020	BRAHMA (BRM)	5
AT2G17290	CALCIUM DEPENDENT PROTEIN KINASE 6 (CPK6)	5
AT1G50700	CALCIUM-DEPENDENT PROTEIN KINASE 33 (CPK33)	5
AT5G57660	CONSTANS-LIKE 5 (COL5)	5
AT2G32950	CONSTITUTIVE PHOTOMORPHOGENIC 1 (COP1)	5
AT1G10120	CRY2-INTERACTING BHLH 4 (CIB4)	5
AT4G08920	CRYPTOCHROME 1 (CRY1)	5
AT3G47500	CYCLING DOF FACTOR 3 (CDF3)	5
AT4G26150	CYTOKININ-RESPONSIVE GATA FACTOR 1 (CGA1)	5
AT2G06210	EARLY FLOWERING 8 (ELF8)	5
AT5G60800	EAVY METAL-ASSOCIATED ISOPRENYLATED PLANT PROTEIN3 (HIPP3)	5
AT5G11530	EMBRYONIC FLOWER 1 (EMF1)	5
AT2G33860	ETTIN (ETT)	5
AT5G10140	FLOWERING LOCUS C (FLC)	5
AT5G61920	FLOWERING LOCUS C EXPRESSOR-LIKE 4 (FLL4)	5
AT4G02780	GA REQUIRING 1 (GA1)	5
AT1G79460	GA REQUIRING 2 (GA2)	5
AT5G56860	GATA, NITRATE-INDUCIBLE, CARBON METABOLISM-INVOLVED (GNC)	5
AT5G51810	GIBBERELLIN 20 OXIDASE 2 (GA20OX2)	5
AT5G63960	GIGANTEA SUPPRESSOR5 (GIS5)	5
AT4G10710	GLOBAL TRANSCRIPTION FACTOR C (SPT16)	5
AT4G23100	GLUTAMATE-CYSTEINE LIGASE (GSH1)	5
AT3G28730	HIGH MOBILITY GROUP (HMG)	5
AT5G64610	HISTONE ACETYLTRANSFERASE OF THE MYST FAMILY 1 (HAM1)	5
AT4G38130	HISTONE DEACETYLASE 1 (HD1)	5
AT5G61060	HISTONE DEACETYLASE 5 (HDA05)	5
AT5G63110	HISTONE DEACETYLASE 6 (HDA6)	5
AT3G54560	HISTONE H2A 11 (HTA11)	5
AT1G55250	HISTONE MONO-UBIQUITINATION 2 (HUB2)	5
AT5G03790	HOMEOBOX 51 (HB51)	5
AT4G40060	HOMEOBOX PROTEIN 16 (HB16)	5
AT4G32551	LEUNIG (LUG)	5
AT3G01460	METHYL-CPG-BINDING DOMAIN 9 (MBD9)	5
AT3G61250	MYB DOMAIN PROTEIN 17 (MYB17)	5
AT3G28910	MYB DOMAIN PROTEIN 30 (MYB30)	5
AT3G10490	NAC DOMAIN CONTAINING PROTEIN 52 (ANAC052)	5
AT5G64170	NIGHT LIGHT-INDUCIBLE AND CLOCK-REGULATED GENE 1 (LNK1)	5
AT5G47640	NUCLEAR FACTOR Y, SUBUNIT B2 (NF-YB2)	5
AT1G56170	NUCLEAR FACTOR Y, SUBUNIT C2 (NF-YC2)	5
AT5G44160	NUTCRACKER (NUC)	5
AT1G68640	PERIANTHIA (PAN)	5
AT5G51820	PHOSPHOGLUCOMUTASE (PGM)	5
AT1G09570	PHYTOCHROME A (PHYA)	5
AT1G25540	PHYTOCHROME AND FLOWERING TIME 1 (PFT1)	5
AT3G59060	PHYTOCHROME INTERACTING FACTOR 3-LIKE 6 (PIL6)	5
AT2G43010	PHYTOCHROME INTERACTING FACTOR 4 (PIF4)	5
AT1G72390	PHYTOCHROME-DEPENDENT LATE-FLOWERING (PHL)	5
AT2G25170	PICKLE (PKL)	5
AT3G61600	POZ/BTB CONTAININ G-PROTEIN 1 (POB1)	5
AT5G49020	PROTEIN ARGININE METHYLTRANSFERASE 4A (PRMT4A)	5
AT1G68840	RELATED TO ABI3/VP1 2 (RAV2)	5
AT2G28550	RELATED TO AP2.7 (RAP2.7)	5
AT3G48430	RELATIVE OF EARLY FLOWERING 6 (REF6)	5
AT5G02030	REPLUMLESS (RPL)	5
AT1G06040	SALT TOLERANCE (STO)	5
AT3G54990	SCHLAFMUTZE (SMZ)	5
AT2G42830	SHATTERPROOF 2 (SHP2)	5
AT2G22540	SHORT VEGETATIVE PHASE (SVP)	5
AT4G24210	SLEEPY1 (SLY1)	5
AT5G35770	STERILE APETALA (SAP)	5
AT3G51060	STYLISH 1 (STY1)	5
AT5G60120	TARGET OF EARLY ACTIVATION TAGGED (EAT) 2 (TOE2)	5
AT5G67180	TARGET OF EARLY ACTIVATION TAGGED (EAT) 3 (TOE3)	5
AT5G17690	TERMINAL FLOWER 2 (TFL2)	5
AT3G22380	TIME FOR COFFEE (TIC)	5
AT2G25095	to 10673957; mature miRNA and miRNA* are located on exon 2.	5
AT1G15750	TOPLESS (TPL)	5
AT3G11910	UBIQUITIN-SPECIFIC PROTEASE 13 (UBP13)	5
AT1G57820	VARIANT IN METHYLATION 1 (VIM1)	5
AT5G47130		5
AT2G19990		5
AT3G10590		5
AT2G44220		5
AT5G24420		5
AT1G13635		5
AT4G34320		5
AT4G35650		5
AT1G49470		5
AT3G05858		5
AT5G20640		5
AT1G23850		5
AT1G51850		5
AT2G18328		5
AT2G03200		5
AT4G33420		5
AT3G45160		5
AT4G00680		5
AT1G17960		5
AT1G47395		5
AT5G02090		5
AT5G23750		5
AT1G08440		5
AT3G08040		5
AT3G01350		5
AT1G47400		5
AT1G18830		5
AT2G44260		5
AT3G21550		5
AT4G36060		5
AT5G05790		5
AT2G40900		5
AT5G20820		5
AT5G60660		5
AT5G63800		5
AT1G63295		5
AT4G01430		5
AT1G24575		5
AT2G35150		5
AT4G22545		5
AT3G11580		5
AT1G26820		5
AT3G59010		5
AT5G38710		5
AT1G19630		5
AT1G43790		5
AT4G39770		5
AT5G54470		5
AT5G56970		5
AT1G02335		5
AT4G22200		5
AT3G30875		5
AT3G28345		5
AT2G30933		5
AT3G30340		5
AT5G60142		5
AT3G49860		5
AT3G61880		5
AT1G06830		5
AT1G60360		5
AT1G02900		5
AT3G28560		5
AT1G30515		5
AT1G05100		5
AT3G05152		5
AT1G58280		5
AT1G78090		5
AT3G27150		5
AT5G25140		5
AT2G18470		5
AT5G23810		5
AT3G15353		5
AT1G49320		5
AT4G17670		5
AT2G44740		5
AT5G15830		5
AT4G20240		5
AT1G18880		5
AT1G32100		5
AT3G63110		5
AT2G39510		5
AT3G11660		5
AT2G02020		5
AT3G23090		5
AT1G64370		5
AT4G31730		5
AT2G18570		5
AT3G26490		5
AT3G19270		5
AT5G10300		5
AT5G35732		5
AT3G08660		5
AT5G28490		5
AT5G53730		5
AT3G28945		5
AT5G03260		5
AT3G45010		5
AT1G67910		5
AT3G53100		5
AT4G19810		5
AT2G33880		5
AT5G25130		5
AT4G13540		5
AT3G28540		5
AT1G10640		5
AT5G22460		5
AT2G28690		5
AT4G39780		5
AT1G35910		5
AT1G49310		5
AT2G41050		5
AT2G27140		5
AT5G19600		5
AT5G63850		5
AT3G23430		5
AT5G26330		5
AT3G46880		5
AT1G10682		5
AT3G02550		5
AT1G11580		5
AT2G38080		5
AT3G12090		5
AT3G43430		5
AT2G40970		5
AT3G16650		5
AT3G56240		5
AT1G05760		5
AT3G49360		5
AT1G28620		5
AT1G80760		5
AT1G09812		5
AT5G50130		5
AT5G12330		5
AT3G10040		5
AT2G24762		5
AT2G31390		5
AT3G11280		5
AT5G65590		5
AT5G65970		5
AT1G69230		5
AT1G71920		5
AT3G17185		5
AT4G19840		5
AT5G22090		5
AT2G35600		5
AT5G37500		5
AT2G35140		5
AT3G61210		5
AT4G39410		5
AT5G17800		5
AT1G31770		5
AT1G67870		5
AT5G62680		5
AT5G22580		5
AT4G05010		5
AT1G56670		5
AT1G19550		5
AT1G49405		5
AT1G72230		5
AT1G76420		5
AT1G67770		5
AT2G33770		5
AT2G20515		5
AT2G24580		5
AT1G14890		5
AT3G47580		5
AT1G70510		5
AT3G54000		5
AT1G26680		5
AT2G24700		5
AT1G64620		5
AT3G54820		5
AT5G45350		5
AT5G09220		5
AT4G37870		5
AT4G13710		5
AT1G59740		5
AT4G22160		5
AT4G20730		5
AT4G23500		5
AT4G15093		5
AT1G68430		5
AT1G23460		5
AT1G18250		5
AT3G61830		5
AT3G29670		5
AT5G59780		5
AT1G23000		5
AT5G01120		5
AT4G11990		5
AT1G70670		5
AT4G25020		5
AT5G04220		5
AT4G23750		5
AT4G00880		5
AT2G02540		5
AT5G61250		5
AT5G65210		5
AT2G17260		5
AT5G56720		5
AT1G60960		5
AT1G62480		5
AT5G07280		5
AT4G18640		5
AT2G45190		5
AT1G54450		5
AT4G30850		5
AT3G24460		5
AT1G69440		5
AT4G01897		5
AT3G18710		5
AT5G53830		5
AT3G24450		5
AT5G63650		5
AT4G00380		5
AT1G63120		5
AT1G15960		5
AT5G54960		5
AT1G65910		5
AT3G10450		5
AT1G75520		5
AT1G51460		5
AT1G70810		5
AT1G20823		5
AT5G53486		5
AT5G64550		5
AT4G17350		5
AT1G02950		5
AT1G29240		5
AT4G15140		5
AT5G13660		5
AT1G32330		5
AT4G19200		5
AT1G52700		5
AT3G23290		5
AT4G01525		5
AT5G67160		5
AT4G21550		5
AT2G17820		5
AT1G59218		5
AT1G78020		5
AT2G03090		5
AT1G48600		5
AT3G14070		5
AT5G22630		5
AT2G38070		5
AT5G01660		5
AT4G29080		5
AT2G21770		5
AT2G24680		5
AT5G59730		5
AT1G55180		5
AT1G70475		5
AT1G28400		5
AT4G33080		5
AT4G23730		5
AT3G15810		5
AT4G30560		5
AT5G65770		5
AT4G24780		5
AT4G39860		5
AT5G10520		5
AT4G16370		5
AT2G28510		5
AT2G17640		5
AT2G19920		5
AT5G65710		5
AT2G38800		5
AT1G14900		5
AT4G08150		5
AT5G47800		5
AT3G48670		5
AT1G26665		5
AT1G04425		5
AT4G32710		5
AT5G15080		5
AT5G41620		5
AT2G47680		5
AT2G26110		5
AT3G07570		5
AT5G65410		5
AT5G22880		5
AT4G39800		5
AT1G76970		5
AT5G11930		5
AT3G22420		5
AT4G18260		5
AT4G31920		5
AT5G23570		5
AT3G01100		5
AT5G08170		5
AT5G38150		5
AT5G19730		5
AT5G64430		5
AT2G19090		5
AT3G55530		5
AT5G40640		5
AT3G17950		5
AT5G04885		5
AT2G32240		5
AT2G28790		5
AT1G17230		5
AT3G61670		5
AT4G31840		5
AT5G13740		5
AT4G21980		5
AT4G32690		5
AT3G59270		5
AT1G04520		5
AT5G61190		5
AT2G20100		5
AT5G13140		5
AT1G32700		5
AT1G04680		5
AT1G05470		5
AT5G64980		5
AT4G35750		5
AT4G28430		5
AT2G22610		5
AT1G60800		5
AT5G55550		5
AT1G29980		5
AT1G52340		5
AT3G19640		5
AT5G19550		5
AT1G65900		5
AT4G27180		5
AT3G22520		5
AT2G05790		5
AT1G70160		5
AT2G46980		5
AT1G27680		5
AT5G41870		5
AT5G62740		5
AT3G12010		5
AT1G68920		5
AT4G35920		5
AT5G41700		5
AT5G03320		5
AT2G40640		5
AT5G25090		5
AT5G03670		5
AT5G37020		5
AT4G29360		5
AT4G32840		5
AT3G49390		5
AT4G16180		5
AT3G24040		5
AT5G56500		5
AT5G56590		5
AT1G12430		5
AT5G48600		5
AT3G02510		5
AT4G31650		5
AT5G12290		5
AT5G62700		5
AT4G35550		5
AT2G24150		5
AT4G14410		5
AT1G48420		5
AT4G23790		5
AT5G60930		5
AT2G17930		5
AT5G18410		5
AT3G11330		5
AT5G18230		5
AT4G00430		5
AT2G22300		5
AT1G77740		5
AT5G64310		5
AT4G38790		5
AT1G50240		5
AT4G26640		5
AT3G18860		5
AT1G19440		5
AT3G13560		5
AT5G19440		5
AT2G39090		5
AT5G45160		5
AT5G40870		5
AT2G27040		5
AT1G54340		5
AT3G58460		5
AT3G14840		5
AT4G37680		5
AT4G31430		5
AT5G67200		5
AT3G13290		5
AT1G53070		5
AT4G24400		5
AT1G16890		5
AT3G51280		5
AT1G69295		5
AT1G74690		5
AT5G51600		5
AT1G78060		5
AT3G14240		5
AT4G29160		5
AT1G43890		5
AT5G26710		5
AT4G02150		5
AT3G54960		5
AT2G27450		5
AT2G20580		5
AT5G16050		5
AT3G09980		5
AT2G45160		5
AT5G21990		5
AT4G35100		5
AT2G33210		5
AT1G15910		5
AT4G18570		5
AT4G17620		5
AT3G59920		5
AT2G41530		5
AT5G27740		5
AT4G40040		5
AT2G27600		5
AT5G47200		5
AT1G19920		5
AT4G30020		5
AT1G25490		5
AT2G35120		5
AT2G42910		5
AT5G19780		5
AT2G22430		5
AT3G01540		5
AT1G76490		5
AT3G02750		5
AT3G54660		5
AT1G02500		5
AT3G18780		5
AT3G02060		5
AT3G56680		5
AT3G55360		5
AT2G35260		5
AT1G47490		5
AT2G36000		5
AT3G04340		5
AT5G14050		5
AT5G58330		5
AT4G17040		5
AT1G49630		5
AT3G23940		5
AT1G75630		5
AT1G62960		5
AT4G37260		5
AT4G27560		5
AT1G07080		5
AT3G14220		5
AT5G02240		5
AT2G29690		5
AT4G28706		5
AT2G26900		5
AT2G36990		5
AT3G04760		5
AT5G47110		5
AT4G30910		5
AT1G78010		5
AT3G54690		5
AT5G28290		5
AT4G26940		5
AT2G47630		5
AT2G05990		5
AT5G18590		5
AT5G13630		5
AT1G08520		5
AT1G12900		5
AT5G14460		5
AT5G03940		5
AT1G31970		5
AT5G47435		5
AT1G79560		5
AT3G46600		5
AT2G47940		5
AT3G19170		5
AT2G26980		5
AT4G04890		5
AT1G49600		5
AT4G16155		5
AT3G15690		5
AT1G09795		5
AT1G36732		5
AT1G64330		5
AT5G28913		5
AT2G44640		5
AT2G35390		5
AT4G21900		5
AT4G31290		5
AT2G04030		5
AT3G18390		5
AT1G80600		5
AT1G01630		5
AT4G02260		5
AT5G18820		5
AT1G07570		5
AT3G07630		5
AT5G38520		5
AT5G40160		5
AT5G05580		5
AT1G62390		5
AT1G24610		5
AT3G23580		5
AT2G30320		5
AT4G31530		5
AT5G01590		5
AT3G09650		5
AT5G13460		5
AT5G24020		5
AT5G24060		5
AT1G63680		5
AT3G59780		5
AT3G10970		5
AT5G14440		5
AT1G64860		5
AT3G23070		5
AT4G20740		5
AT1G76390		5
AT4G02540		5
AT4G01690		5
AT3G19830		5
AT5G61040		5
AT5G17890		5
AT1G20100		5
AT4G17740		5
AT3G25860		5
AT1G16880		5
AT4G28080		5
AT3G15470		5
AT1G17220		5
AT4G26555		5
AT3G27925		5
AT1G79600		5
AT4G30400		5
AT5G16620		5
AT4G25450		5
AT4G18810		5
AT2G41540		5
AT1G72640		5
AT4G21770		5
AT1G01610		5
AT4G34830		5
AT4G00730		5
AT2G24020		5
AT1G66150		5
AT1G12990		5
AT3G48560		5
AT4G09620		5
AT1G11860		5
AT4G34020		5
AT4G15110		5
AT3G60965		5
AT3G53900		5
AT1G68490		5
AT2G04842		5
AT4G21280		5
AT5G52100		5
AT5G66090		5
AT1G78080		5
AT4G34090		5
AT2G20725		5
AT3G20440		5
AT5G24690		5
AT1G12410		5
AT1G09130		5
AT3G52290		5
AT3G04260		5
AT5G42270		5
AT5G50280		5
AT2G25480		5
AT5G20980		5
AT1G54310		5
AT3G23700		5
AT2G26540		5
AT5G42765		5
AT5G20270		5
AT3G25690		5
AT1G78600		5
AT1G15500		5
AT3G55330		5
AT1G64670		5
AT4G16950		5
AT1G12800		5
AT1G12770		5
AT3G29575		5
AT2G24270		5
AT2G45270		5
AT4G35250		5
AT2G48120		5
AT1G19770		5
AT1G23400		5
AT4G20130		5
AT1G01970		5
AT5G64580		5
AT1G17850		5
AT4G33110		5
AT2G19710		5
AT4G38160		5
AT3G07670		5
AT1G14030		5
AT1G11600		5
AT3G58010		5
AT4G37920		5
AT5G51100		5
AT5G27410		5
AT5G10910		5
AT1G32410		5
AT5G63050		5
AT5G52010		5
AT2G37660		5
AT2G37450		5
AT3G62650		5
AT2G03340		5
AT2G20690		5
AT5G52970		5
AT3G21690		5
AT3G43800		5
AT5G14260		5
AT3G01060		5
AT2G07792		5
AT4G28590		5
AT5G59500		5
AT4G34120		5
AT3G14415		5
AT4G37510		5
AT1G74850		5
AT4G27600		5
AT3G61150		5
AT2G14045		5
AT3G06980		5
AT1G01320		5
AT3G48500		5
AT5G64050		5
AT3G08630		5
AT5G17670		5
AT5G08280		5
AT2G46220		5
AT5G30510		5
AT1G59620		5
AT5G66470		5
AT5G16710		5
AT2G04530		5
AT3G48730		5
AT2G07718		5
AT2G39140		5
AT3G04290		5
AT5G16660		5
AT4G15620		5
AT5G11270		5
AT2G02740		5
AT1G07320		5
AT3G19220		5
AT1G59990		5
AT4G27390		5
AT1G60990		5
AT1G80480		5
AT5G38290		5
AT3G25805		5
AT1G22070		5
AT5G09870		5
AT3G16000		5
AT1G26180		5
AT2G31890		5
AT3G06880		5
AT2G33800		5
AT2G42130		5
AT1G67660		5
AT4G24175		5
AT1G30210		5
AT1G21600		5
AT5G50390		5
AT2G21370		5
AT4G11280		5
AT3G26520		5
AT4G20360		5
AT1G54520		5
AT3G23530		5
AT4G34920		5
AT3G24503		5
AT4G16390		5
AT3G56650		5
AT5G54630		5
AT5G27560		5
AT5G48470		5
AT4G31850		5
AT2G43030		5
AT5G66900		5
AT2G01180		5
AT1G60600		5
AT1G25450		5
AT3G54090		5
AT4G28650		5
AT1G22882		5
AT3G18680		5
AT1G18730		5
AT1G77500		5
AT2G45970		5
AT2G41475		5
AT2G20020		5
AT3G10660		5
AT1G49780		5
AT1G55140		5
AT5G03760		5
AT3G26690		5
AT2G17033		5
AT3G57800		5
AT3G47620		5
AT2G31010		5
AT3G28460		5
AT1G77122		5
AT1G19690		5
AT1G12860		5
AT1G11330		5
AT2G27360		5
AT1G79160		5
AT4G37200		5
AT1G69200		5
AT4G28740		5
AT1G55490		5
AT4G00950		5
AT4G15630		5
AT3G19810		5
AT5G64480		5
AT3G05180		5
AT5G54300		5
AT4G20830		5
ATCG01090		5
AT1G55260		5
AT5G40850		5
AT5G23955		5
AT3G44435		5
AT5G01820		5
AT5G59320		5
AT1G13270		5
AT5G46580		5
AT2G39730		5
AT1G06460		5
AT2G35060		5
AT5G63100		5
AT4G20840		5
AT5G02890		5
AT3G03630		5
AT3G15950		5
AT1G17830		5
AT5G62350		5
AT3G30122		5
AT2G38995		5
AT1G06690		5
AT3G28865		5
AT5G34851		5
AT5G36120		5
AT2G07696		5
AT1G22400		5
AT3G05625		5
AT5G04820		5
AT1G03410		5
AT3G05980		5
AT3G52710		5
AT3G17510		5
AT4G33565		5
AT2G28605		5
ATCG01110		5
AT2G33060		5
AT3G10000		5
AT1G55550		5
AT1G18300		5
AT2G37025		5
AT4G01550		5
AT1G51080		5
AT4G37470		5
AT5G14570		5
AT3G06950		5
ATCG01060		5
AT1G62300		5
AT4G26255		5
AT4G29400		5
AT4G36540		5
AT4G23990		5
AT4G02330		5
AT1G20070		5
AT4G38550		5
AT1G67400		5
AT2G41100		5
AT1G20620		5
AT3G24780		5
AT3G60290		5
AT4G12830		5
AT3G28160		5
AT1G45010		5
AT3G49260		5
AT5G20050		5
AT5G43190		5
AT2G35950		5
AT3G59080		5
AT5G03890		5
AT4G39840		5
AT3G53280		5
AT4G10770		5
AT1G19780		5
AT3G52670		5
AT3G16030		5
AT5G64780		5
AT5G57240		5
AT5G41810		5
AT4G17030		5
AT1G01500		5
AT1G77450		5
AT1G18870		5
AT1G64200		5
AT1G56520		5
AT1G15180		5
AT3G45260		5
AT5G13730		5
AT5G41400		5
AT3G12685		5
AT1G53230		5
AT1G72930		5
AT1G58602		5
AT2G01008		5
ATCG00380		5
AT2G27830		5
AT3G47750		5
AT1G09500		5
AT4G34970		5
AT5G66650		5
AT3G55130		5
AT5G61890		5
AT1G59870		5
AT3G23840		5
AT1G21670		5
AT2G01420		5
AT3G21760		5
AT3G05140		5
ATCG00160		5
AT3G14550		5
AT3G14540		5
AT1G17700		5
AT3G23410		5
AT4G37370		5
AT3G01140		5
AT4G34250		5
AT1G63360		5
AT2G36590		5
AT2G44490		5
AT2G22980		5
AT2G21540		5
AT1G67760		5
AT2G07635		5
AT1G13100		5
ATCG00680		5
AT1G13110		5
AT4G01680		5
AT1G34760		5
AT5G39080		5
AT5G42750		5
AT5G21280		5
AT2G40475		5
AT3G14620		5
AT5G38340		5
AT4G02380		5
AT2G47485		5
AT2G35930		5
AT5G17700		5
AT2G07675		5
AT2G23010		5
AT4G28780		5
AT4G25990		5
AT5G28030		5
AT4G01010		5
AT5G54710		5
AT4G26120		5
AT1G63750		5
AT1G06350		5
AT2G23100		5
AT3G20300		5
AT5G26000		5
AT3G29035		5
AT5G44568		5
AT5G66790		5
AT2G15080		5
AT1G29500		5
AT1G73805		5
AT1G33610		5
AT4G02420		5
AT5G39860		5
AT5G19097		5
AT5G41900		5
AT5G57780		5
AT5G26220		5
AT1G33770		5
AT1G28010		5
AT1G29510		5
AT5G23270		5
AT1G43605		5
AT5G06630		5
AT3G60415		5
AT1G16850		5
AT5G41410		5
AT3G16430		5
AT1G78230		5
AT5G04370		5
AT2G46640		5
AT1G18020		5
AT1G61300		5
AT4G19520		5
AT1G70890		5
AT3G48720		5
AT4G23170		5
AT4G38070		5
AT5G26270		5
AT1G68600		5
AT4G15765		5
AT5G43450		5
AT4G22690		5
AT5G33382		5
AT2G25625		5
AT1G65200		5
AT4G16880		5
AT1G57590		5
AT5G63087		5
AT5G25840		5
AT5G13205		5
AT1G18710		5
AT1G56600		5
AT5G22796		5
AT5G03668		5
AT2G14247		5
AT1G57780		5
AT5G38096		5
AT1G11070		5
AT1G22480		5
AT3G05905		5
AT3G27027		5
AT5G65230		5
AT5G65040		5
AT3G22540		5
AT1G48100		5
AT1G49475		5
AT1G80100		5
AT4G15670		5
AT2G13680		5
AT3G60160		5
AT3G23150		5
AT1G60540		5
AT5G62770		5
AT5G60250		5
AT1G02670		5
AT2G06200		5
AT5G10510		5
AT5G53950		5
AT4G38650		5
AT3G46130		5
AT3G50060		5
AT2G23050		5
AT3G59680		5
AT3G12060		5
AT5G24280		5
AT1G04310		5
AT1G14760		5
AT1G50420		5
AT3G13310		5
AT1G43910		5
AT1G14687		5
AT1G20140		5
AT5G65200		5
AT1G26690		5
AT5G23870		5
AT1G59640		5
AT5G43910		5
AT5G49900		5
AT3G47010		5
AT5G28640		5
AT3G11410		5
AT1G06180		5
AT1G06660		5
AT5G18040		5
AT4G00850		5
AT5G45720		5
AT5G24850		5
AT2G21060		5
AT2G38160		5
AT5G10150		5
AT4G25160		5
AT1G22275		5
AT1G60870		5
AT3G24810		5
AT2G18560		5
AT3G11230		5
AT3G07200		5
AT1G76440		5
AT3G05030		5
AT5G11110		5
AT1G17480		5
AT1G03750		5
AT1G76740		5
AT2G46270		5
AT2G32410		5
AT2G44190		5
AT5G07180		5
AT2G02148		5
AT2G20340		5
AT5G47910		5
AT3G17160		5
AT1G77110		5
AT1G25510		5
AT5G48820		5
AT1G65040		5
AT5G22794		5
AT1G75240		5
AT3G04810		5
AT5G62540		5
AT1G03780		5
AT1G09450		5
AT4G13370		5
AT2G24440		5
AT5G67260		5
AT2G45480		5
AT2G40070		5
AT1G03760		5
AT4G35560		5
AT5G48500		5
AT3G48710		5
AT3G18524		5
AT1G60860		5
AT1G45150		5
AT1G04230		5
AT5G63950		5
AT2G16850		5
AT1G66250		5
AT1G03190		5
AT1G54510		5
AT5G12080		5
AT5G62410		5
AT3G07610		5
AT5G15920		5
AT1G52760		5
AT1G26300		5
AT2G04940		5
AT1G44900		5
AT1G01690		5
AT1G56230		5
AT2G38410		5
AT1G76510		5
AT5G65000		5
AT5G67100		5
AT3G55220		5
AT5G07290		5
AT1G27750		5
AT2G43420		5
AT4G13640		5
AT4G26760		5
AT1G03830		5
AT3G43240		5
AT3G51120		5
AT1G15340		5
AT1G47550		5
AT5G23910		5
AT2G02570		5
AT2G42120		5
AT3G02110		5
AT5G22010		5
AT2G07690		5
AT1G79920		5
AT5G53350		5
AT2G36200		5
AT1G15940		5
AT5G55300		5
AT2G05120		5
AT3G07180		5
AT1G06210		5
AT1G54170		5
AT3G15970		5
AT3G22270		5
AT1G60890		5
AT1G44810		5
AT2G28620		5
AT1G18370		5
AT5G21090		5
AT1G71860		5
AT4G28470		5
AT4G38430		5
AT4G17330		5
AT1G63770		5
AT4G08310		5
AT5G11560		5
AT1G30120		5
AT5G02500		5
AT3G11450		5
AT3G16260		5
AT3G17090		5
AT4G01800		5
AT5G49440		5
AT2G19940		5
AT3G26780		5
AT5G43760		5
AT3G56940		5
AT2G21620		5
AT3G04870		5
AT5G65900		5
AT4G16360		5
AT3G59400		5
AT2G03820		5
AT2G46090		5
AT2G01270		5
AT3G49220		5
AT5G60600		5
AT5G47880		5
AT5G06700		5
AT5G47840		5
AT1G63500		5
AT2G32480		5
AT2G35490		5
AT4G26650		5
AT1G03930		5
AT3G06080		5
AT4G31990		5
AT2G21090		5
AT1G24490		5
AT5G16715		5
AT1G57680		5
AT5G09650		5
AT4G14210		5
AT3G05350		5
AT4G36970		5
AT5G36700		5
AT1G78170		5
AT3G60410		5
AT3G10270		5
AT4G31040		5
AT3G63170		5
AT2G21340		5
AT1G54780		5
AT3G10405		5
AT2G26550		5
AT1G18440		5
AT5G54270		5
AT1G76050		5
AT1G31070		5
AT1G18150		5
AT2G39000		5
AT2G25840		5
AT4G26500		5
AT5G10690		5
AT2G42070		5
AT3G08940		5
AT1G45474		5
AT3G23400		5
AT2G32640		5
AT5G01340		5
AT2G16280		5
AT1G19740		5
AT3G62660		5
AT4G39620		5
AT1G52510		5
AT1G61520		5
AT3G61770		5
AT1G50320		5
AT1G18030		5
AT3G45640		5
AT4G27700		5
AT1G72790		5
AT1G59710		5
AT2G18890		5
AT5G64740		5
AT2G25620		5
AT3G10060		5
AT5G01220		5
AT1G66520		5
AT1G09250		5
AT4G03420		5
AT2G29670		5
AT5G17880		5
AT2G34460		5
AT4G13340		5
AT3G47470		5
AT5G08260		5
AT1G29390		5
AT1G11303		5
AT4G00400		5
AT4G12730		5
AT4G21190		5
AT3G06770		5
AT4G02725		5
AT2G05070		5
AT4G34588		5
AT4G12880		5
AT1G12460		5
AT1G29930		5
AT4G27520		5
AT4G10340		5
AT1G76890		5
AT3G57180		5
AT4G33220		5
AT4G03070		5
AT1G04940		5
AT1G32220		5
AT3G09250		5
AT1G22190		5
AT1G73110		5
AT4G11485		5
AT1G23030		5
AT1G17650		5
AT3G22760		5
AT5G04490		5
AT2G15620		5
AT5G61590		5
AT5G13360		5
AT3G47860		5
AT1G45110		5
AT1G29700		5
AT1G78140		5
AT3G46540		5
AT2G31751		5
AT1G20440		5
AT5G13510		5
AT1G10830		5
AT4G13830		5
AT5G23070		5
AT1G21060		5
AT1G55920		5
AT1G70940		5
AT5G10100		5
AT4G27710		5
AT2G01860		5
AT4G13840		5
AT4G18880		5
AT1G68330		5
AT5G16010		5
AT5G13720		5
AT1G66940		5
AT1G76100		5
AT2G28660		5
AT5G43740		5
AT1G64770		5
AT1G78270		5
AT1G22640		5
AT5G45920		5
AT2G16586		5
AT5G49448		5
AT4G00330		5
AT2G32990		5
AT4G20260		5
AT3G12610		5
AT4G22730		5
AT3G50840		5
AT4G27950		5
AT3G19553		5
AT3G43670		5
AT1G02660		5
AT1G74490		5
AT3G50740		5
AT4G29140		5
AT1G68470		5
AT1G08900		5
AT1G80080		5
ATCG00730		5
AT5G53210		5
AT3G06868		5
AT3G60520		5
AT3G13404		5
AT3G53530		5
AT1G17060		5
AT4G31805		5
AT5G23210		5
AT1G29465		5
AT4G22755		5
AT5G66460		5
AT2G02080		5
AT1G80310		5
AT1G37130		5
AT1G78970		5
AT3G13277		5
AT1G55740		5
ATCG00180		5
ATCG00640		5
AT2G18670		5
AT3G53800		5
AT3G27660		5
AT3G19930		5
ATCG00720		5
ATCG00540		5
AT2G22770		5
AT5G57560		5
AT1G18390		5
AT3G14370		5
AT4G12430		5
AT3G05370		5
AT5G11590		5
AT1G06360		5
AT3G10525		5
AT5G04950		5
AT1G04240		5
AT1G78850		5
AT2G32800		5
AT4G19170		5
AT1G08930		5
AT3G41979		5
ATCG00130		5
AT3G41762		5
AT2G47890		5
AT5G60880		5
ATCG00040		5
AT4G37530		5
AT1G66930		5
AT2G37540		5
ATCG00290		5
AT3G12500		5
AT1G15125		5
AT2G30930		5
AT5G03960		5
AT5G53870		5
AT5G66490		5
AT3G27400		5
AT4G18205		5
AT4G34790		5
AT1G77200		5
AT3G22910		5
AT2G43820		5
AT4G14560		5
AT1G06100		5
ATCG00520		5
AT3G05730		5
AT2G26530		5
AT5G56490		5
AT1G01420		5
ATCG00490		5
AT5G43350		5
AT4G08870		5
AT5G66580		5
AT1G55450		5
ATCG00950		5
AT1G07180		5
AT2G07042		5
AT3G55720		5
ATCG00920		5
AT5G06640		5
ATCG00960		5
AT5G48110		5
ATCG00970		5
ATCG00020		5
AT1G06645		5
[truncated: 1,677 more rows]

## Sheet: SupFig3.3B tfl1 deg vs TFL1ChIP
Legend: List of genes present in the Venn Diagram in Suppl. Fig. 3.3B. All genes diferentially express in tfl1-18 in at least one time point compared to 7LDs and TFL1 ChIP-seq identified genes in Zhu et al. (2020) and/or Goretti et al. (2020) were used for the analysis.
												DEG tfl1-18 Unique genes		Insersection DEG tfl1-18 and Zhu bound genes			Insersection DEG tfl1-18, Zhu bound genes and Goretti bound genes			Insersection DEG tfl1-18 and Goretti bound genes		Unique Zhu bound genes		Inrtersection between Zhu and Goretti bound genes		Unique Goretti bound genes
														AT4G25000	ALPHA-AMYLASE-LIKE (AMY1)		AT4G22950	AGAMOUS-LIKE 19 (AGL19)
												AT1G02205		AT3G47500	CYCLING DOF FACTOR 3 (CDF3)		AT1G56170	NUCLEAR FACTOR Y, SUBUNIT C2 (NF-YC2)		AT2G26511		AT1G01030		AT1G01060		AT1G01580
												AT1G02335		AT5G10140	FLOWERING LOCUS C (FLC)		AT4G27330	SPOROCYTELESS (SPL)		AT5G62420		AT1G01040		AT1G01240		AT1G04320
												AT1G02950		AT5G14010	KNUCKLES (KNU)		AT1G05100			AT1G02650		AT1G01120		AT1G01520		AT1G07580
												AT1G03190		AT5G64170	NIGHT LIGHT-INDUCIBLE AND CLOCK-REGULATED GENE 1 (LNK1)		AT1G20070			AT3G50625		AT1G01183		AT1G01570		AT1G10760
												AT1G03750		AT5G17490	RGA-LIKE PROTEIN 3 (RGL3)		AT1G65040			AT5G53588		AT1G01190		AT1G01830		AT1G13370
												AT1G03760		AT1G24260	SEPALLATA3 (SEP3)		AT1G71880					AT1G01230		AT1G02030		AT1G15002
												AT1G04400		AT3G51060	STYLISH 1 (STY1)		AT2G14210					AT1G01250		AT1G02400		AT1G18120
												AT1G05760		AT1G04230			AT2G39800					AT1G01300		AT1G02670		AT1G21975
												AT1G06100		AT1G04310			AT2G40970					AT1G01320		AT1G03030		AT1G22767
												AT1G06180		AT1G07080			AT2G46270					AT1G01360		AT1G03470		AT1G27090
												AT1G06660		AT1G07180			AT3G01350					AT1G01390		AT1G03600		AT1G31030
												AT1G06830		AT1G07570			AT3G11410					AT1G01460		AT1G04000		AT1G42420
												AT1G08440		AT1G08890			AT3G14370					AT1G01470		AT1G05370		AT1G43886
												AT1G08900		AT1G11070			AT3G14990					AT1G01480		AT1G05870		AT1G45760
												AT1G08930		AT1G12990			AT3G54960					AT1G01500		AT1G07480		AT1G49990
												AT1G09250		AT1G16850			AT3G56940					AT1G01510		AT1G07670		AT1G64255
												AT1G09812		AT1G18710			AT4G05010					AT1G01620		AT1G07870		AT1G64470
												AT1G11150		AT1G18830			AT4G16370					AT1G01660		AT1G08170		AT1G64618
												AT1G11303		AT1G19400			AT4G31820					AT1G02040		AT1G09210		AT1G67340
												AT1G11330		AT1G26945			AT4G32300					AT1G02060		AT1G09260		AT1G72190
												AT1G11580		AT1G32410			AT4G37260					AT1G02067		AT1G09350		AT1G73480
												AT1G12460		AT1G33610			AT5G24850					AT1G02070		AT1G09870		AT1G73885
												AT1G14760		AT1G43890			AT5G59220					AT1G02110		AT1G10090		AT1G74448
												AT1G15125		AT1G55180			AT5G66460					AT1G02220		AT1G11230		AT1G75630
												AT1G15940		AT1G59620			AT5G66580					AT1G02340		AT1G11840		AT1G75810
												AT1G17480		AT1G68430			AT5G66650					AT1G02500		AT1G11970		AT2G01580
												AT1G17830		AT1G72100			AT1G01600					AT1G02640		AT1G12030		AT2G03080
												AT1G18300		AT1G76440			AT1G01720					AT1G02700		AT1G12370		AT2G03700
												AT1G18880		AT1G78020			AT1G06800					AT1G02730		AT1G12420		AT2G07743
												AT1G19550		AT1G78090			AT1G15670					AT1G02800		AT1G12800		AT2G07820
												AT1G19740		AT2G01860			AT1G19800					AT1G02810		AT1G13245		AT2G14878
												AT1G19770		AT2G03340			AT1G22180					AT1G02813		AT1G13250		AT2G19580
												AT1G19920		AT2G03820			AT1G31420					AT1G03050		AT1G13640		AT2G19806
												AT1G21060		AT2G18560			AT1G49450					AT1G03070		AT1G14010		AT2G20724
												AT1G22070		AT2G22430			AT1G49830					AT1G03110		AT1G14200		AT2G22890
												AT1G23460		AT2G23050			AT1G53170					AT1G03270		AT1G14430		AT2G23770
												AT1G23850		AT2G25625			AT1G60790					AT1G03290		AT1G15190		AT2G26355
												AT1G24610		AT2G35260			AT1G61260					AT1G03365		AT1G15290		AT2G27700
												AT1G25472		AT2G37880			AT1G67310					AT1G03410		AT1G15340		AT2G28340
												AT1G26300		AT3G02060			AT1G67856					AT1G03520		AT1G15740		AT2G28355
												AT1G26390		AT3G04070			AT1G68190					AT1G03610		AT1G16730		AT2G28405
												AT1G26665		AT3G04870			AT1G71960					AT1G03620		AT1G17380		AT2G36571
												AT1G26820		AT3G06868			AT1G80300					AT1G03800		AT1G17940		AT2G40004
												AT1G28230		AT3G08040			AT2G05100					AT1G03850		AT1G18310		AT2G41312
												AT1G28400		AT3G08630			AT2G22470					AT1G03900		AT1G18460		AT2G45360
												AT1G29390		AT3G12500			AT2G23430					AT1G04150		AT1G18740		AT2G46610
												AT1G29420		AT3G13310			AT2G30150					AT1G04180		AT1G19000		AT2G46787
												AT1G32100		AT3G17950			AT2G31230					AT1G04220		AT1G19110		AT2G47015
												AT1G32700		AT3G18930			AT2G39710					AT1G04240		AT1G19210		AT3G05675
												AT1G33770		AT3G19270			AT2G44500					AT1G04270		AT1G19350		AT3G07250
												AT1G34760		AT3G22910			AT2G44940					AT1G04410		AT1G19490		AT3G10415
												AT1G37130		AT3G49220			AT2G46170					AT1G04500		AT1G19650		AT3G11415
												AT1G43605		AT3G53800			AT2G46370					AT1G04560		AT1G19660		AT3G13810
												AT1G43790		AT3G55840			AT2G47460					AT1G04600		AT1G19850		AT3G17040
												AT1G44810		AT3G60520			AT2G47780					AT1G04690		AT1G19870		AT3G18060
												AT1G47395		AT4G01550			AT3G04140					AT1G04770		AT1G20030		AT3G19260
												AT1G47400		AT4G13710			AT3G10985					AT1G04820		AT1G20110		AT3G24615
												AT1G48330		AT4G14730			AT3G11700					AT1G04920		AT1G20440		AT3G24640
												AT1G48600		AT4G20740			AT3G13980					AT1G04990		AT1G20450		AT3G29647
												AT1G49310		AT4G28430			AT3G44730					AT1G05170		AT1G20610		AT3G48515
												AT1G49320		AT4G34220			AT3G48240					AT1G05340		AT1G20823		AT3G50665
												AT1G54120		AT5G02090			AT3G57540					AT1G05350		AT1G20890		AT3G55573
												AT1G54340		AT5G03355			AT4G01050					AT1G05500		AT1G21000		AT3G62150
												AT1G54510		AT5G05340			AT4G05100					AT1G05530		AT1G21750		AT3G63520
												AT1G55740		AT5G07180			AT4G10040					AT1G05570		AT1G21830		AT4G01530
												AT1G56230		AT5G17760			AT4G12910					AT1G05680		AT1G21920		AT4G02005
												AT1G56520		AT5G40850			AT4G18390					AT1G05805		AT1G22060		AT4G02660
												AT1G56540		AT5G43760			AT4G19420					AT1G06110		AT1G22600		AT4G08949
												AT1G57590		AT5G47910			AT4G35470					AT1G06400		AT1G23310		AT4G11876
												AT1G59710		AT5G49440			AT5G02750					AT1G06630		AT1G23440		AT4G12432
												AT1G59740		AT5G56490			AT5G07250					AT1G06670		AT1G23710		AT4G17500
												AT1G60360		AT5G56500			AT5G18270					AT1G06780		AT1G23860		AT4G21437
												AT1G60870		AT5G63390			AT5G37540					AT1G07030		AT1G24530		AT4G22592
												AT1G60960		AT5G64980			AT5G41100					AT1G07070		AT1G26670		AT4G29000
												AT1G61900		AT5G65210			AT5G58160					AT1G07090		AT1G27050		AT4G29200
												AT1G63120		AT5G65710			AT5G60680					AT1G07160		AT1G27600		AT4G36160
												AT1G63295		AT5G66790			AT5G60850					AT1G07200		AT1G27930		AT4G36880
												AT1G63500		AT1G01370			AT5G62090					AT1G07240		AT1G29060		AT4G37175
												AT1G63820		AT1G01670			AT5G62170					AT1G07260		AT1G29330		AT4G37895
												AT1G64370		AT1G10470			AT5G64260					AT1G07400		AT1G30120		AT4G38932
												AT1G65200		AT1G12080			AT5G67250					AT1G07420		AT1G31230		AT4G39838
												AT1G65910		AT1G14530								AT1G07430		AT1G31330		AT4G39986
												AT1G66150		AT1G15150								AT1G07470		AT1G31880		AT4G40060
												AT1G66520		AT1G17745								AT1G07510		AT1G31940		AT5G01881
												AT1G67660		AT1G18280								AT1G07540		AT1G32060		AT5G02811
												AT1G67870		AT1G19835								AT1G07620		AT1G32190		AT5G03837
												AT1G67910		AT1G21440								AT1G07650		AT1G32900		AT5G04880
												AT1G68330		AT1G23020								AT1G07645		AT1G33240		AT5G12043
												AT1G68490		AT1G23480								AT1G08180		AT1G43670		AT5G13730
												AT1G68640		AT1G24170								AT1G08190		AT1G44110		AT5G17233
												AT1G69230		AT1G25460								AT1G08560		AT1G44446		AT5G17990
												AT1G69780		AT1G27000								AT1G08630		AT1G48300		AT5G18570
												AT1G70475		AT1G34420								AT1G08990		AT1G48410		AT5G18690
												AT1G71920		AT1G46480								AT1G09080		AT1G48830		AT5G23470
												AT1G72790		AT1G52565								AT1G09176		AT1G51140		AT5G23930
												AT1G72930		AT1G53180								AT1G09520		AT1G51400		AT5G28490
												AT1G75785		AT1G54040								AT1G09590		AT1G51430		AT5G41400
												AT1G76050		AT1G54060								AT1G09750		AT1G51700		AT5G42730
												AT1G76390		AT1G54200								AT1G09950		AT1G52880		AT5G51900
												AT1G76490		AT1G54840								AT1G10240		AT1G52890		AT5G56310
												AT1G76510		AT1G56430								AT1G10280		AT1G53380		AT5G57181
												AT1G76710		AT1G58340								AT1G10350		AT1G53670		AT5G57391
												AT1G77110		AT1G62560								AT1G10360		AT1G54130		AT5G60190
												AT1G77200		AT1G68510								AT1G10370		AT1G55265		AT5G61997
												AT1G78270		AT1G70230								AT1G10400		AT1G55520		AT5G62480
												AT1G78600		AT1G70430								AT1G10410		AT1G56210		AT5G63168
												AT1G80100		AT1G70590								AT1G10520		AT1G56220		AT5G63380
												AT1G80310		AT1G70750								AT1G10530		AT1G56330		AT5G66850
												AT1G80760		AT1G71695								AT1G10560		AT1G56600
												AT2G01180		AT1G75030								AT1G10590		AT1G58520
												AT2G02020		AT1G75440								AT1G10850		AT1G59970
												AT2G02148		AT1G75800								AT1G10880		AT1G60190
												AT2G02570		AT1G78150								AT1G10950		AT1G60950
												AT2G02780		AT1G78172								AT1G10990		AT1G61340
												AT2G03090		AT1G78915								AT1G11180		AT1G62370
												AT2G03200		AT1G79520								AT1G11210		AT1G62480
												AT2G04050		AT1G80920								AT1G11380		AT1G62600
												AT2G04940		AT2G04350								AT1G11480		AT1G63390
												AT2G05380		AT2G18350								AT1G11545		AT1G64050
												AT2G07042		AT2G18550								AT1G11670		AT1G64380
												AT2G07675		AT2G23760								AT1G11710		AT1G66180
												AT2G07696		AT2G36640								AT1G11860		AT1G67090
												AT2G07718		AT2G38090								AT1G12070		AT1G67785
												AT2G07792		AT2G40100								AT1G12170		AT1G67960
												AT2G15620		AT2G41290								AT1G12200		AT1G68020
												AT2G16280		AT2G42790								AT1G12300		AT1G68440
												AT2G16586		AT2G43120								AT1G12450		AT1G68470
												AT2G18570		AT2G44440								AT1G12570		AT1G68550
												AT2G18670		AT2G44600								AT1G12610		AT1G68650
												AT2G19710		AT2G44770								AT1G12630		AT1G69010
												AT2G19940		AT2G45740								AT1G12620		AT1G69260
												AT2G19990		AT2G45750								AT1G12740		AT1G69480
												AT2G20340		AT2G46590								AT1G12850		AT1G69570
												AT2G20960		AT2G47820								AT1G13260		AT1G69640
												AT2G21090		AT3G01280								AT1G13600		AT1G69910
												AT2G21620		AT3G01850								AT1G13670		AT1G69960
												AT2G21770		AT3G02150								AT1G13730		AT1G70370
												AT2G22810		AT3G02230								AT1G13810		AT1G70480
												AT2G22970		AT3G02780								AT1G13830		AT1G70550
												AT2G23330		AT3G03690								AT1G13930		AT1G70710
												AT2G24680		AT3G04120								AT1G14290		AT1G70730
												AT2G24762		AT3G04730								AT1G14330		AT1G71340
												AT2G25200		AT3G05840								AT1G14340		AT1G71350
												AT2G25620		AT3G06570								AT1G14490		AT1G71360
												AT2G26190		AT3G07350								AT1G15000		AT1G71890
												AT2G26900		AT3G14450								AT1G15140		AT1G72250
												AT2G26980		AT3G15340								AT1G15165		AT1G72450
												AT2G28690		AT3G15550								AT1G15180		AT1G73060
												AT2G29290		AT3G18035								AT1G15320		AT1G73120
												AT2G30370		AT3G21060								AT1G15750		AT1G73390
												AT2G32410		AT3G27020								AT1G15820		AT1G74780
												AT2G33210		AT3G27025								AT1G16040		AT1G75170
												AT2G35120		AT3G48520								AT1G16120		AT1G75380
												AT2G35150		AT3G50750								AT1G16150		AT1G75450
												AT2G36000		AT3G51250								AT1G16290		AT1G75530
												AT2G37390		AT3G53650								AT1G16480		AT1G75590
												AT2G37870		AT3G55440								AT1G16510		AT1G77250
												AT2G38080		AT3G60390								AT1G16520		AT1G77280
												AT2G38410		AT3G61970								AT1G16610		AT1G77290
												AT2G38500		AT3G62590								AT1G16780		AT1G77450
												AT2G38800		AT3G63340								AT1G17050		AT1G77510
												AT2G38995		AT4G01935								AT1G17120		AT1G77740
												AT2G39090		AT4G05180								AT1G17210		AT1G78080
												AT2G39510		AT4G08590								AT1G17400		AT1G78610
												AT2G40640		AT4G09060								AT1G17455		AT1G78710
												AT2G41100		AT4G09890								AT1G17500		AT1G78995
												AT2G42070		AT4G12980								AT1G17550		AT1G79040
												AT2G44220		AT4G14930								AT1G17580		AT1G79110
												AT2G44260		AT4G16545								AT1G17710		AT1G79630
												AT2G47630		AT4G16560								AT1G17744		AT1G80120
												AT3G02750		AT4G16780								AT1G18080		AT1G80440
												AT3G04210		AT4G16970								AT1G18100		AT1G80460
												AT3G04760		AT4G16983								AT1G18260		AT2G02180
												AT3G05180		AT4G17070								AT1G18570		AT2G02400
												AT3G05350		AT4G21960								AT1G18610		AT2G02810
												AT3G05730		AT4G22745								AT1G18690		AT2G13680
												AT3G05905		AT4G25620								AT1G18773		AT2G14170
												AT3G05980		AT4G27720								AT1G18870		AT2G15970
												AT3G06770		AT4G28250								AT1G18890		AT2G16600
												AT3G06880		AT4G29730								AT1G18940		AT2G17560
												AT3G07610		AT4G30190								AT1G19140		AT2G18010
												AT3G09580		AT4G30440								AT1G19180		AT2G18170
												AT3G09650		AT4G30530								AT1G19230		AT2G18700
												AT3G10270		AT4G34630								AT1G19330		AT2G20370
												AT3G10590		AT4G37400								AT1G19394		AT2G20890
												AT3G11230		AT4G37890								AT1G19530		AT2G20980
												AT3G11280		AT5G03070								AT1G19565		AT2G21130
												AT3G12610		AT5G05220								AT1G19680		AT2G21300
												AT3G13277		AT5G05810								AT1G19840		AT2G22010
												AT3G15690		AT5G05860								AT1G20180		AT2G22190
												AT3G16260		AT5G05870								AT1G20270		AT2G22590
												AT3G21550		AT5G05965								AT1G20330		AT2G22790
												AT3G21760		AT5G06800								AT1G20340		AT2G23290
												AT3G22540		AT5G08139								AT1G20810		AT2G24360
												AT3G23130		AT5G09980								AT1G20860		AT2G24570
												AT3G23150		AT5G10080								AT1G20870		AT2G25430
												AT3G23400		AT5G11100								AT1G20960		AT2G25520
												AT3G23430		AT5G12940								AT1G21010		AT2G25530
												AT3G24810		AT5G15170								AT1G21170		AT2G25880
												AT3G26310		AT5G15450								AT1G21350		AT2G25900
												AT3G26520		AT5G15600								AT1G21410		AT2G28640
												AT3G27027		AT5G18460								AT1G21510		AT2G28890
												AT3G27150		AT5G20190								AT1G21670		AT2G28940
												AT3G27400		AT5G20700								AT1G21760		AT2G29650
												AT3G28345		AT5G23880								AT1G21780		AT2G29660
												AT3G28945		AT5G24080								AT1G21940		AT2G29740
												AT3G29035		AT5G24930								AT1G21960		AT2G30360
												AT3G29670		AT5G25240								AT1G21950		AT2G30570
												AT3G30875		AT5G35450								AT1G21970		AT2G32020
												AT3G41979		AT5G45840								AT1G22020		AT2G32415
												AT3G42800		AT5G46570								AT1G22330		AT2G33700
												AT3G43240		AT5G49520								AT1G22370		AT2G34620
												AT3G43430		AT5G51120								AT1G22400		AT2G34720
												AT3G44300		AT5G51910								AT1G22490		AT2G35000
												AT3G44435		AT5G56150								AT1G22510		AT2G35620
												AT3G45010		AT5G57390								AT1G22620		AT2G35950
												AT3G45640		AT5G58660								AT1G22700		AT2G36220
												AT3G46130		AT5G59990								AT1G22740		AT2G36270
												AT3G46600		AT5G61790								AT1G22770		AT2G36895
												AT3G48710		AT5G63160								AT1G22850		AT2G38740
												AT3G49120		AT5G65207								AT1G22930		AT2G38820
												AT3G49860		AT5G65390								AT1G23050		AT2G39450
												AT3G50740										AT1G23070		AT2G39705
												AT3G50840										AT1G23190		AT2G40300
												AT3G52710										AT1G23210		AT2G41500
												AT3G53100										AT1G23340		AT2G41900
												AT3G54690										AT1G23380		AT2G42870
												AT3G55360										AT1G23740		AT2G43010
												AT3G55530										AT1G24095		AT2G43240
												AT3G56240										AT1G24330		AT2G43340
												AT3G57180										AT1G24570		AT2G44430
												AT3G58010										AT1G25330		AT2G44660
												AT3G58460										AT1G25440		AT2G44810
												AT3G59080										AT1G25510		AT2G45300
												AT3G59680										AT1G25520		AT2G45440
												AT3G60290										AT1G25570		AT2G45600
												AT3G60410										AT1G26620		AT2G45910
												AT3G60965										AT1G26690		AT2G45950
												AT3G61210										AT1G26761		AT2G45970
												AT3G61770										AT1G26790		AT2G46290
												AT3G62660										AT1G26930		AT2G46500
												AT3G63110										AT1G27100		AT2G46550
												AT4G00330										AT1G27130		AT2G46640
												AT4G00390										AT1G27200		AT2G46780
												AT4G00400										AT1G27310		AT2G47260
												AT4G00880										AT1G27320		AT2G47400
												AT4G01010										AT1G27350		AT2G47450
												AT4G01897										AT1G27620		AT2G47500
												AT4G02540										AT1G27670		AT3G01510
												AT4G05495										AT1G27760		AT3G01513
												AT4G05497										AT1G27910		AT3G02140
												AT4G08310										AT1G27990		AT3G02540
												AT4G11280										AT1G28180		AT3G02550
												AT4G11780										AT1G28330		AT3G03170
												AT4G12690										AT1G28360		AT3G04040
												AT4G12730										AT1G28370		AT3G05820
												AT4G12880										AT1G28395		AT3G06500
												AT4G13340										AT1G28530		AT3G06670
												AT4G14410										AT1G28630		AT3G07390
												AT4G15093										AT1G28815		AT3G08720
												AT4G15620										AT1G29280		AT3G08730
												AT4G15670										AT1G29310		AT3G09150
												AT4G16360										AT1G29930		AT3G10250
												AT4G16880										AT1G30110		AT3G11420
												AT4G16950										AT1G30290		AT3G11670
												AT4G17620										AT1G30320		AT3G11770
												AT4G18197										AT1G30380		AT3G11910
												AT4G18205										AT1G30420		AT3G12300
												AT4G18425										AT1G30520		AT3G12820
												AT4G18640										AT1G30530		AT3G12920
												AT4G18880										AT1G30620		AT3G13720
												AT4G19200										AT1G30630		AT3G13740
												AT4G19810										AT1G30660		AT3G14440
												AT4G20240										AT1G30690		AT3G14810
												AT4G20320										AT1G30840		AT3G14870
												AT4G21900										AT1G31140		AT3G15200
												AT4G22160										AT1G31320		AT3G15210
												AT4G22510										AT1G31410		AT3G15280
												AT4G22545										AT1G31480		AT3G15420
												AT4G22755										AT1G32130		AT3G15520
												AT4G23170										AT1G32210		AT3G15540
												AT4G23180										AT1G32320		AT3G15790
												AT4G23250										AT1G32330		AT3G16050
												AT4G23730										AT1G32400		AT3G16140
												AT4G24040										AT1G32550		AT3G16170
												AT4G24400										AT1G32630		AT3G16720
												AT4G25160										AT1G32710		AT3G16910
												AT4G25940										AT1G32870		AT3G17250
												AT4G26415										AT1G33102		AT3G17520
												AT4G26500										AT1G33590		AT3G17860
												AT4G28650										AT1G33600		AT3G18290
												AT4G28652										AT1G34630		AT3G18485
												AT4G28706										AT1G35140		AT3G19180
												AT4G29140										AT1G35515		AT3G19274
												AT4G30560										AT1G35780		AT3G19540
												AT4G30910										AT1G36070		AT3G20640
												AT4G31805										AT1G36370		AT3G20820
												AT4G33110										AT1G42440		AT3G21055
												AT4G33420										AT1G42990		AT3G21320
												AT4G34320										AT1G43005		AT3G21865
												AT4G34920										AT1G43130		AT3G22380
												AT4G35390										AT1G43160		AT3G22410
												AT4G35650										AT1G43580		AT3G22440
												AT4G35750										AT1G43600		AT3G22680
												AT4G36060										AT1G43610		AT3G23440
												AT4G37370										AT1G44170		AT3G24190
												AT4G37980										AT1G44760		AT3G25530
												AT4G38070										AT1G45474		AT3G25700
												AT4G38550										AT1G45688		AT3G26125
												AT4G38650										AT1G47130		AT3G26910
												AT4G39620										AT1G47300		AT3G27170
												AT5G01220										AT1G47510		AT3G27330
												AT5G02500										AT1G47530		AT3G27380
												AT5G03260										AT1G47550		AT3G28650
												AT5G03668										AT1G47610		AT3G29320
												AT5G03960										AT1G47655		AT3G29575
												AT5G04020										AT1G47980		AT3G46590
												AT5G04220										AT1G47990		AT3G47610
												AT5G04950										AT1G48100		AT3G48510
												AT5G05190										AT1G48130		AT3G48980
												AT5G06640										AT1G48870		AT3G49070
												AT5G06700										AT1G48900		AT3G49530
												AT5G07860										AT1G48953		AT3G49796
												AT5G09870										AT1G49000		AT3G49810
												AT5G09970										AT1G49330		AT3G50030
												AT5G10150										AT1G49540		AT3G50060
												AT5G10520										AT1G49570		AT3G50340
												AT5G11590										AT1G49820		AT3G50380
												AT5G11610										AT1G49860		AT3G50920
												AT5G11930										AT1G49980		AT3G51980
												AT5G12290										AT1G50010		AT3G52110
												AT5G13205										AT1G50260		AT3G52800
												AT5G13720										AT1G50290		AT3G52880
												AT5G13740										AT1G50430		AT3G53000
												AT5G16370										AT1G50450		AT3G53420
												AT5G17690										AT1G50600		AT3G53470
												AT5G19580										AT1G50630		AT3G53620
												AT5G20640										AT1G50732		AT3G53830
												AT5G20820										AT1G50960		AT3G54000
												AT5G21150										AT1G51130		AT3G54050
												AT5G22796										AT1G51940		AT3G54890
												AT5G23750										AT1G52000		AT3G55430
												AT5G23910										AT1G52220		AT3G55800
												AT5G23955										AT1G52343		AT3G56090
												AT5G24280										AT1G52430		AT3G56270
												AT5G24420										AT1G52618		AT3G56370
												AT5G26330										AT1G52690		AT3G56490
												AT5G27740										AT1G53090		AT3G56910
												AT5G28290										AT1G53163		AT3G57520
												AT5G28913										AT1G53400		AT3G58640
												AT5G33382										AT1G53460		AT3G59060
												AT5G35732										AT1G53560		AT3G59220
												AT5G36120										AT1G54210		AT3G59470
												AT5G39020										AT1G54360		AT3G59490
												AT5G41620										AT1G54830		AT3G60110
												AT5G41810										AT1G55120		AT3G60400
												AT5G42750										AT1G55140		AT3G60540
												AT5G42765										AT1G55160		AT3G60640
												AT5G43300										AT1G55330		AT3G60780
												AT5G43910										AT1G55365		AT3G61420
												AT5G44568										AT1G55475		AT3G61470
												AT5G45350										AT1G55550		AT3G61560
												AT5G45720										AT1G55670		AT3G61630
												AT5G45820										AT1G55690		AT3G61826
												AT5G47130										AT1G55810		AT3G62120
												AT5G47200										AT1G56010		AT3G62260
												AT5G47800										AT1G56045		AT3G62600
												AT5G47880										AT1G56080		AT3G62610
												AT5G48110										AT1G56190		AT3G62690
												AT5G53486										AT1G56290		AT3G62980
												AT5G53830										AT1G56340		AT3G63060
												AT5G54630										AT1G56580		AT3G63180
												AT5G55300										AT1G58270		AT4G00360
												AT5G57560										AT1G58440		AT4G00370
												AT5G57800										AT1G58602		AT4G00570
												AT5G59780										AT1G59640		AT4G01120
												AT5G60142										AT1G59650		AT4G01940
												AT5G60660										AT1G59860		AT4G02500
												AT5G61040										AT1G59900		AT4G04870
												AT5G61560										AT1G59950		AT4G08980
												AT5G62350										AT1G60060		AT4G09649
												AT5G63087										AT1G60200		AT4G10730
												AT5G63100										AT1G60390		AT4G11220
												AT5G65040										AT1G60430		AT4G11330
												AT5G65200										AT1G60590		AT4G11570
												AT5G65730										AT1G61370		AT4G11600
												AT5G65970										AT1G61520		AT4G12410
												AT5G66330										AT1G61740		AT4G12990
												AT5G66400										AT1G61780		AT4G13010
												ATCG00100										AT1G61795		AT4G13250
												ATCG00410										AT1G62180		AT4G13530
												ATCG00930										AT1G62390		AT4G13940
												ATCG00970										AT1G62420		AT4G14315
												AT1G01140										AT1G62570		AT4G14770
												AT1G01160										AT1G62700		AT4G14900
												AT1G01380										AT1G62780		AT4G15470
												AT1G01900										AT1G63030		AT4G16155
												AT1G02860										AT1G63240		AT4G16490
												AT1G03080										AT1G63290		AT4G16500
												AT1G03340										AT1G63420		AT4G17300
												AT1G03720										AT1G63710		AT4G17420
												AT1G04040										AT1G63720		AT4G17550
												AT1G04430										AT1G63860		AT4G17810
												AT1G04700										AT1G63900		AT4G18170
												AT1G04790										AT1G64065		AT4G18700
												AT1G05560										AT1G64110		AT4G19395
												AT1G05630										AT1G64253		AT4G19710
												AT1G05850										AT1G64280		AT4G21926
												AT1G05970										AT1G64385		AT4G22920
												AT1G07490										AT1G64430		AT4G23050
												AT1G07520										AT1G64460		AT4G23630
												AT1G07710										AT1G64610		AT4G23650
												AT1G08320										AT1G65520		AT4G24190
												AT1G08465										AT1G65810		AT4G24260
												AT1G08980										AT1G65860		AT4G24480
												AT1G09040										AT1G66120		AT4G24805
												AT1G09060										AT1G66235		AT4G24960
												AT1G09570										AT1G66730		AT4G25470
												AT1G09575										AT1G66760		AT4G25490
												AT1G10225										AT1G66890		AT4G25520
												AT1G10380										AT1G67100		AT4G25570
												AT1G10460										AT1G67300		AT4G25670
												AT1G11390										AT1G67370		AT4G25690
												AT1G11440										AT1G67510		AT4G26690
												AT1G11530										AT1G67700		AT4G27260
												AT1G12230										AT1G67710		AT4G27657
												AT1G12340										AT1G67810		AT4G27840
												AT1G12500										AT1G67850		AT4G27940
												AT1G13230										AT1G67880		AT4G28660
												AT1G13320										AT1G67920		AT4G28720
												AT1G13440										AT1G68300		AT4G28750
												AT1G13680										AT1G68460		AT4G29330
												AT1G13960										AT1G68620		AT4G29780
												AT1G14185										AT1G69120		AT4G30960
												AT1G14190										AT1G69240		AT4G31340
												AT1G14205										AT1G69270		AT4G31390
												AT1G14210										AT1G69295		AT4G31750
												AT1G14570										AT1G69430		AT4G32760
												AT1G14720										AT1G69460		AT4G33467
												AT1G15030										AT1G69485		AT4G33530
												AT1G15060										AT1G69600		AT4G33980
												AT1G15400										AT1G69610		AT4G34000
												AT1G15580										AT1G69800		AT4G34240
												AT1G16490										AT1G69890		AT4G34490
												AT1G16560										AT1G70000		AT4G34710
												AT1G16590										AT1G70090		AT4G34870
												AT1G16670										AT1G70210		AT4G35090
												AT1G17160										AT1G70220		AT4G35850
												AT1G18140										AT1G70280		AT4G35900
												AT1G18400										AT1G70290		AT4G36600
												AT1G18745										AT1G70420		AT4G36740
												AT1G18950										AT1G70510		AT4G36860
												AT1G19100										AT1G70640		AT4G37420
												AT1G19480										AT1G70760		AT4G37580
												AT1G19715										AT1G70880		AT4G37690
												AT1G19910										AT1G70940		AT4G37790
												AT1G21310										AT1G71000		AT4G37800
												AT1G21470										AT1G71002		AT4G38060
												AT1G21540										AT1G71020		AT4G38430
												AT1G22710										AT1G71080		AT4G38700
												AT1G23040										AT1G71220		AT4G39770
												AT1G23205										AT1G71520		AT4G39800
												AT1G23800										AT1G71710		AT4G39930
												AT1G24030										AT1G71820		AT4G40011
												AT1G24180										AT1G71840		AT4G40070
												AT1G24625										AT1G71870		AT5G01260
												AT1G25480										AT1G71930		AT5G01270
												AT1G25530										AT1G72020		AT5G01520
												AT1G26560										AT1G72090		AT5G01600
												AT1G28100										AT1G72180		AT5G01850
												AT1G28190										AT1G72200		AT5G02120
												AT1G28240										AT1G72500		AT5G02430
												AT1G28260										AT1G72510		AT5G02650
												AT1G28320										AT1G72645		AT5G02950
												AT1G29050										AT1G72710		AT5G03140
												AT1G29290										AT1G72770		AT5G03490
												AT1G29460										AT1G72810		AT5G03760
												AT1G30080										AT1G72840		AT5G04590
												AT1G30170										AT1G73470		AT5G05200
												AT1G31010										AT1G73490		AT5G05480
												AT1G31290										AT1G73570		AT5G06600
												AT1G31310										AT1G73590		AT5G06980
												AT1G32120										AT1G73660		AT5G07190
												AT1G32440										AT1G73805		AT5G07920
												AT1G32730										AT1G73860		AT5G08130
												AT1G32810										AT1G73870		AT5G08680
												AT1G33330										AT1G73875		AT5G08790
												AT1G33520										AT1G73880		AT5G09440
												AT1G34010										AT1G73910		AT5G09590
												AT1G34418										AT1G74080		AT5G09620
												AT1G35190										AT1G74450		AT5G09760
												AT1G35720										AT1G74500		AT5G10740
												AT1G38131										AT1G74560		AT5G11060
												AT1G41830										AT1G74710		AT5G11090
												AT1G44770										AT1G74810		AT5G11460
												AT1G44780										AT1G74840		AT5G11530
												AT1G47260										AT1G74880		AT5G11650
												AT1G47410										AT1G74930		AT5G11700
												AT1G47970										AT1G75010		AT5G11970
												AT1G48000										AT1G75060		AT5G12150
												AT1G48370										AT1G75090		AT5G12840
												AT1G49160										AT1G75160		AT5G13100
												AT1G49200										AT1G75180		AT5G13820
												AT1G49950										AT1G75390		AT5G14370
												AT1G52030										AT1G75490		AT5G14640
												AT1G52040										AT1G75500		AT5G15570
												AT1G52260										AT1G75520		AT5G15650
												AT1G52500										AT1G75710		AT5G15840
												AT1G52830										AT1G75760		AT5G15970
												AT1G52905										AT1G75770		AT5G16120
												AT1G53060										AT1G76020		AT5G16390
												AT1G54020										AT1G76100		AT5G17190
												AT1G54030										AT1G76180		AT5G17300
												AT1G54140										AT1G76290		AT5G18610
												AT1G54460										AT1G76360		AT5G18670
												AT1G55250										AT1G76400		AT5G19040
												AT1G56440										AT1G76410		AT5G19970
												AT1G58380										AT1G76430		AT5G20900
												AT1G58470										AT1G76560		AT5G21920
												AT1G60230										AT1G76590		AT5G21940
												AT1G60710										AT1G76620		AT5G21960
												AT1G62640										AT1G76670		AT5G22608
												AT1G63130										AT1G76890		AT5G22820
												AT1G63350										AT1G77000		AT5G22940
												AT1G63940										AT1G77090		AT5G23050
												AT1G64100										AT1G77120		AT5G24970
												AT1G64190										AT1G77360		AT5G25100
												AT1G64625										AT1G77390		AT5G25220
												AT1G64795										AT1G77480		AT5G26200
												AT1G65080										AT1G77765		AT5G35770
												AT1G65440										AT1G77780		AT5G37490
												AT1G65560										AT1G77800		AT5G38410
												AT1G65620										AT1G77830		AT5G38480
												AT1G65660										AT1G77855		AT5G40340
												AT1G65840										AT1G77940		AT5G40480
												AT1G66140										AT1G77950		AT5G40800
												AT1G66430										AT1G77980		AT5G40840
												AT1G67050										AT1G78000		AT5G43100
												AT1G67330										AT1G78040		AT5G43630
												AT1G67480										AT1G78060		AT5G44060
												AT1G67580										AT1G78100		AT5G44670
												AT1G67780										AT1G78210		AT5G45800
												AT1G67900										AT1G78220		AT5G46350
												AT1G68110										AT1G78260		AT5G46880
												AT1G68780										AT1G78390		AT5G46910
												AT1G69770										AT1G78440		AT5G47040
												AT1G70270										AT1G78510		AT5G47180
												AT1G70410										AT1G78850		AT5G47380
												AT1G70780										AT1G79150		AT5G47400
												AT1G71130										AT1G79270		AT5G47550
												AT1G71310										AT1G79350		AT5G47640
												AT1G71400										AT1G79360		AT5G48610
												AT1G71697										AT1G79410		AT5G49120
												AT1G71830										AT1G79440		AT5G49560
												AT1G72275										AT1G79530		AT5G50920
												AT1G72850										AT1G79770		AT5G51330
												AT1G73330										AT1G80110		AT5G51460
												AT1G73540										AT1G80240		AT5G51990
												AT1G74055										AT1G80280		AT5G52060
												AT1G74380										AT1G80480		AT5G52070
												AT1G74940										AT1G80530		AT5G52200
												AT1G75190										AT1G80560		AT5G52420
												AT1G75230										AT1G80610		AT5G52510
												AT1G75340										AT1G80630		AT5G52980
												AT1G75580										AT1G80660		AT5G53290
												AT1G76610										AT1G80850		AT5G54300
												AT1G76650										AT2G01275		AT5G54470
												AT1G76878										AT2G01420		AT5G54510
												AT1G77020										AT2G01430		AT5G54960
												AT1G77130										AT2G01480		AT5G55090
												AT1G77660										AT2G01570		AT5G55180
												AT1G77810										AT2G01670		AT5G55470
												AT1G77840										AT2G01850		AT5G55640
												AT1G78110										AT2G01900		AT5G55670
												AT1G78120										AT2G01918		AT5G55860
												AT1G78370										AT2G01960		AT5G56210
												AT1G78380										AT2G02160		AT5G56270
												AT1G80840										AT2G02540		AT5G56530
												AT2G01120										AT2G02710		AT5G56990
												AT2G01422										AT2G02800		AT5G57050
												AT2G01990										AT2G02930		AT5G57610
												AT2G02090										AT2G03000		AT5G57790
												AT2G02450										AT2G03070		AT5G57900
												AT2G02470										AT2G03690		AT5G58070
												AT2G02870										AT2G03730		AT5G58330
												AT2G02950										AT2G03740		AT5G58650
												AT2G03550										AT2G03810		AT5G58710
												AT2G05995										AT2G03890		AT5G59430
												AT2G06050										AT2G03980		AT5G59570
												AT2G06210										AT2G04340		AT5G59960
												AT2G07180										AT2G04550		AT5G60360
												AT2G07680										AT2G05070		AT5G60790
												AT2G07687										AT2G05160		AT5G61270
												AT2G07725										AT2G05310		AT5G61410
												AT2G07827										AT2G05620		AT5G61670
												AT2G07835										AT2G06025		AT5G61850
												AT2G09800										AT2G06990		AT5G62000
												AT2G11280										AT2G11890		AT5G62490
												AT2G14750										AT2G13360		AT5G63130
												AT2G16365										AT2G14247		AT5G63640
												AT2G16400										AT2G14260		AT5G63700
												AT2G16500										AT2G14510		AT5G63790
												AT2G16790										AT2G14520		AT5G64310
												AT2G17265										AT2G14560		AT5G64530
												AT2G18280										AT2G14860		AT5G64780
												AT2G18290										AT2G14890		AT5G64840
												AT2G18840										AT2G15350		AT5G64940
												AT2G18960										AT2G15390		AT5G65140
												AT2G19130										AT2G15695		AT5G65165
												AT2G19640										AT2G15960		AT5G65630
												AT2G20120										AT2G16250		AT5G65890
												AT2G20290										AT2G16720		AT5G66200
												AT2G20610										AT2G17120		AT5G66320
												AT2G20635										AT2G17680		AT5G66570
												AT2G21185										AT2G17700		AT5G66620
												AT2G21210										AT2G17770		AT5G66700
												AT2G22510										AT2G17860		AT5G66730
												AT2G22930										AT2G17870		AT5G66780
												AT2G23600										AT2G17940		AT5G67020
												AT2G23610										AT2G17950		AT5G67140
												AT2G24220										AT2G17970		AT5G67290
												AT2G24500										AT2G17990		AT5G67300
												AT2G24550										AT2G18050		AT5G67330
												AT2G24600										AT2G18120		AT5G67360
												AT2G24860										AT2G18140		AT5G67370
												AT2G25450										AT2G18240		AT1G01630
												AT2G25590										AT2G18330		AT1G02065
												AT2G25650										AT2G18540		AT1G02816
												AT2G25810										AT2G18860		AT1G03630
												AT2G26070										AT2G19210		AT1G03905
												AT2G26650										AT2G19400		AT1G06410
												AT2G26670										AT2G19500		AT1G06680
												AT2G26870										AT2G19590		AT1G07210
												AT2G27220										AT2G19770		AT1G07500
												AT2G27860										AT2G19802		AT1G10960
												AT2G28930										AT2G20080		AT1G11720
												AT2G29490										AT2G20250		AT1G11870
												AT2G30080										AT2G20560		AT1G13740
												AT2G30362										AT2G20725		AT1G13820
												AT2G30424										AT2G20835		AT1G14345
												AT2G30440										AT2G21060		AT1G15330
												AT2G30500										AT2G21235		AT1G16300
												AT2G30860										AT2G21330		AT1G18900
												AT2G30920										AT2G21410		AT1G20875
												AT2G30970										AT2G21430		AT1G21680
												AT2G31110										AT2G21510		AT1G21770
												AT2G31370										AT2G21710		AT1G21790
												AT2G32440										AT2G21780		AT1G22640
												AT2G32950										AT2G21860		AT1G27330
												AT2G32960										AT2G22240		AT1G28540
												AT2G33850										AT2G22330		AT1G30640
												AT2G34190										AT2G22426		AT1G32560
												AT2G34420										AT2G22450		AT1G32640
												AT2G34925										AT2G22500		AT1G51950
												AT2G34940										AT2G22630		AT1G52230
												AT2G35210										AT2G22660		AT1G55150
												AT2G35430										AT2G22680		AT1G55480
												AT2G35585										AT2G22805		AT1G61790
												AT2G35640										AT2G22820		AT1G64620
												AT2G35770										AT2G22850		AT1G72820
												AT2G35940										AT2G22900		AT1G73920
												AT2G36950										AT2G23380		AT1G74929
												AT2G37760										AT2G23390		AT1G76405
												AT2G37790										AT2G23400		AT1G77490
												AT2G38060										AT2G23410		AT1G78070
												AT2G38120										AT2G23670		AT1G78230
												AT2G38340										AT2G23980		AT1G79370
												AT2G38550										AT2G23990		AT2G18340
												AT2G39175										AT2G24020		AT2G20260
												AT2G39700										AT2G24100		AT2G21520
												AT2G40095										AT2G24120		AT2G21720
												AT2G40890										AT2G24260		AT2G22241
												AT2G41450										AT2G24420		AT2G28110
												AT2G41660										AT2G24540		AT2G28250
												AT2G41720										AT2G24580		AT2G34460
												AT2G41800										AT2G24765		AT2G40880
												AT2G41820										AT2G24790		AT2G42750
												AT2G41940										AT2G25110		AT2G44920
												AT2G42410										AT2G25340		AT2G45630
												AT2G42690										AT2G25460		AT2G45990
												AT2G42830										AT2G25690		AT2G46420
												AT2G42885										AT2G25730		AT2G46830
												AT2G42930										AT2G25770		AT2G47770
												AT2G43040										AT2G25790		AT2G47920
												AT2G43100										AT2G25950		AT3G02390
												AT2G43140										AT2G26140		AT3G02470
												AT2G43180										AT2G26210		AT3G03160
												AT2G43710										AT2G26330		AT3G05520
												AT2G43990										AT2G26360		AT3G05710
												AT2G44210										AT2G26380		AT3G07680
												AT2G44730										AT2G26420		AT3G08940
												AT2G45900										AT2G26510		AT3G09670
												AT2G46260										AT2G26520		AT3G10220
												AT2G46455										AT2G26560		AT3G10500
												AT2G46600										AT2G27180		AT3G13510
												AT2G46660										AT2G27229		AT3G14160
												AT2G46720										AT2G27250		AT3G15251
												AT2G47140										AT2G27310		AT3G16830
												AT2G47160										AT2G27350		AT3G17000
												AT2G47210										AT2G27680		AT3G19590
												AT2G47620										AT2G27690		AT3G19690
												AT2G47730										AT2G27710		AT3G24050
												AT2G47850										AT2G27830		AT3G24840
												AT2G48020										AT2G27940		AT3G46640
												AT3G01050										AT2G27950		AT3G48830
												AT3G01080										AT2G28080		AT3G49930
												AT3G01120										AT2G28105		AT3G50690
												AT3G01345										AT2G28150		AT3G50860
												AT3G01470										AT2G28240		AT3G52230
												AT3G01600										AT2G28350		AT3G54840
												AT3G01770										AT2G28400		AT3G55830
												AT3G01860										AT2G28725		AT3G56580
												AT3G02050										AT2G28780		AT3G60200
												AT3G02350										AT2G29065		AT3G63490
												AT3G02420										AT2G29080		AT4G03560
												AT3G02500										AT2G29090		AT4G05071
												AT3G02730										AT2G29500		AT4G16660
												AT3G02800										AT2G29530		AT4G17080
												AT3G03090										AT2G29550		AT4G18240
												AT3G03450										AT2G29605		AT4G21280
												AT3G03520										AT2G29670		AT4G21540
												AT3G03740										AT2G29760		AT4G21930
												AT3G03773										AT2G29950		AT4G24800
												AT3G03780										AT2G30040		AT4G26770
												AT3G04560										AT2G30110		AT4G27310
												AT3G04640										AT2G30140		AT4G31310
												AT3G05110										AT2G30200		AT4G36490
												AT3G05320										AT2G30230		AT4G36720
												AT3G05490										AT2G30540		AT4G37480
												AT3G05610										AT2G30575		AT4G38220
												AT3G05937										AT2G30790		AT5G01530
												AT3G05975										AT2G30870		AT5G02280
												AT3G06070										AT2G30942		AT5G03080
												AT3G06170										AT2G30950		AT5G03660
												AT3G06370										AT2G31010		AT5G03890
												AT3G06430										AT2G31130		AT5G04900
												AT3G06483										AT2G31160		AT5G07270
												AT3G06520										AT2G31580		AT5G13760
												AT3G06650										AT2G31750		AT5G16710
												AT3G06990										AT2G31780		AT5G18830
												AT3G07130										AT2G31840		AT5G18920
												AT3G07270										AT2G31920		AT5G19300
												AT3G07330										AT2G32150		AT5G20070
												AT3G07720										AT2G32320		AT5G23330
												AT3G07810										AT2G32360		AT5G23890
												AT3G08010										AT2G32510		AT5G24530
												AT3G08570										AT2G32980		AT5G47420
												AT3G08760										AT2G33180		AT5G50240
												AT3G09100										AT2G33380		AT5G50361
												AT3G11100										AT2G33580		AT5G51560
												AT3G11880										AT2G33630		AT5G54530
												AT3G11945										AT2G33770		AT5G59230
												AT3G12020										AT2G34240		AT5G60120
												AT3G12140										AT2G34430		AT5G61970
												AT3G12430										AT2G34450		AT5G62230
												AT3G12950										AT2G34530		AT5G62670
												AT3G12970										AT2G34640		AT5G63530
												AT3G13000										AT2G34650		AT5G64220
												AT3G13403										AT2G34830		AT5G65900
												AT3G13410										AT2G34850		AT5G67060
												AT3G13660										AT2G34990		AT5G67230
												AT3G13662										AT2G35290		AT4G23910
												AT3G13670										AT2G35300
												AT3G14630										AT2G35320
												AT3G14830										AT2G35450
												AT3G15020										AT2G35600
												AT3G15060										AT2G35680
												AT3G15095										AT2G35795
												AT3G15120										AT2G35910
												AT3G15170										AT2G36026
												AT3G15356										AT2G36090
												AT3G16150										AT2G36300
												AT3G16390										AT2G36320
												AT3G16450										AT2G36390
												AT3G16660										AT2G36430
												AT3G16800										AT2G36580
												AT3G16940										AT2G36630
												AT3G17010										AT2G36830
												AT3G17100										AT2G36960
												AT3G17420										AT2G37040
												AT3G18030										AT2G37060
												AT3G18130										AT2G37170
												AT3G18320										AT2G37240
												AT3G18890										AT2G37260
												AT3G19030										AT2G37630
												AT3G19370										AT2G37640
												AT3G19990										AT2G37650
												AT3G20010										AT2G37660
												AT3G20040										AT2G37680
												AT3G20070										AT2G37750
												AT3G20083										AT2G37930
												AT3G20390										AT2G38000
												AT3G21220										AT2G38240
												AT3G21250										AT2G38250
												AT3G21270										AT2G38465
												AT3G21480										AT2G38610
												AT3G21700										AT2G38905
												AT3G22240										AT2G39000
												AT3G22620										AT2G39220
												AT3G22960										AT2G39240
												AT3G23080										AT2G39260
												AT3G23570										AT2G39350
												AT3G23900										AT2G39980
												AT3G24100										AT2G40000
												AT3G24110										AT2G40050
												AT3G24140										AT2G40120
												AT3G24160										AT2G40130
												AT3G24300										AT2G40140
												AT3G24800										AT2G40170
												AT3G25130										AT2G40330
												AT3G25600										AT2G40340
												AT3G25880										AT2G40350
												AT3G26050										AT2G40480
												AT3G26165										AT2G40760
												AT3G26280										AT2G40830
												AT3G26330										AT2G40860
												AT3G26700										AT2G40900
												AT3G27240										AT2G41010
												AT3G27530										AT2G41170
												AT3G27650										AT2G41190
												AT3G27920										AT2G41240
												AT3G28100										AT2G41310
												AT3G28130										AT2G41330
												AT3G29030										AT2G41490
												AT3G29300										AT2G41700
												AT3G29370										AT2G41870
												AT3G32990										AT2G42030
												AT3G41768										AT2G42210
												AT3G42640										AT2G42290
												AT3G42790										AT2G42350
												AT3G43740										AT2G42360
												AT3G44380										AT2G42540
												AT3G44580										AT2G42580
												AT3G44720										AT2G42620
												AT3G44880										AT2G42740
												AT3G45780										AT2G42760
												AT3G46530										AT2G42800
												AT3G46580										AT2G42880
												AT3G47000										AT2G43020
												AT3G47220										AT2G43330
												AT3G47520										AT2G43400
												AT3G47570										AT2G43795
												AT3G47810										AT2G44140
												AT3G48070										AT2G44175
												AT3G48100										AT2G44490
												AT3G48430										AT2G44610
												AT3G48550										AT2G44910
												AT3G48660										AT2G44930
												AT3G49400										AT2G44970
												AT3G49720										AT2G44990
												AT3G49950										AT2G45050
												AT3G50240										AT2G45070
												AT3G50300										AT2G45380
												AT3G50700										AT2G45410
												AT3G51090										AT2G45570
												AT3G51850										AT2G45590
												AT3G52240										AT2G45620
												AT3G52550										AT2G45650
												AT3G52900										AT2G45660
												AT3G53980										AT2G45680
												AT3G54250										AT2G45730
												AT3G54470										AT2G45760
												AT3G54510										AT2G45820
												AT3G54950										AT2G45830
												AT3G56770										AT2G45980
												AT3G57010										AT2G46020
												AT3G57040										AT2G46080
												AT3G57600										AT2G46150
												AT3G57610										AT2G46200
												AT3G58690										AT2G46308
												AT3G58710										AT2G46410
												AT3G58730										AT2G46490
												AT3G58850										AT2G46510
												AT3G59970										AT2G46530
												AT3G60320										AT2G46580
												AT3G60550										AT2G46620
												AT3G60750										AT2G46680
												AT3G60830										AT2G46700
												AT3G60850										AT2G46770
												AT3G61380										AT2G46790
												AT3G61750										AT2G46800
												AT3G61800										AT2G46820
												AT3G61810										AT2G46900
												AT3G61850										AT2G46990
												AT3G62460										AT2G47000
												AT3G62580										AT2G47010
												AT3G63250										AT2G47150
												AT3G63450										AT2G47180
												AT4G00180										AT2G47190
												AT4G00820										AT2G47220
												AT4G00970										AT2G47430
												AT4G01450										AT2G47470
												AT4G01480										AT2G47550
												AT4G01540										AT2G47650
												AT4G01580										AT2G47670
												AT4G01920										AT2G47710
												AT4G03250										AT2G47760
												AT4G03510										AT2G47810
												AT4G03520										AT2G47910
												AT4G04490										AT3G01060
												AT4G04695										AT3G01140
												AT4G04955										AT3G01150
												AT4G05160										AT3G01340
												AT4G07960										AT3G01570
												AT4G08920										AT3G01590
												AT4G10000										AT3G01820
												AT4G10420										AT3G01990
												AT4G10843										AT3G02020
												AT4G11150										AT3G02310
												AT4G11300										AT3G02380
												AT4G11900										AT3G02410
												AT4G12060										AT3G02460
												AT4G12080										AT3G02480
												AT4G12440										AT3G02990
												AT4G12900										AT3G03150
												AT4G13050										AT3G03200
												AT4G13190										AT3G03250
												AT4G13195										AT3G03270
												AT4G13660										AT3G03280
												AT4G14120										AT3G03310
												AT4G14220										AT3G03440
												AT4G14380										AT3G03620
												AT4G14465										AT3G03630
												AT4G14548										AT3G03680
												AT4G14680										AT3G03790
												AT4G14695										AT3G04000
												AT4G14819										AT3G04110
												AT4G15440										AT3G04240
												AT4G15950										AT3G04440
												AT4G16050										AT3G04620
												AT4G16150										AT3G04670
												AT4G16420										AT3G04860
												AT4G16590										AT3G04920
												AT4G16750										AT3G05200
												AT4G16910										AT3G05420
												AT4G17050										AT3G05510
												AT4G17280										AT3G05630
												AT4G17440										AT3G05640
												AT4G18050										AT3G05670
												AT4G18253										AT3G05700
												AT4G18360										AT3G05746
												AT4G19120										AT3G05890
												AT4G19460										AT3G06080
												AT4G19865										AT3G06290
												AT4G20140										AT3G06600
												AT4G20160										AT3G66658
												AT4G20170										AT3G06750
												AT4G20880										AT3G06780
												AT4G20920										AT3G07090
												AT4G21215										AT3G07255
												AT4G21560										AT3G07340
												AT4G21590										AT3G07360
												AT4G21760										AT3G07460
												AT4G22520										AT3G07470
												AT4G22540										AT3G07670
												AT4G22570										AT3G07770
												AT4G22840										AT3G07940
												AT4G22910										AT3G08620
												AT4G23100										AT3G08840
												AT4G23600										AT3G08890
												AT4G23820										AT3G08930
												AT4G23860										AT3G09480
												AT4G24120										AT3G09620
												AT4G24130										AT3G09660
												AT4G24210										AT3G09690
												AT4G24580										AT3G10020
												AT4G24710										AT3G10090
												AT4G25010										AT3G10210
												AT4G25260										AT3G10405
												AT4G26095										AT3G10410
												AT4G26330										AT3G10490
												AT4G26570										AT3G10510
												AT4G26620										AT3G10870
												AT4G26870										AT3G11020
												AT4G27440										AT3G11040
												AT4G27470										AT3G11330
												AT4G27730										AT3G11402
												AT4G27860										AT3G11550
												AT4G27900										AT3G11840
												AT4G27970										AT3G11900
												AT4G27980										AT3G12150
												AT4G28050										AT3G12203
												AT4G28390										AT3G12280
												AT4G28811										AT3G12480
												AT4G29700										AT3G12560
												AT4G29720										AT3G12740
												AT4G30080										AT3G13130
												AT4G30350										AT3G13440
												AT4G31020										AT3G13490
												AT4G31360										AT3G13520
												AT4G31640										AT3G13600
												AT4G32030										AT3G13650
												AT4G32280										AT3G13800
												AT4G32420										AT3G14000
												AT4G32800										AT3G14050
												AT4G32880										AT3G14150
												AT4G32970										AT3G14180
												AT4G33150										AT3G14205
												AT4G33680										AT3G14250
												AT4G33700										AT3G14280
												AT4G33910										AT3G14330
												AT4G34460										AT3G14380
												AT4G34560										AT3G14430
												AT4G34700										AT3G14595
												AT4G34740										AT3G15030
												AT4G34810										AT3G15080
												AT4G35230										AT3G15220
												AT4G36270										AT3G15250
												AT4G36470										AT3G15260
												AT4G36515										AT3G15355
												AT4G36790										AT3G15360
												AT4G37000										AT3G15500
												AT4G37320										AT3G15510
												AT4G37490										AT3G15530
												AT4G37730										AT3G15548
												AT4G38130										AT3G15640
												AT4G38210										AT3G15670
												AT4G38530										AT3G15980
												AT4G38560										AT3G16000
												AT4G39180										AT3G16570
												AT4G39350										AT3G16820
												AT4G39550										AT3G16857
												AT5G01715										AT3G16990
												AT5G01730										AT3G17030
												AT5G02620										AT3G17070
												AT5G02830										AT3G17365
												AT5G04110										AT3G17510
												AT5G04980										AT3G17680
												AT5G05380										AT3G17780
												AT5G05620										AT3G18010
												AT5G05820										AT3G18050
												AT5G06670										AT3G18170
												AT5G06865										AT3G18350
												AT5G07460										AT3G18360
												AT5G07530										AT3G18490
												AT5G07690										AT3G18750
												AT5G07830										AT3G18950
												AT5G08070										AT3G19035
												AT5G08450										AT3G19100
												AT5G08640										AT3G19290
												AT5G08660										AT3G19340
												AT5G09380										AT3G19450
												AT5G09780										AT3G19580
												AT5G10060										AT3G19595
												AT5G10180										AT3G19670
												AT5G10290										AT3G19680
												AT5G11160										AT3G19960
												AT5G11950										AT3G20250
												AT5G12300										AT3G20300
												AT5G12400										AT3G20340
												AT5G12420										AT3G20500
												AT5G12440										AT3G20550
												AT5G13020										AT3G20800
												AT5G13080										AT3G21460
												AT5G13110										AT3G21750
												AT5G13180										AT3G21780
												AT5G13220										AT3G21870
												AT5G13450										AT3G21880
												AT5G13960										AT3G21890
												AT5G14040										AT3G22100
												AT5G14200										AT3G22200
												AT5G14360										AT3G22370
												AT5G14810										AT3G22490
												AT5G15070										AT3G22550
												AT5G15150										AT3G22820
												AT5G15470										AT3G22880
												AT5G16080										AT3G22890
												AT5G16220										AT3G22970
												AT5G16340										AT3G22980
												AT5G16530										AT3G23030
												AT5G17090										AT3G23380
												AT5G17550										AT3G23805
												AT5G17910										AT3G23910
												AT5G18000										AT3G23920
												AT5G18280										AT3G24040
												AT5G19120										AT3G24090
												AT5G19200										AT3G24180
												AT5G19595										AT3G24220
												AT5G20610										AT3G24440
												AT5G20630										AT3G24480
												AT5G20940										AT3G24500
												AT5G21100										AT3G24517
												AT5G21326										AT3G24520
												AT5G22050										AT3G24610
												AT5G22080										AT3G24650
												AT5G22250										AT3G24730
												AT5G22430										AT3G24780
												AT5G22770										AT3G24830
												AT5G23350										AT3G24900
												AT5G23360										AT3G25165
												AT5G23370										AT3G25400
												AT5G25110										AT3G25573
												AT5G25120										AT3G25670
												AT5G25150										AT3G25870
												AT5G25170										AT3G26135
												AT5G25490										AT3G26440
												AT5G25770										AT3G27010
												AT5G25890										AT3G27090
												AT5G25980										AT3G27210
												AT5G26030										AT3G27250
												AT5G26290										AT3G27260
												AT5G26910										AT3G27470
												AT5G27000										AT3G27690
												AT5G27220										AT3G27820
												AT5G27630										AT3G27870
												AT5G27930										AT3G27960
												AT5G28010										AT3G28150
												AT5G28020										AT3G28430
												AT5G28650										AT3G28690
												AT5G35520										AT3G28700
												AT5G35630										AT3G29075
												AT5G35760										AT3G30290
												AT5G36230										AT3G30380
												AT5G36740										AT3G42150
												AT5G38130										AT3G42570
												AT5G38212										AT3G42725
												AT5G38240										AT3G42860
												AT5G39040										AT3G43110
												AT5G39220										AT3G43210
												AT5G40330										AT3G43270
												AT5G40460										AT3G43700
												AT5G40760										AT3G44230
												AT5G40780										AT3G44326
												AT5G40810										AT3G44610
												AT5G41610										AT3G44753
												AT5G41663										AT3G44770
												AT5G42092										AT3G44970
												AT5G42140										AT3G45230
												AT5G42230										AT3G45310
												AT5G42240										AT3G45530
												AT5G42830										AT3G45600
												AT5G43330										AT3G45980
												AT5G43420										AT3G46020
												AT5G43780										AT3G46450
												AT5G44572										AT3G46520
												AT5G44750										AT3G46630
												AT5G46160										AT3G46720
												AT5G46330										AT3G46780
												AT5G46500										AT3G46830
												AT5G46790										AT3G46970
												AT5G46830										AT3G47050
												AT5G47240										AT3G47080
												AT5G47710										AT3G47160
												AT5G47730										AT3G07695
												AT5G48170										AT3G47290
												AT5G49215										AT3G47295
												AT5G49740										AT3G47420
												AT5G50160										AT3G47470
												AT5G50210										AT3G47480
												AT5G50350										AT3G47540
												AT5G50790										AT3G47580
												AT5G50820										AT3G47640
												AT5G51150										AT3G48090
												AT5G51260										AT3G48120
												AT5G51590										AT3G48140
												AT5G51670										AT3G48260
												AT5G51810										AT3G48740
												AT5G51970										AT3G48800
												AT5G52050										AT3G48820
												AT5G53060										AT3G48990
												AT5G53130										AT3G49140
												AT5G53140										AT3G49210
												AT5G53320										AT3G49380
												AT5G53370										AT3G49590
												AT5G53390										AT3G49760
												AT5G53620										AT3G49820
												AT5G53760										AT3G49870
												AT5G53820										AT3G49920
												AT5G54260										AT3G50110
												AT5G54810										AT3G50620
												AT5G55070										AT3G50650
												AT5G55120										AT3G50685
												AT5G55280										AT3G50780
												AT5G55580										AT3G50800
												AT5G56985										AT3G50820
												AT5G57070										AT3G50830
												AT5G57090										AT3G50850
												AT5G57123										AT3G50890
												AT5G57420										AT3G50980
												AT5G57620										AT3G51000
												AT5G57720										AT3G51360
												AT5G57890										AT3G51440
												AT5G58000										AT3G51470
												AT5G58320										AT3G51500
												AT5G58500										AT3G51680
												AT5G59350										AT3G51760
												AT5G59390										AT3G51810
												AT5G59700										AT3G51820
												AT5G59720										AT3G51830
												AT5G59740										AT3G51860
												AT5G59770										AT3G51890
												AT5G59790										AT3G51910
												AT5G60840										AT3G51930
												AT5G60920										AT3G52100
												AT5G61420										AT3G52220
												AT5G61440										AT3G52470
												AT5G61460										AT3G52525
												AT5G61520										AT3G52740
												AT5G61920										AT3G52920
												AT5G62050										AT3G52990
												AT5G62790										AT3G53040
												AT5G62920										AT3G53180
												AT5G63000										AT3G53380
												AT5G63030										AT3G53400
												AT5G63110										AT3G53540
												AT5G63140										AT3G53610
												AT5G63180										AT3G53720
												AT5G63220										AT3G54030
												AT5G63890										AT3G54130
												AT5G63980										AT3G54363
												AT5G64040										AT3G54440
												AT5G64290										AT3G54460
												AT5G64360										AT3G54760
												AT5G64870										AT3G54810
												AT5G65280										AT3G54830
												AT5G65340										AT3G55090
												AT5G65480										AT3G55240
												AT5G65530										AT3G55270
												AT5G65910										AT3G55370
												AT5G66280										AT3G55390
												AT5G66300										AT3G55570
												AT5G66920										AT3G55700
												AT5G67500										AT3G55730
												AT5G67530										AT3G55770
												ATCG00340										AT3G55820
												ATCG00370										AT3G55850
												ATCG00690										AT3G55880
												ATCG00710										AT3G55970
												ATMG00060										AT3G55990
												ATMG00160										AT3G56040
												ATMG00410										AT3G56080
												ATMG00640										AT3G56170
												ATMG01000										AT3G56260
												ATMG01130										AT3G56320
																						AT3G56360
																						AT3G56570
																						AT3G56620
																						AT3G56810
																						AT3G56880
																						AT3G56930
																						AT3G57060
																						AT3G57220
																						AT3G57560
																						AT3G57830
																						AT3G57880
																						AT3G57970
																						AT3G57990
																						AT3G58060
																						AT3G58100
																						AT3G58140
																						AT3G58450
																						AT3G58530
																						AT3G58620
																						AT3G58750
																						AT3G58790
																						AT3G58990
																						AT3G59050
																						AT3G59190
																						AT3G59300
																						AT3G59430
																						AT3G59570
																						AT3G59670
																						AT3G59770
																						AT3G59940
																						AT3G60120
																						AT3G60190
																						AT3G60220
																						AT3G60460
																						AT3G60530
																						AT3G60670
																						AT3G60690
																						AT3G60900
																						AT3G60910
																						AT3G61060
																						AT3G61250
																						AT3G61260
																						AT3G61270
																						AT3G61300
																						AT3G61415
																						AT3G61440
																						AT3G61490
																						AT3G61640
																						AT3G61680
																						AT3G61740
																						AT3G61820
																						AT3G61860
																						AT3G61890
																						AT3G61900
																						AT3G61910
																						AT3G61960
																						AT3G61962
																						AT3G62070
																						AT3G62090
																						AT3G62100
																						AT3G62110
																						AT3G62130
																						AT3G62160
																						AT3G62420
																						AT3G62430
																						AT3G62440
																						AT3G62570
																						AT3G62700
																						AT3G62940
																						AT3G63020
																						AT3G63170
																						AT3G63210
																						AT3G63220
																						AT3G63310
																						AT3G63410
																						AT3G63460
																						AT3G63480
																						AT3G63510
																						AT4G00030
																						AT4G00210
																						AT4G00310
																						AT4G00340
																						AT4G00430
																						AT4G00490
																						AT4G00695
																						AT4G00810
																						AT4G00840
																						AT4G01040
																						AT4G01060
																						AT4G01090
																						AT4G01250
																						AT4G01270
																						AT4G01360
																						AT4G01520
																						AT4G01590
																						AT4G01610
																						AT4G01671
																						AT4G01720
																						AT4G01800
																						AT4G01870
																						AT4G01880
																						AT4G01950
																						AT4G02010
																						AT4G02110
																						AT4G02120
																						AT4G02280
																						AT4G02360
																						AT4G02370
																						AT4G02510
																						AT4G02670
																						AT4G02690
																						AT4G02780
																						AT4G02860
																						AT4G02890
																						AT4G03010
																						AT4G03030
																						AT4G03100
																						AT4G03200
																						AT4G03280
																						AT4G03298
																						AT4G03415
																						AT4G03550
																						AT4G04020
																						AT4G04610
																						AT4G04640
																						AT4G04690
																						AT4G05020
																						AT4G05050
																						AT4G05070
																						AT4G05095
																						AT4G05320
																						AT4G07410
																						AT4G07825
																						AT4G07995
																						AT4G08230
																						AT4G08950
																						AT4G09030
																						AT4G09500
																						AT4G09630
																						AT4G09820
																						AT4G10080
																						AT4G10750
																						AT4G10770
																						AT4G10820
																						AT4G10960
																						AT4G10970
																						AT4G11140
																						AT4G11175
																						AT4G11350
																						AT4G11370
																						AT4G05925
																						AT4G11830
																						AT4G11845
																						AT4G11870
																						AT4G12005
																						AT4G12070
																						AT4G12130
																						AT4G12150
																						AT4G12420
																						AT4G12430
																						AT4G12670
																						AT4G13180
																						AT4G13520
																						AT4G13575
																						AT4G13590
																						AT4G14040
																						AT4G14270
																						AT4G14500
																						AT4G14540
																						AT4G14550
																						AT4G14620
																						AT4G14720
																						AT4G14805
																						AT4G14920
																						AT4G14940
																						AT4G15110
																						AT4G15120
																						AT4G15140
																						AT4G15236
																						AT4G15260
																						AT4G15480
																						AT4G15545
																						AT4G15960
																						AT4G16110
																						AT4G16140
																						AT4G16146
																						AT4G16190
																						AT4G16380
																						AT4G16520
																						AT4G16555
																						AT4G16600
																						AT4G16640
																						AT4G16650
																						AT4G16765
																						AT4G16810
																						AT4G16820
																						AT4G16980
																						AT4G17230
																						AT4G17330
																						AT4G17340
																						AT4G17670
																						AT4G17695
																						AT4G17750
																						AT4G17970
																						AT4G18140
																						AT4G18230
																						AT4G18290
																						AT4G18440
																						AT4G18630
																						AT4G18660
																						AT4G18810
																						AT4G18890
																						AT4G18910
																						AT4G18980
																						AT4G19020
																						AT4G19230
																						AT4G19390
																						AT4G19550
																						AT4G19570
																						AT4G19950
																						AT4G20040
																						AT4G20250
																						AT4G20703
																						AT4G20735
																						AT4G21020
																						AT4G21180
																						AT4G21270
																						AT4G21320
																						AT4G21440
																						AT4G21490
																						AT4G21510
																						AT4G21534
																						AT4G21595
																						AT4G22120
																						AT4G22200
																						AT4G22220
																						AT4G22240
																						AT4G22290
																						AT4G22320
																						AT4G22350
																						AT4G22590
																						AT4G22756
																						AT4G23030
																						AT4G23060
																						AT4G23220
																						AT4G23410
																						AT4G23440
																						AT4G23490
																						AT4G23530
																						AT4G23700
																						AT4G23750
																						AT4G23800
																						AT4G23895
																						AT4G23920
																						AT4G23970
																						AT4G24000
																						AT4G24050
																						AT4G24060
																						AT4G24110
																						AT4G24230
																						AT4G24240
																						AT4G24415
																						AT4G24570
																						AT4G24790
																						AT4G25410
																						AT4G25480
																						AT4G25650
																						AT4G26050
																						AT4G26080
																						AT4G26120
																						AT4G26140
																						AT4G26200
																						AT4G26450
																						AT4G26700
																						AT4G26760
																						AT4G26830
																						AT4G26880
																						AT4G26910
																						AT4G27300
																						AT4G27410
																						AT4G27510
																						AT4G27560
																						AT4G27950
																						AT4G28080
																						AT4G28240
																						AT4G28270
																						AT4G28485
																						AT4G28540
																						AT4G28560
																						AT4G28590
																						AT4G28630
																						AT4G28703
																						AT4G28990
																						AT4G29100
																						AT4G29160
																						AT4G29190
																						AT4G29310
																						AT4G29530
																						AT4G29940
																						AT4G29960
																						AT4G30074
																						AT4G30150
																						AT4G30250
																						AT4G30460
																						AT4G30490
																						AT4G30500
																						AT4G30620
																						AT4G30780
																						AT4G30790
																						AT4G30830
																						AT4G30850
																						AT4G30980
																						AT4G31110
																						AT4G31300
																						AT4G31351
																						AT4G31405
																						AT4G31510
																						AT4G31960
																						AT4G32020
																						AT4G32100
																						AT4G32105
																						AT4G32200
																						AT4G32290
																						AT4G32410
																						AT4G32480
																						AT4G32770
																						AT4G32830
																						AT4G32920
																						AT4G32940
																						AT4G32950
																						AT4G33070
																						AT4G33080
																						AT4G33400
																						AT4G33440
																						AT4G33650
																						AT4G33666
																						AT4G33950
																						AT4G34110
																						AT4G34280
																						AT4G34310
																						AT4G34500
																						AT4G34590
																						AT4G35070
																						AT4G35100
																						AT4G35190
																						AT4G35250
																						AT4G35300
																						AT4G35440
																						AT4G35480
																						AT4G35550
																						AT4G35780
																						AT4G35800
																						AT4G35870
																						AT4G36170
																						AT4G36260
																						AT4G36360
																						AT4G36480
																						AT4G36700
																						AT4G36710
																						AT4G36730
																						AT4G36780
																						AT4G36870
																						AT4G36890
																						AT4G36910
																						AT4G36920
																						AT4G36930
																						AT4G36960
																						AT4G36980
																						AT4G36990
																						AT4G37170
																						AT4G37210
																						AT4G37240
																						AT4G37250
																						AT4G37380
																						AT4G37390
																						AT4G37470
																						AT4G37650
																						AT4G37870
																						AT4G37940
																						AT4G38000
																						AT4G38213
																						AT4G38400
																						AT4G38470
																						AT4G38630
																						AT4G38670
																						AT4G38680
																						AT4G38810
																						AT4G38905
																						AT4G38930
																						AT4G38950
																						AT4G38970
																						AT4G39150
																						AT4G39290
																						AT4G39360
																						AT4G39400
																						AT4G39660
																						AT4G39700
																						AT4G39720
																						AT4G39730
																						AT4G39840
																						AT4G39950
																						AT4G39990
																						AT4G40010
																						AT5G01075
																						AT5G01200
																						AT5G01210
																						AT5G01250
																						AT5G01320
																						AT5G01380
																						AT5G01420
																						AT5G01590
																						AT5G01610
																						AT5G01747
																						AT5G01750
																						AT5G01800
																						AT5G01830
																						AT5G01880
																						AT5G01990
																						AT5G02020
																						AT5G02150
																						AT5G02200
																						AT5G02240
																						AT5G02270
																						AT5G02350
																						AT5G02380
																						AT5G02400
																						AT5G02470
																						AT5G02560
																						AT5G02570
																						AT5G02660
																						AT5G02780
																						AT5G02810
																						AT5G02850
																						AT5G02880
																						AT5G02970
																						AT5G03160
																						AT5G03190
																						AT5G03210
																						AT5G03240
																						AT5G03280
																						AT5G03495
																						AT5G03520
																						AT5G03650
																						AT5G03680
																						AT5G03840
																						AT5G03880
																						AT5G03940
																						AT5G04010
																						AT5G04090
																						AT5G04120
																						AT5G04270
																						AT5G04275
																						AT5G04410
																						AT5G04460
																						AT5G04470
																						AT5G04490
																						AT5G04760
																						AT5G04885
																						AT5G04895
																						AT5G04920
																						AT5G05140
																						AT5G05210
																						AT5G05330
																						AT5G05410
																						AT5G05530
																						AT5G05600
																						AT5G06080
																						AT5G06210
																						AT5G06250
																						AT5G06300
																						AT5G06530
																						AT5G06760
																						AT5G06790
																						AT5G06820
																						AT5G06990
																						AT5G07010
																						AT5G07060
																						AT5G07080
																						AT5G07220
																						AT5G07260
																						AT5G07330
																						AT5G07680
																						AT5G07990
																						AT5G08040
																						AT5G08410
																						AT5G08500
																						AT5G08570
																						AT5G09225
																						AT5G09410
																						AT5G09750
																						AT5G09930
																						AT5G10030
																						AT5G10070
																						AT5G10190
																						AT5G10430
																						AT5G10490
																						AT5G10720
																						AT5G10730
																						AT5G10930
																						AT5G10946
																						AT5G10990
																						AT5G11110
																						AT5G11550
																						AT5G11560
																						AT5G11730
																						AT5G12330
																						AT5G12930
																						AT5G13000
																						AT5G13090
																						AT5G13120
																						AT5G13140
																						AT5G13170
																						AT5G13250
																						AT5G13630
																						AT5G13750
																						AT5G14020
																						AT5G14250
																						AT5G14290
																						AT5G14500
																						AT5G14690
																						AT5G14730
																						AT5G14740
																						AT5G14780
																						AT5G15000
																						AT5G15160
																						AT5G15190
																						AT5G15430
																						AT5G15500
																						AT5G15610
																						AT5G15710
																						AT5G15800
																						AT5G15850
																						AT5G15853
																						AT5G15910
																						AT5G15950
																						AT5G16030
																						AT5G16050
																						AT5G16090
																						AT5G16170
																						AT5G16200
																						AT5G16270
																						AT5G16380
																						AT5G16460
																						AT5G16500
																						AT5G16560
																						AT5G16620
																						AT5G16700
																						AT5G16990
																						AT5G17165
																						AT5G17230
																						AT5G17260
																						AT5G17350
																						AT5G17460
																						AT5G17960
																						AT5G17980
																						AT5G18040
																						AT5G18200
																						AT5G18320
																						AT5G18340
																						AT5G18410
																						AT5G18450
																						AT5G18661
																						AT5G18700
																						AT5G18810
																						AT5G18840
																						AT5G18860
																						AT5G18910
																						AT5G18930
																						AT5G19170
																						AT5G19280
																						AT5G19290
																						AT5G19430
																						AT5G19690
																						AT5G19930
																						AT5G20060
																						AT5G20090
																						AT5G20240
																						AT5G20250
																						AT5G20360
																						AT5G20740
																						AT5G20830
																						AT5G20870
																						AT5G21280
																						AT5G21990
																						AT5G22090
																						AT5G22160
																						AT5G22290
																						AT5G22470
																						AT5G22730
																						AT5G22740
																						AT5G22790
																						AT5G22791
																						AT5G23080
																						AT5G23120
																						AT5G23170
																						AT5G23250
																						AT5G23280
																						AT5G23320
																						AT5G23460
																						AT5G23610
																						AT5G23680
																						AT5G23850
																						AT5G23940
																						AT5G23960
																						AT5G23980
																						AT5G24000
																						AT5G24100
																						AT5G24120
																						AT5G24300
																						AT5G24470
																						AT5G24520
																						AT5G24580
																						AT5G24590
																						AT5G24710
																						AT5G24879
																						AT5G25280
																						AT5G25550
																						AT5G25990
																						AT5G26147
																						AT5G26210
																						AT5G26220
																						AT5G26230
																						AT5G26340
																						AT5G26820
																						AT5G26980
																						AT5G27030
																						AT5G27150
																						AT5G27420
																						AT5G27730
																						AT5G27790
																						AT5G27920
																						AT5G28060
																						AT5G28400
																						AT5G29560
																						AT5G30500
																						AT5G33390
																						AT5G33406
																						AT5G34850
																						AT5G35080
																						AT5G35460
																						AT5G35870
																						AT5G37260
																						AT5G37360
																						AT5G37790
																						AT5G37910
																						AT5G38740
																						AT5G39030
																						AT5G39090
																						AT5G39520
																						AT5G39530
																						AT5G39570
																						AT5G39610
																						AT5G39650
																						AT5G39660
																						AT5G39860
																						AT5G40390
																						AT5G40645
																						AT5G40670
																						AT5G40790
																						AT5G41060
																						AT5G41080
																						AT5G41130
																						AT5G41410
																						AT5G41460
																						AT5G41590
																						AT5G41780
																						AT5G41900
																						AT5G42040
																						AT5G42050
																						AT5G42300
																						AT5G42380
																						AT5G42440
																						AT5G42570
																						AT5G42590
																						AT5G42610
																						AT5G42720
																						AT5G42740
																						AT5G42820
																						AT5G42900
																						AT5G42980
																						AT5G43020
																						AT5G43130
																						AT5G43400
																						AT5G43401
																						AT5G43830
																						AT5G43850
																						AT5G43870
																						AT5G43890
																						AT5G44050
																						AT5G44110
																						AT5G44250
																						AT5G44310
																						AT5G44610
																						AT5G44800
																						AT5G45307
																						AT5G45590
																						AT5G45630
																						AT5G45690
																						AT5G45740
																						AT5G45830
																						AT5G46000
																						AT5G46410
																						AT5G46640
																						AT5G46870
																						AT5G47070
																						AT5G47120
																						AT5G47220
																						AT5G47370
																						AT5G47390
																						AT5G47520
																						AT5G47560
																						AT5G47590
																						AT5G47610
																						AT5G47770
																						AT5G47810
																						AT5G47920
																						AT5G47990
																						AT5G48120
																						AT5G48430
																						AT5G48500
																						AT5G48560
																						AT5G48655
																						AT5G48700
																						AT5G48850
																						AT5G49020
																						AT5G49140
																						AT5G49280
																						AT5G49430
																						AT5G49550
																						AT5G49880
																						AT5G50100
																						AT5G50150
																						AT5G50230
																						AT5G50360
																						AT5G50720
																						AT5G50860
																						AT5G51020
																						AT5G51110
																						AT5G51550
																						AT5G51710
																						AT5G51760
																						AT5G52400
																						AT5G52430
																						AT5G52550
																						AT5G52580
																						AT5G52660
																						AT5G52950
																						AT5G53120
																						AT5G53220
																						AT5G53270
																						AT5G53310
																						AT5G53440
																						AT5G53490
																						AT5G53570
																						AT5G53580
																						AT5G53860
																						AT5G53940
																						AT5G54080
																						AT5G54230
																						AT5G54250
																						AT5G54520
																						AT5G55250
																						AT5G55400
[truncated: 634 more rows]

## Sheet: SupFig3.3B Clust2 vs TFL1ChIP
Legend: List of genes present in the Venn Diagram in Suppl. Fig. 3.3B. Cluster 2 genes and TFL1 ChIP-seq identified genes in Zhu et al. (2020) and/or Goretti et al. (2020) were used for the analysis.
												Insersection Cluster 2 tfl1-18 and Goretti bound genes		Insersection Cluster 2 tfl1-18, Zhu and Goretti bound genes			Insersection Cluster 2 tfl1-18 and Zhu bound genes
												AT2G26511		AT5G15840	CONSTANS (CO)		AT5G60910	AGAMOUS-LIKE 8 (AGL8)
												AT3G50625		AT4G27330	SPOROCYTELESS (SPL)		AT4G25000	ALPHA-AMYLASE-LIKE (AMY1)
												AT5G62420		AT1G02065	SQUAMOSA PROMOTER BINDING PROTEIN-LIKE 8 (SPL8)		AT5G14010	KNUCKLES (KNU)
														AT1G01720			AT5G17490	RGA-LIKE PROTEIN 3 (RGL3)
														AT1G15670			AT3G15270	SQUAMOSA PROMOTER BINDING PROTEIN-LIKE 5 (SPL5)
														AT1G32190			AT2G17950	WUSCHEL (WUS)
														AT1G49450			AT2G45410
														AT1G53170			AT4G21970
														AT1G64380			AT1G61795
														AT1G71880			AT1G69600
														AT1G75590			AT5G63390
														AT1G79110			AT3G55880
														AT2G21130			AT1G28360
														AT2G25900			AT5G64910
														AT2G39800			AT4G23060
														AT2G47460			AT4G15480
														AT3G14990			AT3G55780
														AT3G48240			AT1G30320
														AT3G48980			AT1G75090
														AT4G31820			AT2G42800
														AT4G32300			AT4G03010
														AT4G37580			AT1G56180
														AT5G05480			AT2G24120
														AT5G09440			AT3G18930
														AT5G26200			AT1G19400
														AT5G37540			AT4G36780
														AT5G59220			AT3G50760
														AT5G62670			AT5G03355
																	AT5G14690
																	AT3G17070
																	AT3G54830
																	AT1G26945
																	AT4G14730
																	AT2G37880
																	AT2G26520
																	AT5G65640
																	AT1G44760
																	AT4G36930
																	AT5G17760
																	AT3G63430
																	AT2G26330
																	AT4G34220
																	AT1G18280
																	AT2G18550
																	AT3G27025
																	AT4G24110
																	AT4G37400
																	AT5G09980
																	AT1G75030
																	AT3G51860
																	AT1G68460
																	AT5G65207
																	AT4G16600
																	AT5G20740
																	AT3G15240
																	AT1G02810
																	AT2G46410
																	AT1G07260
																	AT4G32480
																	AT5G56220
																	AT1G80920
																	AT1G53180
																	AT1G11670
																	AT3G60900
																	AT1G04150
																	AT3G18050
																	AT1G72840
																	AT4G18820
																	AT3G50890
																	AT3G27020
																	AT4G23440
																	AT5G59310

## Sheet: SupFig3.3B Clust3 vs TFL1ChIP
Legend: List of genes present in the Venn Diagram in Suppl. Fig. 3.3B. Cluster 3 genes and TFL1 ChIP-seq identified genes in Zhu et al. (2020) and/or Goretti et al. (2020) were used for the analysis.
										Insersection Cluster 3 tfl1-18 Zhu and Goretti bound genes			Insersection Cluster 3 tfl1-18 Zhu bound genes
										AT2G14210			AT1G69120	APETALA1 (AP1)
													AT5G20240	PISTILLATA (PI)
													AT3G02310	SEPALLATA 2 (SEP2)
													AT5G15800	SEPALLATA1 (SEP1)
													AT1G24260	SEPALLATA3 (SEP3)
													AT5G45630
													AT1G72100
													AT4G16560
													AT1G68510
													AT1G02067
													AT4G16545

## Sheet: SupFig3.3C tfl1 deg vs FD ChIP
Legend: List of genes present in the Venn Diagram in Suppl. Fig. 3.3C. All genes diferentially express in tfl1-18 in at least one time point compared to 7LDs and FD ChIP-seq identified genes in Zhu et al. (2020) and/or Collani et al. (2019) and/or Romera et al (2020) were used for the analysis.
									Genes DEG in tfl1-18 and boud by FD
									AT4G22950	AGAMOUS-LIKE 19 (AGL19)
									AT3G47500	CYCLING DOF FACTOR 3 (CDF3)
									AT5G10140	FLOWERING LOCUS C (FLC)
									AT4G23100	GLUTAMATE-CYSTEINE LIGASE (GSH1)
									AT5G14010	KNUCKLES (KNU)
									AT2G46260	LIGHT-RESPONSE BTB 1 (LRB1)
									AT5G64170	NIGHT LIGHT-INDUCIBLE AND CLOCK-REGULATED GENE 1 (LNK1)
									AT1G56170	NUCLEAR FACTOR Y, SUBUNIT C2 (NF-YC2)
									AT3G03450	RGA-LIKE 2 (RGL2)
									AT5G17490	RGA-LIKE PROTEIN 3 (RGL3)
									AT1G24260	SEPALLATA3 (SEP3)
									AT4G27330	SPOROCYTELESS (SPL)
									AT1G02205
									AT1G04310
									AT1G05100
									AT1G07080
									AT1G07180
									AT1G07570
									AT1G08890
									AT1G08930
									AT1G09250
									AT1G11330
									AT1G12990
									AT1G16850
									AT1G18300
									AT1G18710
									AT1G18830
									AT1G19400
									AT1G19770
									AT1G20070
									AT1G23850
									AT1G26665
									AT1G29390
									AT1G32100
									AT1G32410
									AT1G32700
									AT1G33610
									AT1G37130
									AT1G43890
									AT1G55180
									AT1G59620
									AT1G63820
									AT1G65040
									AT1G67910
									AT1G68430
									AT1G68490
									AT1G71880
									AT1G76440
									AT1G77200
									AT1G78020
									AT1G78090
									AT1G78600
									AT1G80100
									AT2G01180
									AT2G03340
									AT2G05380
									AT2G07718
									AT2G14210
									AT2G18670
									AT2G22430
									AT2G22970
									AT2G24762
									AT2G25625
									AT2G26190
									AT2G26511
									AT2G30370
									AT2G37880
									AT2G39090
									AT2G39800
									AT2G40970
									AT2G41100
									AT2G46270
									AT3G01350
									AT3G02750
									AT3G04070
									AT3G08630
									AT3G11410
									AT3G13310
									AT3G14990
									AT3G17950
									AT3G18930
									AT3G19270
									AT3G22910
									AT3G23400
									AT3G29670
									AT3G41979
									AT3G45640
									AT3G46600
									AT3G49120
									AT3G49220
									AT3G50840
									AT3G52710
									AT3G53800
									AT3G54960
									AT3G55840
									AT3G56940
									AT3G60520
									AT4G05010
									AT4G11280
									AT4G12730
									AT4G14730
									AT4G16370
									AT4G18880
									AT4G23730
									AT4G24400
									AT4G28430
									AT4G31805
									AT4G31820
									AT4G32300
									AT4G34320
									AT4G34920
									AT4G36060
									AT4G37260
									AT4G38070
									AT4G38550
									AT5G02500
									AT5G05340
									AT5G09970
									AT5G13740
									AT5G16370
									AT5G17760
									AT5G24850
									AT5G40850
									AT5G41620
									AT5G43760
									AT5G47200
									AT5G47910
									AT5G53830
									AT5G56490
									AT5G56500
									AT5G57560
									AT5G59220
									AT5G61560
									AT5G62350
									AT5G63390
									AT5G65040
									AT5G65210
									AT5G66460
									AT5G66580
									AT5G66650
									AT5G66790
									AT1G01140
									AT1G01370
									AT1G01600
									AT1G01670
									AT1G01720
									AT1G04700
									AT1G06800
									AT1G07710
									AT1G09060
									AT1G10380
									AT1G10470
									AT1G13960
									AT1G14190
									AT1G14530
									AT1G14720
									AT1G15670
									AT1G17745
									AT1G18400
									AT1G19100
									AT1G19800
									AT1G19835
									AT1G21310
									AT1G21440
									AT1G22180
									AT1G22710
									AT1G23020
									AT1G23040
									AT1G23480
									AT1G24170
									AT1G26560
									AT1G28190
									AT1G31290
									AT1G32120
									AT1G34420
									AT1G41830
									AT1G46480
									AT1G49160
									AT1G49200
									AT1G49450
									AT1G49830
									AT1G52565
									AT1G52830
									AT1G53170
									AT1G53180
									AT1G54040
									AT1G54060
									AT1G54200
									AT1G56430
									AT1G61260
									AT1G62560
									AT1G64625
									AT1G65440
									AT1G65840
									AT1G67310
									AT1G67856
									AT1G67900
									AT1G68190
									AT1G68510
									AT1G70230
									AT1G70410
									AT1G70430
									AT1G70590
									AT1G70750
									AT1G70780
									AT1G71697
									AT1G71960
									AT1G73540
									AT1G74380
									AT1G74940
									AT1G75440
									AT1G75800
									AT1G76650
									AT1G78150
									AT1G78172
									AT1G78380
									AT1G79520
									AT1G80300
									AT1G80840
									AT1G80920
									AT2G02950
									AT2G04350
									AT2G05100
									AT2G06050
									AT2G07687
									AT2G07827
									AT2G07835
									AT2G18350
									AT2G18550
									AT2G22470
									AT2G23430
									AT2G23760
									AT2G24550
									AT2G30150
									AT2G30362
									AT2G30500
									AT2G30860
									AT2G31230
									AT2G34420
									AT2G35640
									AT2G35940
									AT2G36950
									AT2G38090
									AT2G38340
									AT2G39700
									AT2G39710
									AT2G40100
									AT2G40890
									AT2G41940
									AT2G42790
									AT2G43040
									AT2G43120
									AT2G43140
									AT2G43710
									AT2G44500
									AT2G44600
									AT2G44770
									AT2G44940
									AT2G45740
									AT2G46170
									AT2G46370
									AT2G46590
									AT2G46600
									AT2G46660
									AT2G46720
									AT2G47460
									AT2G47730
									AT2G47780
									AT3G01280
									AT3G01470
									AT3G01850
									AT3G02150
									AT3G02230
									AT3G02500
									AT3G02780
									AT3G04120
									AT3G04140
									AT3G04640
									AT3G04730
									AT3G05490
									AT3G05840
									AT3G05937
									AT3G07350
									AT3G10985
									AT3G11700
									AT3G13980
									AT3G14450
									AT3G15095
									AT3G15170
									AT3G15356
									AT3G16800
									AT3G16940
									AT3G17100
									AT3G19030
									AT3G21060
									AT3G21270
									AT3G23080
									AT3G27020
									AT3G27025
									AT3G27240
									AT3G27530
									AT3G41768
									AT3G44380
									AT3G44730
									AT3G45780
									AT3G48100
									AT3G48240
									AT3G48520
									AT3G53650
									AT3G55440
									AT3G57040
									AT3G57540
									AT3G59970
									AT3G60390
									AT3G61750
									AT3G62590
									AT3G63340
									AT4G01050
									AT4G01935
									AT4G05100
									AT4G05180
									AT4G09060
									AT4G09890
									AT4G10040
									AT4G11300
									AT4G12910
									AT4G14548
									AT4G14680
									AT4G14930
									AT4G16150
									AT4G16545
									AT4G16560
									AT4G16590
									AT4G16780
									AT4G16983
									AT4G17070
									AT4G18390
									AT4G19420
									AT4G20170
									AT4G21960
									AT4G22570
									AT4G22745
									AT4G24580
									AT4G25260
									AT4G25620
									AT4G26095
									AT4G27440
									AT4G27720
									AT4G27970
									AT4G28250
									AT4G29700
									AT4G30190
									AT4G30350
									AT4G30440
									AT4G30530
									AT4G32030
									AT4G32420
									AT4G32800
									AT4G33700
									AT4G33910
									AT4G34630
									AT4G35470
									AT4G36470
									AT4G37400
									AT4G37890
									AT4G39350
									AT5G01730
									AT5G02750
									AT5G03070
									AT5G05220
									AT5G05860
									AT5G05870
									AT5G06800
									AT5G07250
									AT5G08139
									AT5G10180
									AT5G11100
									AT5G11950
									AT5G13110
									AT5G13220
									AT5G15450
									AT5G15600
									AT5G16220
									AT5G18270
									AT5G18460
									AT5G19120
									AT5G20190
									AT5G20700
									AT5G22250
									AT5G23880
									AT5G24930
									AT5G25110
									AT5G25240
									AT5G26030
									AT5G35450
									AT5G37540
									AT5G38240
									AT5G40810
									AT5G41100
									AT5G44572
									AT5G47240
									AT5G49520
									AT5G51120
									AT5G51910
									AT5G52050
									AT5G53140
									AT5G53370
									AT5G53588
									AT5G54810
									AT5G56985
									AT5G57390
									AT5G57890
									AT5G58160
									AT5G58660
									AT5G60680
									AT5G60840
									AT5G60850
									AT5G61520
									AT5G61790
									AT5G62090
									AT5G62170
									AT5G63160
									AT5G64260
									AT5G64870
									AT5G65207
									AT5G65280
									AT5G66300
									AT5G67250

## Sheet: SupFig3.3C Clust2 vs FD ChIP
Legend: List of genes present in the Venn Diagram in Suppl. Fig. 3.3C. Cluster 2 genes and FD ChIP-seq identified genes in Zhu et al. (2020) and/or Collani et al. (2019) and/or Romera et al (2020) were used for the analysis.
										Cluster 2 genes boud by FD
										AT5G60910	AGAMOUS-LIKE 8 (AGL8)
										AT3G18550	BRANCHED 1 (BRC1)
										AT1G26310	CAULIFLOWER (CAL)
										AT5G15840	CONSTANS (CO)
										AT5G24860	FLOWERING PROMOTING FACTOR 1 (FPF1)
										AT5G14010	KNUCKLES (KNU)
										AT2G46260	LIGHT-RESPONSE BTB 1 (LRB1)
										AT3G03450	RGA-LIKE 2 (RGL2)
										AT5G17490	RGA-LIKE PROTEIN 3 (RGL3)
										AT4G27330	SPOROCYTELESS (SPL)
										AT1G02065	SQUAMOSA PROMOTER BINDING PROTEIN-LIKE 8 (SPL8)
										AT2G45410
										AT2G21130
										AT4G17800
										AT4G21970
										AT1G33055
										AT4G10270
										AT1G69600
										AT5G63390
										AT3G55880
										AT1G28360
										AT1G75590
										AT4G23060
										AT4G15480
										AT3G48980
										AT1G79110
										AT1G75090
										AT3G20100
										AT5G60400
										AT2G42800
										AT4G03010
										AT5G09970
										AT1G56180
										AT2G26190
										AT3G18930
										AT1G19400
										AT2G30370
										AT1G67590
										AT2G41560
										AT4G36780
										AT4G37580
										AT5G61560
										AT4G32300
										AT5G16370
										AT1G73530
										AT1G02205
										AT1G64380
										AT2G15880
										AT3G49120
										AT2G22970
										AT1G50280
										AT2G39800
										AT5G59220
										AT3G54830
										AT1G10060
										AT4G18210
										AT1G65690
										AT3G56275
										AT5G52300
										AT4G14730
										AT4G10265
										AT2G37880
										AT2G26520
										AT3G14990
										AT2G26511
										AT3G12470
										AT1G71880
										AT5G65640
										AT1G74430
										AT4G36930
										AT5G05480
										AT1G56020
										AT5G17760
										AT5G62670
										AT4G31820
										AT2G18550
										AT4G16590
										AT2G35640
										AT1G70720
										AT3G27025
										AT4G24110
										AT2G32160
										AT4G37400
										AT2G30362
										AT1G31290
										AT3G05790
										AT1G49450
										AT3G05937
										AT5G64870
										AT4G31910
										AT3G15170
										AT1G16360
										AT2G47460
										AT5G56980
										AT5G65207
										AT3G04640
										AT3G48240
										AT4G16600
										AT5G20740
										AT5G09440
										AT3G12460
										AT1G02810
										AT5G56985
										AT2G46410
										AT2G46720
										AT1G21400
										AT1G15670
										AT1G21310
										AT5G37540
										AT5G19120
										AT5G26200
										AT4G32480
										AT2G25900
										AT2G03240
										AT1G61890
										AT1G01140
										AT5G56220
										AT4G11300
										AT1G80920
										AT1G53180
										AT1G11670
										AT4G22770
										AT1G01130
										AT1G07280
										AT2G31880
										AT1G04150
										AT1G32190
										AT3G18050
										AT1G30330
										AT5G61520
										AT1G72840
										AT4G22780
										AT2G38290
										AT1G11960
										AT2G30500
										AT4G34860
										AT1G01720
										AT1G75640
										AT1G70780
										AT1G53170
										AT3G15095
										AT5G49100
										AT4G26095
										AT3G50070
										AT4G22010
										AT4G14310
										AT3G27020
										AT4G23440
										AT3G16800
										AT5G59310

## Sheet: SupFig3.3C Clust3 vs FD ChIP
Legend: List of genes present in the Venn Diagram in Suppl. Fig. 3.3C. Cluster 3 genes and FD ChIP-seq identified genes in Zhu et al. (2020) and/or Collani et al. (2019) and/or Romera et al (2020) were used for the analysis.
										Cluster 3 genes boud by FD
										AT5G51870	AGAMOUS-LIKE 71 (AGL71)
										AT1G69120	APETALA1 (AP1)
										AT3G02310	SEPALLATA 2 (SEP2)
										AT5G15800	SEPALLATA1 (SEP1)
										AT1G24260	SEPALLATA3 (SEP3)
										AT5G18560
										AT5G45630
										AT2G14210
										AT4G16560
										AT1G68510
										AT1G15380
										AT1G02067
										AT4G16545
