# Supplementary material for: Two modes of gene regulation by TFL1 mediate its dual function in flowering time and shoot determinacy of Arabidopsis
Source: Development. 2023 Dec 7;150(23):dev202089. doi: 10.1242/dev.202089 (PMC10730086; doi:10.1242/dev.202089)
Supplement: Table S2. Primers sequences and PCR conditions. [file develop-150-202089-TableS2.xlsx]

## Sheet: Primers
PRIMER	SEQUENCE (5′ TO 3′)	PURPOSE
MC104-rt-PCR_FUL_Fw	ACTGCGTAACCTCCTCCAGA	RT-PCR
MC105-rt-PCR_FUL_Rv	ACTCGTTCGTAGTGGTAGGAC	RT-PCR
MC102-rt-PCR_AP1_Fw	TTGGCAAATGTTCGATGTTCTT	RT-PCR
MC103-rt-PCR_AP1_Rv	AGTTCACGTTCATTCTCTCTGA	RT-PCR
MC112-rt-PCR_SOC1_Fw	GGTGATGAAGAGAGTAGCCCA	RT-PCR
MC113-rt-PCR_SOC1_Rv	GACAACAAGAGAGAAGCAGCT	RT-PCR
FD_qPCR Fw	CATCAACCTTGCTTCCATCC	RT-PCR
FD_qPCR Rv	GGTTTTGGTTGTGGTGGTTT	RT-PCR
MC122-rt-PCR_PPA2_Fw	CAGCAACGAATTGTGTTTGG	RT-PCR
MC123-rt-PCR_PPA2_Rv	AAATACGCCCAACGAACAAA	RT-PCR
MC94-rt-PCR_FT_Fw	GGCTGCGGAGGAAGAAGAC	RT-PCR
MC95-rt-PCR_FT_Rv	AGGCATCATCACCGTTCGTT	RT-PCR
K170-rt-PCR_CO_Fw	TAAGGATGCCAAGGAGGTTG	RT-PCR
K171-rt-PCR_CO_Rv	CCCTGAGGAGCCATATTTGA	RT-PCR
rt-PCR_GI_Fw	CTG TTC AGA CGT TCA AAG GC	RT-PCR
rt-PCR_GI_Rv	TGGTTTCCTCTTGGATTCAT	RT-PCR
rt-PCR_TFL1_Fw	TGCTACGTTTGGCAAAGAGG	RT-PCR
rt-PCR_TFL1_Rv	TGCTTCTGCCTGAACAGAAC	RT-PCR
SEP3_Fw_rtPCR	CTTGTGTGCATGTGTGTGTGT	RT-PCR
SEP3_RV_rtPCR	CAGGAAGTTTAGGAGTAATGGGT	RT-PCR
SEP4_Fw_rtPCR	CAACCAACTCTGCAACAACA	RT-PCR
SEP4_RV_rtPCR	TCAAATGACACAAGCAATGATCT	RT-PCR
AR363-SPL3-qP-F_new	CAGGTCGAGAGTTGTACCGC	RT-PCR
AR364-SPL3-qP-R	GCTTTGGCATGAAACTGGCA	RT-PCR
AR293-qSPL4_F	ATCAATCGTGGTGGCTCGTT	RT-PCR
AR295-qSPL4_R	CTTCGCTCATTGTGTCCAGC	RT-PCR
CP419-SPL8_FW	CCCATCTACCATCCCCACTC	RT-PCR
CP420-SPL8_RW	CCTGTATAGCCTGCTCACGA	RT-PCR
ODM-AP3-F	TCCGGACTCAGATCAAGCA	RT-PCR
ODM2-AP3-R	TTCCATTTCATCCTCAAGACG	RT-PCR
CP409-SEP1-FW	ATGATTGGTGTGAGAAGTCATCATATG	RT-PCR
CP410-SEP1-RW	GATGTAACCGTTTCCCTGCTGCGCCTG	RT-PCR
CP411-SEP2-RW	ATCAACAGAATATTGCCTATGGACATC	RT-PCR
CP412-SEP2-FW	GATGTAGCCGTTTCCTTGTTGGGACTG	RT-PCR
MC22_mCherry_fw	CCCCGTAATGCAGAAGAAGA	Genotyping
MC32_B163	ATTTTGCCGATTTCGGAAC	Genotyping
MC34_tfl1-18_RP	CATAGCTCACCACCTCTTTGC	Genotyping
GABI_T-DNA_rev	ATATTGACCATCATACTCATTGC	Genotyping
MC37_mcherry_rv	CTTGTACAGCTCGTCCATGC	Genotyping
MC56_Venus_fw	CACATGAAGCAGCACGACTT	Genotyping
MC57_Venus_rv	CTTGTACAGCTCGTCCATGC	Genotyping
MC97_Fw_tfl1	AGCCTAGGGTTGAGATCCATG	Genotyping
MC115_GFP_rv	CCATGTGTAATCCCAGCAGC	Genotyping
MC127_GFP_fw_2_	GGAGAGGGTGAAGGTGATGC	Genotyping
MC147_FD5´UTR_FW	TCCAGAAATGACCGGCTAAAGTC	Genotyping
MC148_FD-3_RV	GGTTTTGGTTGTGGTGGTTT	Genotyping
soc1_2_WT_Fw2	TCTAAGTGATGATTAGGAAGTTGTTTC	Genotyping
soc1_2_genot_Rv	ATATCACAAACCGTTTAGAAGCTTC	Genotyping
MC201_Lba1	GTTCACGTAGTGGGCCATC	Genotyping
MC202_soc1_6_Fw	TTCTTCTCCCTCCAGTAATGC	Genotyping
MC203_soc1_6_Rv	GAGTTTTGCCCCTCACCATA	Genotyping
TF01-F	GGGGACAAGTTTGTACAAAAAAGCAGGCTTCCAACCTTGATTTCATCCGTGGTGGT	CloninggTFL1
TF02-R	GGGGACCACTTTGTACAAGAAAGCTGGGTCGTGCTGGTCGTGGAGACACAAAAGA	CloninggTFL1
TF014-F	CGGCATGGACGAGCTGTACAAGTAATTTCATGATTGTCATAAACTGCAAAAATGAAA	CloninggTFL1
TF015-R	AGCGGCAGCAGCCGCAGCCATGCGTTTGCGTGCAGCGGTTTCTCTT	CloninggTFL1
TF016-R	TTTCATTTTTGCAGTTTATGACAATCATGAAATTACTTGTACAGCTCGTCCATGCCG	CloninggTFL1
FD-PER8F	CGACTCTAGCCTCGAGTTCTATATGTTCACCCAAATGTGGA	CloninggFD
FD-PER8R	CGACTCTAGCCTCGAGTTCTATATGTTCACCCAAATGTGGA	CloninggFD
HA-FD-F	CTTCTGTTCTCTTTTCCAATGTACCCATACGATGTGCCTGATTA	CloninggFD
HA-R	AGCGTAATCAGGAACATCGTAAG	CloninggFD
mCherry-HA-F	TCTTATCCTTACGATGTTCCTGATTACGCTGGTGGAGGTGGTAGTGGAAGT	CloninggFD
mCherry-R	AGAACCTCCACCTCCAGAACCT	CloninggFD
FD-HA-mCherry-F	GGAGGTGGAGGTTCTGGAGGTGGAGGTTCTATGTTGTCATCAGCTAAGCATCAGAGA	CloninggFD
FD-3Utr-R	GATCGACTAGTAGCGCTTTAAATTCGATTGGTCCCGAAGAACTTG	CloninggFD
SEP3–gRNA1	ACTGCTAAGGCCTCTCTTGA	CRISPR
SEP3–gRNA2	TAAGCTTGAGATACTCCTGC	CRISPR
SEP4–gRNA1	GAGCAATCTCAGCATCACAA	CRISPR
SEP4–gRNA2	AAGCTCATTCACATCCATCT	CRISPR
MC193_SEP3PCRFw	TCCACCTTTTGATTCTGGGGG	Genotyping
MC191_SEP3PCRRv	TCTGAAGATCGTTGAGCTGGT	Genotyping
AS86_SEP4MADSboxFw	AGAATGGCTTAGCATCTCTGCA	Genotyping
AS84_SEP4MADSboxRv	CCTAACATGGATCAAAATATAGAAACTTTGAGG	Genotyping
AS83_SEP4exonFw	CCTCAAAGTTGTCCTTAATTTTATTTTAAATTGGC	Genotyping
AS85_SEP4exonRv	GACAAATGGTTTCAGTTTCTTGCG	Genotyping
MC208_Cas9_Fw_KIR1	ACAAGCTGATCCGGGAAGTG	Genotyping
MC209_Cas9_Rv_KIR1	CTGTCTGCACCTCGGTCTTT	Genotyping
EB49_ful-2_Fw	TTGGCCGAGACGTTTCACAA	Genotyping
EB50_ful-2_Rv	TTGTTGGGACTCTGAAGCGG	Genotyping
AtTFL1-F1	ATTAACCCTCACTAAAGGGAAGCCATTGATAATGGGGAGAGT	Insituhybridisation
AtTFL1-R1	TAATACGACTCACTATAGGGTAGCATCTGTTGTGCCGGGAAT	Insituhybridisation
SEP1F1	ATTAACCCTCACTAAAGGGATGCAAATGGGTTGCTGTTTTG	Insituhybridisation
SEP1R1	ATTAACCCTCACTAAAGGGATGCAAATGGGTTGCTGTTTTG	Insituhybridisation
SEP2F1	ATTAACCCTCACTAAAGGGAAGTTCTGCAGCACCTCCAAC	Insituhybridisation
SEP2R1	TAATACGACTCACTATAGGGTCATATCTTCCAGCTTCATTGACA	Insituhybridisation
SEP3F1	ATTAACCCTCACTAAAGGGAAAGATCTTGGACCTCTAAGTAC	Insituhybridisation
SEP3R1	TAATACGACTCACTATAGGGATTCACACTTGGTCCTGCTCCC	Insituhybridisation
SEP4F1	ATTAACCCTCACTAAAGGGACAGCAGCCCTAGTGGTATGG	Insituhybridisation
SEP4R1	TAATACGACTCACTATAGGGATGACTGCTCATTTGCAATGCT	Insituhybridisation
AP1F1	GCTTTTGGAGAGAAACCAGAG	Insituhybridisation
AP1R1	TAATACGACTCACTATAGGGCTCCTGTTGAGCCCTAAGAA	Insituhybridisation

## Sheet: PCR Conditions
GENE	PRIMERS	ANNEALING	EXTENSION	BASEPAIRS(APPROX.)	TAQUSED
Venus	MC56-MC57	58°C	30´´	500	Invitrogen
GFP	MC127-MC115	58°C	40´´	600	Gotaq
mCherry	MC22-MC37	56°C	25´´	400–500	Invitrogen
TFL1wt(comparedwithtfl1-18)	MC34-MC97	58°C	45´´	600–700	Invitrogen
tfl1-18	MC35-MC34	55°C	30´´	500	Invitrogen
FDwt(comparedwithfd-3)	MC148-MC147	55°C	45´´	500–600	Gotaq
fd-3	MC148-MC32	55°C	45´´	500–600	Gotaq
SOC1wt(comparedwithsoc1-2)	MC199-MC200	58°C	1´	1000	Gotaq
soc1-2	MC200-MC201	58°C	1´	800–850	Gotaq
SOC1wt(comparedwithsoc1-6)	MC202-MC203	58°C	35´´	600	Gotaq
soc1-6	MC202-MC32	58°C	35´´	600–650	Gotaq
ful-2	EB49-EB50	59°C	3´30´´	3500	Phusion
SEP3bothguides	MC191-MC193	62°C	1´	1000	Invitrogen
SEP4firstguide	AS86-AS84	58°C	45"	600	Invitrogen
SEP4secondguide	AS83-AS85	56°C	45"	550	Invitrogen
