# Supplementary material for: Two modes of gene regulation by TFL1 mediate its dual function in flowering time and shoot determinacy of Arabidopsis
Source: Development. 2023 Dec 7;150(23):dev202089. doi: 10.1242/dev.202089 (PMC10730086; doi:10.1242/dev.202089)
Supplement: Table S3. Number of replicates for confocal acquisition. [file develop-150-202089-TableS3.xlsx]

## Sheet: Tabelle1
Number of replica per confocal experiment
The table summarizes the number of biological replicates for the experiments described in the text. More replicates were performed in other independent experiments.
MARKER LINE	TIME POINT	NUMBER OF BIOLOGICAL REPLICATES
gFD:Venus fd-3	7 LDs	4
gFD:Venus fd-3	10 LDs	5
gFD:Venus fd-3	13 LDs	8
gFD:Venus fd-3	16 LDs	10
gFD:Venus tfl1-18	7 LDs	6
gFD:Venus tfl1-18	10 LDs	8
gFD:Venus tfl1-18	13 LDs	8
gFD:Venus tfl1-18	16 LDs	7
gSOC1:GFP soc1-6	7 LDs	9
gSOC1:GFP soc1-6	10 LDs	8
gSOC1:GFP soc1-6	13 LDs	6
gSOC1:GFP soc1-6	16 LDs	8
gSOC1:GFP tfl1-18	7 LDs	9
gSOC1:GFP tfl1-18	10 LDs	9
gSOC1:GFP tfl1-18	13 LDs	7
gSOC1:GFP tfl1-18	16 LDs	5
gFDP:Venus fdp-2	7 LDs	9
gFDP:Venus fdp-2	10 LDs	8
gFDP:Venus fdp-2	13 LDs	5
gFDP:Venus fdp-2	16 LDs	8
gFDP:Venus tfl1-18	7 LDs	7
gFDP:Venus tfl1-18	10 LDs	9
gFDP:Venus tfl1-18	13 LDs	8
gFDP:Venus tfl1-18	16 LDs	8
gFUL:Venus ful-2	7 LDs	7
gFUL:Venus ful-2	10 LDs	7
gFUL:Venus ful-2	13 LDs	7
gFUL:Venus ful-2	16 LDs	7
gFUL:Venus ful-2 tfl1-18	7 LDs	7
gFUL:Venus ful-2 tfl1-18	10 LDs	7
gFUL:Venus ful-2 tfl1-18	13 LDs	5
gFUL:Venus ful-2 tfl1-18	16 LDs	3
gAP1:GFP	5 LDs	9
gAP1:GFP	7 LDs	9
gAP1:GFP	9 LDs	9
gAP1:GFP	11 LDs	9
gAP1:GFP	13 LDs	9
gAP1:GFP	15 LDs	11
gAP1:GFP tfl1-18	5 LDs	8
gAP1:GFP tfl1-18	7 LDs	9
gAP1:GFP tfl1-18	9 LDs	9
gAP1:GFP tfl1-18	11 LDs	8
gAP1:GFP tfl1-18	13 LDs	5
gAP1:GFP tfl1-18	15 LDs	4
gSEP3:GFP	7 LDs	8
gSEP3:GFP	10 LDs	7
gSEP3:GFP	13 LDs	8
gSEP3:GFP	16 LDs	9
gSEP3:GFP tfl1-18	7 LDs	8
gSEP3:GFP tfl1-18	10 LDs	9
gSEP3:GFP tfl1-18	13 LDs	8
gSEP3:GFP tfl1-18	16 LDs	5
gTFL1:VENUS gFD:mCHERRY tfl1-18 fd-3	7 LDs	7
gTFL1:VENUS gFD:mCHERRY tfl1-18 fd-3	10 LDs	8
gTFL1:VENUS gFD:mCHERRY tfl1-18 fd-3	13 LDs	7
gTFL1:VENUS gFD:mCHERRY tfl1-18 fd-3	16 LDs	6
gTFL1:VENUS gFD:mCHERRY tfl1-18 fd-3	19 LDs	5
gTFL1:VENUS gFD:mCHERRY tfl1-18 fd-3	22 LDs	7
gTFL1:VENUS gFD:mCHERRY tfl1-18 fd-3	25 LDs	7
