# Supplementary material for: Two modes of gene regulation by TFL1 mediate its dual function in flowering time and shoot determinacy of Arabidopsis
Source: Development. 2023 Dec 7;150(23):dev202089. doi: 10.1242/dev.202089 (PMC10730086; doi:10.1242/dev.202089)
Supplement: Table S4. RNA-sequencing data tables. This data table is available in Dryad repository in the “Fig.3 folder”. [file develop-150-202089-TableS4.xlsx]

## Sheet: Fig3A Col_0 10LDs vs Col_0 7LDs
Legend: Table of log2FoldChange comparing Col-0 10 LDs and Col-0 7 LDs. Data used to generate the venn diagram on Fig. 3A
	baseMean	log2FoldChange	lfcSE	stat	pvalue	padj
AT2G07741	13.3476	19.1608	4.25017	4.50825	6.5366e-06	0.000485002
AT2G05230	332.58	10.9421	4.24719	2.57632	0.00998571	0.0717526
AT1G54660	33.9556	6.18491	1.39649	4.42891	9.47115e-06	0.000603294
AT4G12480	9.51375	5.47032	1.60312	3.41229	0.000644192	0.0115159
AT4G01890	6.95599	5.06601	1.55536	3.25713	0.00112544	0.0168876
AT2G18480	88.8535	4.98652	1.42845	3.49087	0.000481447	0.00947735
AT3G54630	6.88393	4.93059	4.25702	1.15823	0.246772	0.513099
AT4G08290	379.8	4.88944	1.04283	4.68865	2.75014e-06	0.000249806
AT4G08300	114.4	4.75709	1.16125	4.09654	4.19373e-05	0.00175513
AT4G26582	7.9348	4.7402	1.8318	2.58773	0.00966103	0.0701663
AT3G27500	7.70262	4.69349	1.46045	3.21372	0.00131025	0.0184822
AT5G43240	12.7755	4.67545	1.37912	3.39017	0.000698481	0.0121227
AT2G44220	4.6899	4.62604	1.73235	2.67039	0.00757624	0.0595978
AT5G66690	4.53728	4.53867	1.89361	2.39683	0.0165377	0.0989425
AT1G66270	4.83449	4.41961	4.26138	1.03713	0.299675	0.571423
AT1G21890	29.6321	4.3711	1.3488	3.24074	0.00119219	0.0174361
AT5G05390	9.63387	4.35096	1.71497	2.53704	0.0111793	0.0768658
AT4G25110	7.71661	4.33885	1.99596	2.17382	0.0297185	0.14468
AT1G04660	21.3203	4.3206	1.46406	2.95112	0.00316628	0.0329842
AT2G18190	4.88928	4.2372	1.643	2.57894	0.00991049	0.0713192
AT4G12470	24.6127	4.10358	0.716169	5.7299	1.00491e-08	2.90792e-06
AT5G58360	12.4765	4.09137	1.41258	2.89639	0.00377486	0.0372086
AT2G38600	56.358	4.08625	0.889762	4.59252	4.37925e-06	0.000354825
AT5G01542	9.85394	4.03116	3.44612	1.16977	0.242094	0.507489
AT4G13280	8.59921	3.83226	1.51752	2.52535	0.0115584	0.0785664
AT3G50610	5.60894	3.74586	2.00359	1.86957	0.0615436	0.228362
AT5G10210	12.1303	3.67961	1.11487	3.30048	0.000965209	0.0150859
AT3G28960	18.9318	3.67176	1.10186	3.33232	0.000861244	0.013934
AT2G40370	7.84553	3.66663	1.76927	2.0724	0.0382282	0.169331
AT4G03816	4.5951	3.66024	1.49966	2.44071	0.0146586	0.0918416
AT1G18835	104.221	3.62139	1.18734	3.05	0.00228842	0.0265641
AT5G15265	4.85793	3.60743	1.42723	2.52758	0.011485	0.0781984
AT5G62165	55.7166	3.58897	1.10633	3.24403	0.00117852	0.0173119
AT1G11080	619.979	3.53926	0.976431	3.62468	0.000289315	0.00675156
AT1G67110	27.7522	3.48787	1.25893	2.7705	0.00559711	0.0488055
AT1G19530	16.4548	3.45928	1.23864	2.79281	0.00522517	0.0465235
AT2G28780	539.613	3.4489	1.15191	2.99408	0.00275272	0.0300265
AT2G34360	4.64061	3.42292	1.50106	2.28034	0.0225876	0.121165
AT5G17330	46.5215	3.37819	0.684432	4.93575	7.98432e-07	9.51355e-05
AT1G22990	12.5115	3.36872	1.32669	2.53919	0.0111108	0.0766293
AT5G42610	5.96113	3.30932	1.67319	1.97786	0.047945	0.195447
AT4G13450	5.441	3.30143	1.60132	2.06169	0.0392375	0.172064
AT2G43660	4.76327	3.28639	1.50038	2.19036	0.0284978	0.140724
AT1G70260	594.976	3.27324	0.875957	3.73675	0.00018641	0.00500786
AT3G01840	127.292	3.25997	0.520793	6.25963	3.85901e-10	1.90654e-07
AT1G21140	117.523	3.2416	1.03856	3.12125	0.00180088	0.0227423
AT1G68170	5.64789	3.23904	1.55975	2.07664	0.0378351	0.168331
AT3G03240	14.1859	3.23357	1.01051	3.19994	0.00137458	0.0191364
AT4G00872	10.2184	3.21621	1.42435	2.25802	0.0239443	0.12588
AT5G43180	209.527	3.18027	1.06183	2.9951	0.00274357	0.0299615
AT2G21650	251.554	3.17988	0.952442	3.33866	0.000841842	0.0137798
AT3G23230	63.7397	3.17944	0.81011	3.92471	8.6835e-05	0.00290253
AT2G38390	9.00204	3.12926	1.4938	2.09483	0.0361859	0.163978
AT5G65130	8.33263	3.12891	0.962041	3.25236	0.0011445	0.0170589
AT4G31330	118.766	3.10563	0.989958	3.13714	0.00170606	0.0219276
AT3G62040	87.9376	3.06908	0.757289	4.05272	5.06255e-05	0.00201864
AT3G25190	1104.7	3.06857	1.08008	2.84105	0.00449659	0.0417997
AT2G21890	29.7839	3.0069	0.926269	3.24625	0.00116935	0.0172834
AT2G19990	7.34693	2.9913	1.32802	2.25244	0.0242945	0.126669
AT1G51220	11.7892	2.96438	1.40927	2.10348	0.0354239	0.162326
AT1G44800	2797.61	2.96004	0.916311	3.23039	0.00123623	0.0178483
AT1G03620	46.2281	2.93681	0.681166	4.31144	1.62193e-05	0.000892768
AT1G31050	31.9502	2.91962	0.704327	4.14527	3.3942e-05	0.00152446
AT1G79310	4.62486	2.90381	1.36727	2.12381	0.0336861	0.157132
AT1G07900	6.37564	2.87739	1.37365	2.09471	0.0361969	0.163984
AT1G02630	180.262	2.87683	0.522911	5.50156	3.76438e-08	8.37926e-06
AT4G20230	6.77981	2.8529	1.26321	2.25846	0.0239171	0.125802
AT1G11560	4.59802	2.84703	1.37412	2.07189	0.0382761	0.169395
AT1G17710	8.48741	2.82059	1.54737	1.82283	0.0683291	0.244926
AT1G70850	9.74984	2.81584	1.29017	2.18253	0.0290704	0.142682
AT5G49615	33.3292	2.79959	0.68035	4.11493	3.87296e-05	0.00167832
AT4G34380	8.47787	2.7835	1.38847	2.00473	0.0449921	0.1876
AT2G19970	28.0268	2.77552	0.572761	4.84586	1.26064e-06	0.000131626
AT5G48430	51.1263	2.77217	0.592168	4.6814	2.84926e-06	0.000257655
AT2G18150	35.333	2.76298	1.04717	2.63851	0.00832718	0.0634039
AT1G22500	8.51809	2.75032	0.847539	3.24506	0.00117426	0.0173113
AT1G64940	4.82721	2.73048	1.40669	1.94107	0.0522503	0.206272
AT3G21000	4.53145	2.69391	1.3886	1.94002	0.0523775	0.206573
AT1G76800	263.732	2.67772	0.895773	2.98929	0.00279628	0.0303708
AT4G01430	224.443	2.66812	0.98755	2.70175	0.0068975	0.0560658
AT4G34600	25.0632	2.65295	0.921114	2.88015	0.00397486	0.0384502
AT1G24147	16.5008	2.65093	0.920563	2.87968	0.00398076	0.0384705
AT4G36430	14.7659	2.61851	1.12195	2.33389	0.0196017	0.110569
AT5G37690	10.5595	2.61826	1.31338	1.99353	0.0462039	0.190923
AT1G57780	8.9855	2.60917	1.44404	1.80686	0.0707848	0.250186
AT3G61118	4.56387	2.60346	1.70528	1.52671	0.126834	0.351799
AT1G04490	12.3063	2.59059	1.05985	2.44429	0.0145136	0.0912722
AT1G69880	32.3086	2.58801	0.928892	2.78612	0.00533429	0.0472873
AT1G71910	4.45214	2.57877	1.35779	1.89924	0.0575329	0.219261
AT5G04200	38.3789	2.57455	0.872386	2.95116	0.00316578	0.0329842
AT1G08080	10.7566	2.5723	0.994728	2.58594	0.00971149	0.0704601
AT3G25290	92.415	2.55775	0.977713	2.61606	0.00889512	0.0666344
AT1G13609	107.701	2.51438	0.659792	3.81087	0.00013848	0.00408303
AT1G47485	24.7198	2.506	1.06349	2.3564	0.0184528	0.106369
AT2G14247	14.1018	2.50291	0.992953	2.52067	0.011713	0.0791656
AT1G13635	13.7577	2.49695	1.07274	2.32764	0.019931	0.111649
AT1G79485	5.93163	2.49605	1.19674	2.0857	0.0370058	0.165949
AT1G10980	151.991	2.47987	0.472488	5.24854	1.53312e-07	2.72412e-05
AT3G08040	179.459	2.47328	0.901269	2.74422	0.0060655	0.0516316
AT2G26750	4.77313	2.46932	1.62918	1.51569	0.129598	0.355854
AT2G37460	676.027	2.46723	0.785057	3.14274	0.00167376	0.0216776
AT3G54260	523.017	2.45631	0.807227	3.0429	0.0023431	0.0270284
AT1G22150	68.2439	2.45257	0.768965	3.18944	0.00142549	0.0196427
AT4G32780	50.1008	2.4404	0.627961	3.88623	0.000101812	0.00325334
AT1G49470	99.6077	2.4286	1.14071	2.12902	0.0332525	0.155881
AT2G47360	6.6778	2.4155	1.40033	1.72495	0.0845368	0.277133
AT5G47130	5.01263	2.41202	1.10988	2.17323	0.0297634	0.144786
AT3G05858	20.0609	2.41082	0.963893	2.50113	0.0123797	0.0820026
AT1G68552	28.4129	2.41068	1.06307	2.26767	0.0233493	0.123877
AT5G59260	6.59599	2.38008	1.03239	2.30542	0.0211432	0.116253
AT1G01070	1218.02	2.36789	0.803608	2.94657	0.00321318	0.0332411
AT3G02885	36.4137	2.3467	0.968634	2.42269	0.0154062	0.0947962
AT5G06720	5.96014	2.34662	1.47069	1.59559	0.11058	0.326708
AT2G40900	558.043	2.33379	0.889662	2.62323	0.0087101	0.0655149
AT5G18510	5.12758	2.32503	1.29735	1.79214	0.0731102	0.255034
AT2G18180	48.7278	2.3034	0.692275	3.32729	0.000876955	0.0140981
AT3G43190	173.639	2.30271	0.560734	4.10661	4.0151e-05	0.00170861
AT1G67710	51.5073	2.2984	0.506592	4.53699	5.70618e-06	0.000446272
AT1G63530	24.9438	2.28817	0.83249	2.74859	0.00598523	0.0511244
AT4G21690	11.4634	2.27886	1.57136	1.45025	0.146989	0.383243
AT5G25320	8.21347	2.27788	0.97527	2.33564	0.0195101	0.110193
AT1G17030	9.53902	2.27315	0.932328	2.43814	0.014763	0.0920971
AT5G50120	133.789	2.26868	0.59935	3.78524	0.000153563	0.00436264
AT1G02710	6.74755	2.23993	1.41634	1.5815	0.113765	0.331285
AT2G45660	472.602	2.23395	0.328347	6.80363	1.02014e-11	8.98431e-09
AT5G02090	20.507	2.22872	0.929168	2.39862	0.0164569	0.0986827
AT3G45160	1491.79	2.22336	0.963393	2.30784	0.0210079	0.115685
AT3G61900	14.3925	2.22002	0.886667	2.50378	0.0122873	0.0817112
AT1G72220	12.8257	2.21905	1.19483	1.85721	0.0632818	0.232721
AT5G45472	18.1673	2.2095	1.19505	1.84888	0.0644746	0.235697
AT1G49320	1103.85	2.19491	1.00997	2.17325	0.0297618	0.144786
AT4G18550	19.691	2.18284	0.74522	2.92912	0.00339927	0.0345834
AT2G10600	9.8418	2.17619	1.11627	1.94952	0.0512333	0.204127
AT4G19370	17.7041	2.1748	1.17751	1.84696	0.0647535	0.236333
AT1G62835	5.70386	2.16894	1.33232	1.62794	0.103537	0.313116
AT2G30670	20.2339	2.16782	1.0332	2.09817	0.0358905	0.163205
AT5G44630	173.767	2.14804	0.749957	2.86422	0.00418033	0.0398104
AT1G69180	102.358	2.14406	0.43409	4.9392	7.84431e-07	9.40203e-05
AT3G61880	326.915	2.12604	0.778183	2.73206	0.00629394	0.0528565
AT3G56620	32.6934	2.11592	0.75525	2.80161	0.00508476	0.0455628
AT5G15180	8.60439	2.11249	1.04483	2.02184	0.0431925	0.1825
AT4G34400	994.623	2.10471	0.29407	7.15717	8.23589e-13	1.19162e-09
AT1G55800	12.202	2.1044	0.774762	2.71619	0.00660384	0.0542606
AT4G18610	75.322	2.09795	0.50045	4.19212	2.76358e-05	0.00130792
AT3G62695	5.78289	2.09721	1.35457	1.54825	0.121562	0.344098
AT5G09976	9.63556	2.09462	1.24287	1.68531	0.0919289	0.29164
AT3G60890	204.396	2.08354	0.412398	5.05226	4.36615e-07	5.857e-05
AT1G19540	300.611	2.08266	0.471624	4.41594	1.00572e-05	0.000628761
AT4G20240	236.375	2.07994	0.866552	2.40025	0.0163838	0.0984778
AT5G19600	358.647	2.07762	0.932265	2.22857	0.0258422	0.131897
AT2G21730	35.7876	2.07661	0.652572	3.18219	0.00146167	0.0199749
AT1G51645	27.4055	2.07425	1.62494	1.27652	0.201773	0.45929
AT4G21650	4562.03	2.06953	0.4655	4.44582	8.75577e-06	0.000569166
AT5G59940	6.57783	2.06658	1.55421	1.32966	0.183629	0.433395
AT3G55230	22.1334	2.06583	0.86809	2.37975	0.0173246	0.101895
AT5G07322	12.3272	2.06091	1.05325	1.95671	0.0503814	0.201795
AT2G33830	41.2668	2.0542	0.779448	2.63545	0.00840254	0.0637938
AT5G14940	45.8819	2.04471	0.836473	2.44444	0.0145078	0.091264
AT3G12450	5.29232	2.04375	1.44052	1.41876	0.155968	0.395504
AT2G44745	218.131	2.04164	0.450817	4.52875	5.93328e-06	0.000455736
AT5G60900	39.968	2.03605	0.870911	2.33784	0.0193955	0.109845
AT1G03170	171.334	2.03538	0.32182	6.32458	2.53917e-10	1.42871e-07
AT3G46880	145.081	2.02913	0.972197	2.08716	0.036874	0.165577
AT2G33385	17.7089	2.0273	0.893255	2.26957	0.023234	0.123524
AT5G40020	27.9755	2.01409	1.10602	1.82102	0.0686045	0.245478
AT1G23560	40.5186	2.00398	0.464944	4.31014	1.6315e-05	0.000895599
AT4G30110	363.886	1.99661	0.321142	6.21721	5.06082e-10	2.18111e-07
AT1G61820	412.163	1.99564	0.340035	5.86892	4.38633e-09	1.38827e-06
AT5G44620	1198.71	1.99046	0.365998	5.43846	5.37433e-08	1.13398e-05
AT5G22240	4.92946	1.99045	1.29619	1.53561	0.124633	0.348841
AT3G45960	22.3408	1.99042	1.04426	1.90606	0.0566428	0.217329
AT3G04510	177.027	1.98978	0.350149	5.68268	1.32599e-08	3.62963e-06
AT4G06477	10.0487	1.98549	1.58671	1.25133	0.210816	0.470244
AT1G63295	82.0152	1.97482	1.06609	1.85239	0.06397	0.234572
AT4G36570	700.991	1.95678	0.572756	3.41643	0.000634488	0.0114343
AT2G27505	11.9301	1.95383	1.0683	1.82892	0.067412	0.242539
AT1G10800	9.64591	1.95297	1.35457	1.44177	0.149368	0.385819
AT1G77120	589.274	1.95282	0.337725	5.78227	7.36987e-09	2.22812e-06
AT2G37130	26.8618	1.93757	0.673567	2.87658	0.00402012	0.0387563
AT1G70500	25.0187	1.9294	0.852418	2.26345	0.0236081	0.124891
AT4G00680	24.7893	1.92875	0.744289	2.5914	0.00955864	0.0696976
AT5G25160	116.343	1.92674	0.42712	4.51101	6.45195e-06	0.00048048
AT4G01390	92.2078	1.91495	1.11235	1.72153	0.0851543	0.278252
AT2G40390	146.915	1.91251	0.517112	3.69844	0.00021693	0.00556924
AT4G01360	14.4997	1.9124	0.976061	1.9593	0.0500777	0.201086
AT3G30340	423.784	1.91206	0.699371	2.73397	0.00625749	0.0527034
AT3G11680	16.1896	1.90781	1.2563	1.5186	0.128864	0.354689
AT3G51895	405.36	1.89543	0.271375	6.98453	2.8581e-12	2.80517e-09
AT1G64140	925.532	1.89402	1.31183	1.4438	0.148796	0.385276
AT1G67860	383.213	1.8921	0.559425	3.38223	0.000719003	0.0123462
AT2G39510	244.418	1.89085	0.848918	2.22736	0.0259229	0.132266
AT5G38280	48.5483	1.8895	0.626745	3.01479	0.00257159	0.0288109
AT2G37900	83.0993	1.88355	0.573457	3.28455	0.00102147	0.0157345
AT5G06470	39.8098	1.88093	0.420697	4.47098	7.78618e-06	0.000526466
AT2G40130	702.236	1.87862	0.205855	9.12595	7.11127e-20	4.80153e-16
AT5G10170	1441.54	1.87723	0.288141	6.51496	7.27106e-11	5.07871e-08
AT3G11840	16.0708	1.87525	0.743305	2.52286	0.0116405	0.0788598
AT3G44766	6.43158	1.87214	1.16458	1.60757	0.107929	0.321547
AT1G61810	79.2879	1.86938	0.434523	4.30213	1.69165e-05	0.000916204
AT5G23235	17.3501	1.86788	1.10493	1.6905	0.0909322	0.290021
AT4G36060	174.115	1.86468	0.922226	2.02194	0.043183	0.182498
AT2G41300	213.244	1.86038	0.439619	4.23179	2.31836e-05	0.00113982
AT5G29040	5.14424	1.85864	1.45025	1.2816	0.199983	0.456923
AT5G12235	7.91042	1.85772	1.04596	1.77609	0.0757181	0.260574
AT1G70920	27.7639	1.85566	0.865195	2.14479	0.0319696	0.15212
AT1G26390	7.2396	1.85176	1.44241	1.2838	0.199212	0.455874
AT2G04380	93.9043	1.85045	0.895844	2.0656	0.0388666	0.171148
AT5G26140	7.44853	1.8446	1.25645	1.46811	0.142075	0.375995
AT1G33700	266.474	1.84316	0.412278	4.47068	7.79719e-06	0.000526466
AT3G30875	28.9014	1.84041	0.936183	1.96586	0.0493144	0.198868
AT2G02240	4.72341	1.83926	1.3494	1.36302	0.172875	0.41887
AT4G19820	69.5914	1.837	0.630733	2.91248	0.00358567	0.035848
AT4G16008	166.781	1.82413	0.528542	3.45125	0.000557995	0.0103935
AT4G05200	21.5646	1.81476	0.737712	2.45999	0.0138942	0.0886425
AT3G49070	17.2761	1.80945	0.99962	1.81014	0.0702738	0.248945
AT2G40750	102.58	1.80768	0.643165	2.81059	0.00494503	0.0446773
AT1G28470	33.0623	1.80002	0.49254	3.65458	0.000257605	0.00622678
AT1G18880	302.207	1.79881	0.753554	2.3871	0.0169819	0.100481
AT2G47560	34.5813	1.79834	0.669278	2.68699	0.00720996	0.0579313
AT1G49330	4.80772	1.79347	1.20829	1.4843	0.137729	0.369516
AT5G21950	158.652	1.79317	0.253384	7.07688	1.47441e-12	1.87844e-09
AT4G16620	12.384	1.79027	0.821321	2.17974	0.0292766	0.143381
AT3G12220	46.9921	1.78956	0.761864	2.34892	0.0188281	0.107748
AT4G16162	9.19922	1.78856	1.03912	1.72123	0.0852099	0.278299
AT4G33810	66.962	1.7846	0.705879	2.52819	0.0114651	0.0781058
AT1G11190	39.6278	1.77822	0.908668	1.95695	0.0503534	0.201795
AT1G76770	12.6421	1.77595	0.803588	2.21003	0.0271031	0.136466
AT1G51850	11.1524	1.77512	0.692028	2.5651	0.0103146	0.0733024
AT5G05790	238.922	1.77463	0.687327	2.58194	0.00982478	0.0709897
AT2G26480	25.9668	1.77342	0.593957	2.98578	0.00282858	0.0306394
AT4G23930	24.6189	1.77042	0.629274	2.81343	0.00490156	0.0443638
AT4G02780	184.383	1.7655	0.748334	2.35925	0.0183121	0.10592
AT4G13505	4.40297	1.76492	3.77554	0.467462	0.640169	0.834176
AT2G45315	25.6913	1.76466	1.60078	1.10237	0.270299	0.538867
AT4G22545	26.4077	1.75967	0.919376	1.91398	0.0556229	0.214678
AT1G05310	56.2429	1.75512	0.849906	2.06508	0.0389158	0.171216
AT5G07650	15.716	1.75306	0.698876	2.5084	0.0121279	0.0811254
AT5G60650	14.7556	1.75167	0.847741	2.06627	0.0388026	0.170903
AT2G32790	9.45473	1.74942	1.14572	1.52691	0.126784	0.351771
AT5G16235	32.275	1.74765	0.81175	2.15295	0.031323	0.149959
AT5G19870	13.4283	1.74666	1.06509	1.63993	0.10102	0.307848
AT2G37280	122.457	1.73916	0.330825	5.25705	1.46385e-07	2.64748e-05
AT1G15380	7.08609	1.7325	1.06315	1.62959	0.103188	0.312386
AT3G28345	1896.75	1.73151	0.921008	1.88002	0.0601053	0.224879
AT3G24463	14.0905	1.71996	2.14588	0.801516	0.422833	0.682158
AT5G47530	7.95869	1.71295	1.20472	1.42187	0.155065	0.394318
AT1G06170	13.7259	1.70456	0.980911	1.73773	0.0822578	0.272967
AT1G56680	41.5972	1.7043	0.481579	3.539	0.000401652	0.00849197
AT1G70690	40.5559	1.69267	0.504062	3.35806	0.000784914	0.0130535
AT5G20640	11.7806	1.6858	0.785482	2.1462	0.031857	0.151727
AT4G10310	9.42013	1.68336	1.07471	1.56634	0.117269	0.336744
AT5G63800	109.813	1.68191	0.654358	2.57033	0.0101603	0.0726092
AT4G37780	8.45561	1.67613	1.22404	1.36934	0.170892	0.416483
AT3G49960	23.0005	1.67456	0.743894	2.25108	0.0243807	0.12702
AT5G05250	223.527	1.67427	0.380757	4.39722	1.09645e-05	0.000664962
AT4G35650	16.442	1.67289	0.862981	1.9385	0.0525621	0.206979
AT3G23175	13.2082	1.66659	0.973996	1.71108	0.0870661	0.282087
AT1G08440	29.2175	1.66575	0.969372	1.71838	0.085727	0.279323
AT4G22790	24.2742	1.66433	0.887509	1.87528	0.0607543	0.226387
AT4G28170	19.3941	1.65604	0.641918	2.57982	0.00988506	0.0712568
AT2G18570	758.304	1.65101	0.875688	1.88539	0.059377	0.223433
AT1G58390	40.733	1.65081	0.61638	2.67824	0.00740096	0.0587502
AT1G22000	6.914	1.64872	1.20676	1.36624	0.171864	0.417497
AT3G23430	2568.32	1.64636	0.877008	1.87724	0.0604849	0.225677
AT1G68740	391.13	1.64118	0.559169	2.93504	0.00333506	0.0340796
AT1G47271	15.2528	1.64117	0.828051	1.98197	0.0474827	0.194187
AT5G50130	467.514	1.63974	0.813975	2.01448	0.0439593	0.18452
AT5G20820	83.4076	1.63963	1.04772	1.56495	0.117594	0.337248
AT3G12750	524.07	1.63901	0.530635	3.08877	0.00200985	0.02441
AT3G21550	95.7326	1.63577	1.13198	1.44505	0.148443	0.38495
AT1G66040	23.4446	1.63558	1.00791	1.62274	0.104644	0.3151
AT2G38380	27.6195	1.63538	0.77301	2.1156	0.0343792	0.159353
AT2G02020	248.542	1.63327	0.750612	2.17592	0.0295613	0.144183
AT3G54770	11.5892	1.63198	0.975082	1.67369	0.0941918	0.296173
AT1G43790	109.928	1.6308	0.840746	1.93971	0.0524155	0.206602
AT2G30210	9.84167	1.62703	1.4536	1.11931	0.263008	0.530992
AT1G73010	28.353	1.62672	0.926555	1.75567	0.0791456	0.267408
AT5G18320	7.83664	1.62495	1.33431	1.21781	0.223295	0.48562
AT5G46240	63.1434	1.6162	0.853739	1.89309	0.058346	0.221115
AT3G19320	11.5452	1.61483	0.730192	2.21152	0.027	0.136065
AT4G23340	18.5552	1.61277	0.589785	2.7345	0.00624756	0.0526417
AT5G64120	11.1125	1.60877	1.0462	1.53773	0.124116	0.348308
AT4G02290	4337.89	1.60347	0.270323	5.9317	2.99815e-09	1.06545e-06
AT1G27380	10.028	1.60321	1.05443	1.52046	0.128397	0.354086
AT1G05562	59.1017	1.60147	1.43934	1.11264	0.265862	0.534008
AT4G27450	560.632	1.60059	0.257058	6.22655	4.76815e-10	2.11323e-07
AT5G63560	5.39615	1.59917	1.56203	1.02377	0.305942	0.578003
AT3G03910	605.232	1.59568	0.91407	1.74569	0.0808647	0.270788
AT1G32100	162.729	1.59398	1.05307	1.51366	0.130112	0.356769
AT1G33840	6.76311	1.59225	1.28584	1.23829	0.215607	0.476523
AT5G57520	14.9382	1.59028	1.065	1.49322	0.135379	0.365826
AT1G25472	7.33463	1.58801	1.78915	0.887575	0.374769	0.643224
AT1G77885	76.0318	1.58411	0.741708	2.13576	0.0326986	0.154249
AT2G32870	33.1838	1.5818	0.715272	2.21147	0.0270035	0.136065
AT5G03310	11.0664	1.57581	0.767551	2.05303	0.0400697	0.174436
AT5G05960	155.189	1.57572	0.798452	1.97347	0.0484421	0.196445
AT1G17960	35.4153	1.57215	0.722677	2.17545	0.0295964	0.14432
AT2G28110	19.7165	1.5715	1.02922	1.52688	0.126791	0.351771
AT5G12340	5.65003	1.55533	1.13591	1.36924	0.170925	0.416483
AT5G50640	35.982	1.5447	1.02894	1.50126	0.133287	0.36205
AT3G45060	85.6408	1.54451	0.430911	3.5843	0.00033799	0.00751517
AT2G20562	10.7105	1.54392	0.889495	1.73573	0.0826115	0.273541
AT3G47980	41.093	1.5436	0.740281	2.08515	0.0370553	0.165987
AT4G31730	286.577	1.54326	0.682178	2.26226	0.0236816	0.125214
AT5G23000	62.3247	1.53657	0.397226	3.86826	0.000109614	0.00344775
AT2G01905	41.6339	1.53552	0.429486	3.57525	0.000349898	0.00773749
AT5G09220	17644.5	1.53543	0.74487	2.06134	0.0392708	0.172142
AT5G22545	4.64617	1.5332	1.15995	1.32178	0.186243	0.437204
AT1G03070	7.17454	1.52955	1.05599	1.44846	0.147489	0.383953
AT2G32750	11.4246	1.52766	0.730605	2.09095	0.0365324	0.16499
AT5G41310	5.44413	1.5267	1.08043	1.41306	0.157639	0.397818
AT1G01640	18.4001	1.5255	0.665634	2.2918	0.0219172	0.119086
AT3G04060	5.07555	1.5242	1.19783	1.27247	0.203206	0.46094
AT2G34790	96.9443	1.52388	0.653693	2.33118	0.0197437	0.111025
AT4G20110	6.2291	1.52371	1.2831	1.18752	0.235021	0.498752
AT5G38710	38.2582	1.52362	0.909371	1.67546	0.0938432	0.295444
AT2G29750	7.54449	1.52028	0.882364	1.72297	0.0848947	0.277583
AT3G63440	1263.25	1.519	0.24228	6.26961	3.6196e-10	1.86563e-07
AT4G25760	69.1113	1.51823	0.360415	4.21246	2.52606e-05	0.00121539
AT2G27300	24.0545	1.51171	0.49561	3.0502	0.00228691	0.0265617
AT3G52820	17.4078	1.50885	0.855144	1.76444	0.0776579	0.264376
AT4G25430	12.6436	1.50401	1.00167	1.50151	0.133225	0.361985
AT1G70800	22.9329	1.50232	0.574956	2.61293	0.00897705	0.0670499
AT4G00780	497.11	1.50109	0.730627	2.05453	0.0399249	0.174068
AT4G04630	326.116	1.49907	0.249777	6.00163	1.95342e-09	7.3275e-07
AT3G10470	7.05277	1.49716	1.12361	1.33246	0.18271	0.431802
AT2G33051	25.8425	1.49713	0.700314	2.13779	0.0325336	0.153864
AT1G13600	497.241	1.49655	0.40534	3.69208	0.000222424	0.00567434
AT5G22145	17.6951	1.49646	1.00783	1.48484	0.137586	0.36923
AT3G26125	20.5666	1.4927	1.13006	1.3209	0.186536	0.437475
AT5G59305	42.0388	1.49208	0.606611	2.4597	0.0139053	0.0886813
AT1G24575	732.781	1.49173	0.573957	2.59903	0.00934879	0.0686617
AT3G62960	73.1785	1.49116	0.689782	2.16178	0.0306349	0.147783
AT5G35935	17.9433	1.49036	1.03373	1.44173	0.149379	0.385819
AT4G21970	40.7502	1.48792	0.633783	2.34769	0.0188904	0.108
AT2G45450	306.872	1.48755	0.328411	4.52955	5.9109e-06	0.000455736
AT5G60660	42.5445	1.48754	0.880495	1.68943	0.0911371	0.290337
AT3G49860	26.9816	1.48616	0.697523	2.13062	0.0331206	0.155587
AT2G20500	92.2135	1.48535	0.635683	2.33662	0.0194591	0.110071
AT1G06260	4.78268	1.48348	2.20415	0.673042	0.500921	0.742257
AT1G09932	58.1566	1.48273	0.815892	1.81731	0.0691694	0.246802
AT1G70830	4223.89	1.47795	0.293422	5.03694	4.73035e-07	6.26261e-05
AT1G72230	303.646	1.47731	0.651701	2.26685	0.0233994	0.124056
AT4G35180	16.9994	1.47675	1.05206	1.40367	0.160417	0.401956
AT1G02335	177.911	1.4754	1.00537	1.46752	0.142236	0.376156
AT1G48750	386.798	1.47534	0.297051	4.9666	6.81363e-07	8.4673e-05
AT3G21040	17.986	1.4736	0.500913	2.94183	0.00326281	0.033583
AT5G19970	112.802	1.4715	0.42706	3.44564	0.000569712	0.0105485
AT1G45616	5.00682	1.47067	1.27318	1.15511	0.248043	0.514845
AT2G31020	48.2073	1.4673	0.655825	2.23734	0.0252644	0.1298
AT1G26820	63.3007	1.46422	0.812371	1.80241	0.0714814	0.251516
AT2G23540	5.03453	1.46344	1.16921	1.25165	0.210698	0.470189
AT5G67620	19.6479	1.46065	0.566082	2.58027	0.00987225	0.0712273
AT1G19630	118.427	1.45751	0.866616	1.68184	0.0925991	0.292833
AT3G10600	55.7382	1.45726	0.695099	2.09647	0.0360403	0.163584
AT1G19396	6.71905	1.45522	1.74755	0.832718	0.405004	0.668548
AT3G22555	5.82985	1.45392	1.13978	1.27561	0.202093	0.459847
AT5G38610	49.3704	1.45153	0.724571	2.0033	0.045145	0.187954
AT1G73040	47.3632	1.44739	0.804017	1.8002	0.0718283	0.252333
AT3G22930	6.55868	1.44696	0.930426	1.55516	0.119909	0.341373
AT2G40470	6.83575	1.44596	1.00555	1.43798	0.150438	0.387381
AT1G02900	61.5371	1.44514	0.619877	2.33133	0.0197359	0.111017
AT2G36030	7.34221	1.44206	1.46621	0.983527	0.325348	0.59743
AT2G17850	8.64245	1.44203	1.12769	1.27875	0.200985	0.458413
AT5G63850	1945.97	1.43698	0.588212	2.44296	0.0145674	0.0914403
AT2G03200	13.2308	1.43418	1.01323	1.41546	0.156934	0.397209
AT3G23010	16.2199	1.43401	0.721735	1.9869	0.0469336	0.192681
AT4G16790	272.837	1.43244	0.433051	3.3078	0.000940336	0.0148313
AT2G01770	4.493	1.43225	1.47691	0.969758	0.332167	0.604798
AT3G56240	2681.85	1.43054	0.713831	2.00402	0.0450674	0.187759
AT3G06436	9.6269	1.43043	0.961322	1.48799	0.136755	0.367757
AT5G56810	22.203	1.43043	0.519675	2.75254	0.0059134	0.0507765
AT3G48080	60.5571	1.42938	0.780555	1.83124	0.067065	0.24172
AT1G67910	55.3278	1.42508	0.835859	1.70493	0.0882068	0.284192
AT1G09890	76.3615	1.42435	0.753487	1.89034	0.0587127	0.222089
AT3G62930	127.912	1.42252	0.497925	2.85689	0.00427816	0.0404946
AT3G17380	106.844	1.4207	0.50438	2.81673	0.00485146	0.0440086
AT1G71930	36.5115	1.41966	0.845657	1.67876	0.0931985	0.2941
AT1G62900	5.08391	1.41944	1.19236	1.19045	0.233871	0.497444
AT5G66630	33.7798	1.41827	0.493674	2.87289	0.00406741	0.0389968
AT5G19875	99.0493	1.41777	0.509366	2.78341	0.00537906	0.0475671
AT1G16310	116.468	1.4167	0.442523	3.20142	0.00136754	0.0190515
AT2G19110	1169.78	1.41641	0.48173	2.94027	0.00327929	0.0336854
AT2G47750	483.652	1.41579	0.335089	4.22512	2.38808e-05	0.00116281
AT3G14940	689.346	1.41493	0.377413	3.74902	0.00017753	0.00486367
AT5G46260	15.8737	1.41393	0.935824	1.51089	0.130816	0.357986
AT3G25572	97.5449	1.41259	1.42235	0.993138	0.320643	0.592422
AT4G23720	115.214	1.41239	0.369594	3.82146	0.000132663	0.00396966
AT5G53730	47.782	1.41213	0.571806	2.46959	0.0135266	0.0871542
AT4G36590	27.876	1.41105	0.692647	2.03719	0.0416311	0.178472
AT1G75700	60.5274	1.40657	0.495478	2.83882	0.00452805	0.0419772
AT3G19230	10.398	1.40575	0.769743	1.82626	0.0678117	0.243545
AT2G42610	2924.76	1.40507	0.294889	4.76473	1.89104e-06	0.000185048
AT3G26440	5.66914	1.40376	1.15832	1.2119	0.225551	0.488325
AT1G12260	59.8324	1.40145	0.795488	1.76175	0.0781113	0.265179
AT4G27550	67.7057	1.39995	0.50051	2.79705	0.00515708	0.0460793
AT4G22200	299.911	1.39877	0.584795	2.39191	0.0167611	0.0997644
AT1G15210	211.873	1.39276	0.276234	5.04198	4.60744e-07	6.14002e-05
AT5G15830	38.7695	1.39185	0.614789	2.26394	0.0235776	0.124794
AT3G30530	108.649	1.39052	0.471543	2.94888	0.00318926	0.033129
AT5G46115	6.82514	1.38922	1.45792	0.952873	0.340654	0.612325
AT1G75250	74.5622	1.38752	0.632882	2.19239	0.0283516	0.140413
AT1G06830	205.724	1.38747	0.825081	1.68162	0.0926432	0.292833
AT1G43800	1587.67	1.38662	0.459048	3.02065	0.00252231	0.0284476
AT3G50170	57.6424	1.38563	0.379851	3.64782	0.000264472	0.00634733
AT4G34320	6.98502	1.38421	1.24474	1.11204	0.266119	0.534111
AT4G35970	130.991	1.38181	0.442974	3.1194	0.00181218	0.0228565
AT5G01150	11.0149	1.38128	0.96372	1.43328	0.151779	0.389563
AT1G72200	14.243	1.38056	0.800619	1.72437	0.0846419	0.277228
AT2G18980	5.04224	1.3752	1.14438	1.2017	0.22948	0.493089
AT1G61760	40.9362	1.37506	0.403055	3.4116	0.000645839	0.0115159
AT3G53450	77.4738	1.37423	0.284086	4.83739	1.31553e-06	0.000135956
AT1G10710	20.3534	1.37174	1.03493	1.32544	0.185026	0.435294
AT4G26260	21.6238	1.37083	0.890453	1.53948	0.123687	0.347732
AT1G74770	7.94738	1.36981	0.962859	1.42265	0.154838	0.394069
AT3G26815	10.0715	1.36815	0.943356	1.4503	0.146975	0.383243
AT5G65140	369.038	1.36747	0.288489	4.74012	2.13594e-06	0.000204083
AT1G65810	183.237	1.36696	0.327267	4.1769	2.95512e-05	0.00137924
AT2G16060	230.606	1.36618	0.32511	4.20219	2.6434e-05	0.00126583
AT4G25800	40.3454	1.3661	0.593164	2.30307	0.0212748	0.116749
AT5G25140	75.0134	1.36367	0.594357	2.29436	0.0217698	0.118636
AT3G25620	55.5315	1.35682	0.588563	2.30531	0.0211495	0.116256
AT4G22680	5.61239	1.35473	1.34428	1.00777	0.313563	0.585287
AT1G73630	165.183	1.35454	0.414143	3.2707	0.00107282	0.0163146
AT3G50220	17.5644	1.35363	0.91432	1.48047	0.138747	0.371164
AT1G20850	780.613	1.3522	0.889009	1.52102	0.128255	0.353877
AT2G39855	51.9308	1.3514	0.755555	1.78862	0.0736763	0.255896
AT1G80160	7.2582	1.35083	1.1973	1.12823	0.259223	0.527247
AT4G32810	20.5251	1.35048	0.837181	1.61313	0.106716	0.319155
AT1G58370	138.699	1.35001	0.553755	2.43792	0.0147719	0.0921242
AT5G48060	216.477	1.34936	0.291014	4.63677	3.53894e-06	0.000305781
AT3G15450	1883.54	1.34845	0.742167	1.81691	0.0692303	0.246889
AT4G21780	10.6609	1.34841	1.00715	1.33884	0.180623	0.429198
AT3G55515	9.67024	1.34697	0.970178	1.38838	0.165022	0.408363
AT2G01275	26.4349	1.34288	0.711576	1.88719	0.0591349	0.22288
AT1G62770	12.4341	1.34085	0.971709	1.37989	0.167621	0.411956
AT2G30362	18.8779	1.34005	1.16209	1.15314	0.248854	0.515839
AT3G51325	6.80894	1.33972	1.51567	0.883917	0.376741	0.645057
AT4G35350	356.54	1.33908	0.899088	1.48937	0.13639	0.367431
AT5G25370	119.415	1.3374	0.327587	4.08258	4.45386e-05	0.00184083
AT2G34880	6.55596	1.33612	1.04661	1.27662	0.201735	0.45929
AT4G31685	23.8583	1.33506	0.717675	1.86026	0.0628487	0.231771
AT3G51710	85.9365	1.33113	0.32865	4.05031	5.11498e-05	0.00202757
AT4G21380	200.141	1.33106	0.433208	3.07257	0.00212227	0.0251543
AT1G78330	6.02207	1.32616	1.06229	1.24839	0.211887	0.471857
AT3G05650	416.041	1.32576	0.371536	3.56831	0.000359286	0.00791915
AT3G29250	5.58866	1.32551	1.03639	1.27897	0.200906	0.458283
AT5G41080	145.67	1.32544	0.755234	1.755	0.0792588	0.267533
AT2G38080	250.579	1.32423	0.927635	1.42753	0.153426	0.3922
AT4G00960	10.7451	1.3231	0.704822	1.87721	0.0604898	0.225677
AT2G33175	41.8203	1.31907	0.435931	3.02588	0.0024791	0.0280912
AT5G32460	13.2738	1.31903	1.13956	1.15748	0.247075	0.513579
AT3G23090	122.924	1.31583	0.625582	2.10338	0.0354329	0.162326
AT1G71380	7.40016	1.31534	0.896323	1.46748	0.142246	0.376156
AT5G66390	6.47088	1.3128	0.940767	1.39546	0.162877	0.405132
AT1G11580	1045.62	1.31172	0.653128	2.00837	0.0446038	0.186403
AT5G03260	144.276	1.31073	0.96675	1.35581	0.17516	0.421842
AT1G01190	381.622	1.31021	0.739471	1.77182	0.0764242	0.261906
AT5G65970	142.941	1.30773	0.559918	2.33558	0.0195134	0.110193
AT1G77870	8.61322	1.30756	1.14802	1.13897	0.254716	0.522748
AT5G09320	4.90806	1.30524	1.2925	1.00986	0.312565	0.584492
AT4G05220	13.0908	1.30471	0.665835	1.9595	0.0500537	0.201086
AT4G23515	5.03894	1.29815	1.23438	1.05166	0.292955	0.563392
AT4G24250	103.457	1.29722	0.312002	4.15774	3.21412e-05	0.00147297
AT5G44700	17.1904	1.295	0.628767	2.05958	0.0394385	0.172691
AT4G31680	22.5499	1.29083	0.700548	1.8426	0.0653878	0.237723
AT5G22090	3446.13	1.28512	0.543791	2.36327	0.0181146	0.105167
AT1G76952	7.87445	1.28445	0.911396	1.40933	0.158739	0.399504
AT2G25090	4.7783	1.28414	1.04549	1.22827	0.219347	0.480384
AT3G44220	111.908	1.28285	0.277068	4.63009	3.65511e-06	0.000311744
AT2G38320	78.4439	1.28239	0.706195	1.81592	0.0693831	0.247236
AT2G40320	72.2724	1.2746	0.662589	1.92366	0.054397	0.211424
AT1G05760	59.8958	1.27416	0.56411	2.2587	0.0239017	0.125754
AT5G01190	54.8061	1.27391	0.701542	1.81587	0.0693899	0.247236
AT4G18780	179.987	1.27031	0.731151	1.73741	0.0823148	0.27307
AT3G16340	1093.95	1.27015	0.29932	4.24346	2.20104e-05	0.00110526
AT3G45700	16.6783	1.26927	0.983368	1.29074	0.196793	0.45252
AT3G63110	302.534	1.26869	0.725257	1.7493	0.080239	0.269552
AT2G24762	606.726	1.26825	0.581903	2.17949	0.0292954	0.143439
AT5G56970	49.8359	1.26591	0.476876	2.6546	0.00794022	0.0615209
AT3G20460	13.8771	1.26579	0.739736	1.71113	0.0870566	0.282087
AT4G12440	67.4053	1.26543	0.62426	2.02709	0.0426534	0.18094
AT3G47090	15.5761	1.26303	0.683329	1.84835	0.0645519	0.235852
AT1G20515	11.6133	1.26078	0.778097	1.62034	0.10516	0.315901
AT5G56050	20.237	1.25981	0.515512	2.4438	0.0145335	0.0913406
AT2G37330	61.1889	1.25814	0.5502	2.2867	0.0222134	0.119989
AT3G19270	304.669	1.25787	0.905028	1.38987	0.164568	0.407566
AT5G09760	1072.17	1.25699	0.285037	4.40991	1.03412e-05	0.000633915
AT1G58070	56.783	1.25677	0.698934	1.79813	0.0721564	0.253108
AT3G62725	6.13303	1.2536	1.1204	1.11889	0.263187	0.531094
AT4G19810	106.146	1.25352	0.62076	2.01933	0.0434532	0.182953
AT5G35580	5.11692	1.25274	1.19122	1.05164	0.292963	0.563392
AT3G23190	11.2765	1.25267	1.18328	1.05864	0.289762	0.559988
AT4G19840	1418.26	1.25255	0.651585	1.92232	0.0545654	0.211739
AT3G21210	49.4145	1.25027	0.530777	2.35554	0.0184956	0.106494
AT1G19960	98.4089	1.24917	0.689147	1.81263	0.0698885	0.248137
AT3G23270	5.10199	1.24861	1.22571	1.01868	0.308353	0.580699
AT3G61120	17.2775	1.2461	0.623361	1.999	0.0456084	0.189196
AT5G11290	6.79313	1.24556	1.09713	1.13529	0.256253	0.524415
AT4G14610	14.394	1.24529	0.663103	1.87798	0.0603838	0.225587
AT4G22900	55.9069	1.24377	0.426944	2.91319	0.00357753	0.0358036
AT5G06570	7.33073	1.23851	0.975952	1.26902	0.204433	0.462422
AT5G61850	382.413	1.23787	0.372229	3.32557	0.000882382	0.0141405
AT4G39720	29.0063	1.23775	0.524887	2.35813	0.0183675	0.106058
AT2G44250	5.02324	1.23745	1.29754	0.953692	0.34024	0.611955
AT1G20990	29.2741	1.2366	0.609718	2.02816	0.0425441	0.180627
AT4G24450	204.32	1.23581	0.341192	3.62203	0.000292298	0.00677442
AT1G20160	179.244	1.23436	0.890518	1.38611	0.165713	0.409202
AT1G10480	17.4209	1.23303	0.970724	1.27022	0.204007	0.461821
AT2G18328	408.164	1.23257	0.581528	2.11954	0.0340446	0.158312
AT3G16920	123.567	1.23243	1.0592	1.16355	0.244607	0.509991
AT5G54130	446.025	1.23222	0.418796	2.94228	0.00325805	0.0335511
AT1G75620	25.2278	1.23201	0.614804	2.0039	0.0450807	0.187776
AT5G06850	252.294	1.23141	0.387186	3.18042	0.00147063	0.0200398
AT2G45210	30.7312	1.2284	0.620899	1.97842	0.0478814	0.195266
AT1G11070	20.3648	1.22813	0.831243	1.47746	0.139553	0.372342
AT5G59080	107.886	1.22692	0.843054	1.45533	0.145578	0.381232
AT5G57685	267.738	1.2259	0.175578	6.98209	2.9082e-12	2.80517e-09
AT1G21570	76.2532	1.2253	0.998512	1.22713	0.219775	0.480804
AT4G00230	386.304	1.22478	0.401099	3.05357	0.00226139	0.0264016
AT4G11230	23.4959	1.22284	0.515641	2.3715	0.0177162	0.103447
AT4G16000	40.3948	1.22039	0.739789	1.64965	0.0990151	0.304394
AT5G11620	43.7475	1.21888	0.433441	2.81209	0.00492208	0.0445096
AT1G19415	30.647	1.21874	0.604497	2.01612	0.0437877	0.184017
AT1G49310	144.321	1.2183	0.988386	1.23261	0.21772	0.478391
AT4G39810	49.5326	1.21761	0.46878	2.59741	0.009393	0.0688866
AT3G53100	451.539	1.21743	0.518592	2.34756	0.0188967	0.108006
AT1G16290	28.5704	1.21637	0.648526	1.87559	0.060711	0.226267
AT4G26490	48.7298	1.21539	0.453155	2.68206	0.00731701	0.0584668
AT3G28540	113.84	1.21304	0.578616	2.09645	0.0360424	0.163584
AT3G21770	635.754	1.21183	0.269872	4.49039	7.10928e-06	0.000503954
AT3G06640	207.636	1.21182	0.330433	3.66736	0.000245067	0.00603708
AT4G24540	1070.56	1.21037	0.2368	5.11137	3.19839e-07	4.66091e-05
AT5G44350	14.3903	1.21032	0.866123	1.39739	0.162295	0.404459
AT4G39320	32.7687	1.2096	0.730618	1.65559	0.0978056	0.302097
AT4G39780	128.808	1.20857	0.472159	2.55967	0.0104773	0.0739751
AT5G48920	70.219	1.20826	1.06035	1.13949	0.254498	0.522652
AT4G09950	142.25	1.20779	0.434748	2.77812	0.00546736	0.0481638
AT5G55170	36.2179	1.20605	0.426042	2.83082	0.00464287	0.042777
AT3G27150	58.9771	1.204	0.556437	2.16377	0.0304817	0.147289
AT2G01660	187.51	1.20348	0.315147	3.81877	0.000134117	0.00398923
AT3G13730	171.651	1.20337	0.335884	3.58269	0.00034008	0.00755336
AT5G25130	140.993	1.20333	0.515728	2.33327	0.0196341	0.110659
AT2G34530	85.7967	1.20149	0.35205	3.41284	0.000642889	0.0115159
AT5G10770	435.159	1.20127	0.311885	3.85166	0.000117322	0.00362266
AT1G72870	6.94851	1.20058	0.934252	1.28507	0.198766	0.45527
AT3G01670	2057.48	1.2001	0.407123	2.94775	0.00320092	0.0331595
AT3G24605	31.7344	1.19827	0.668405	1.79273	0.0730156	0.254923
AT1G53690	8.58823	1.19792	0.797101	1.50285	0.132878	0.361443
AT1G47400	63.784	1.19585	0.616483	1.9398	0.052404	0.206602
AT2G44740	61.4157	1.1948	0.504411	2.36871	0.0178501	0.103989
AT3G06435	65.2564	1.19424	0.38808	3.0773	0.00208884	0.0249159
AT5G38743	6.02548	1.19408	1.28616	0.928407	0.353196	0.623527
AT5G45440	36.604	1.19247	0.486407	2.4516	0.0142224	0.0901752
AT3G44550	13.1015	1.19185	0.845749	1.40923	0.158768	0.399504
AT1G20700	5.55762	1.19134	1.10887	1.07437	0.282658	0.55239
AT3G60490	73.3204	1.19059	0.492861	2.41566	0.0157066	0.0957928
AT5G38780	39.6702	1.18834	0.657615	1.80704	0.070756	0.250128
AT5G65210	458.857	1.18793	0.601587	1.97466	0.0483064	0.19617
AT3G06020	190.611	1.18788	0.382584	3.10488	0.00190358	0.0235835
AT1G22560	5.47397	1.18686	1.16043	1.02277	0.306415	0.578525
AT1G04580	6.94142	1.18613	1.05957	1.11945	0.26295	0.530941
AT2G07659	5.29271	1.18563	1.18283	1.00236	0.316168	0.587605
AT4G38092	16.001	1.18561	0.860054	1.37853	0.16804	0.412683
AT1G78500	23.8795	1.18471	0.671064	1.76542	0.0774936	0.26395
AT3G23120	67.9654	1.1833	0.707273	1.67304	0.0943188	0.296301
AT1G75720	36.2346	1.18315	0.486189	2.43352	0.014953	0.0927682
AT1G48500	4.80572	1.18274	1.59178	0.743029	0.457464	0.709365
AT5G62380	54.3846	1.18261	0.643405	1.83804	0.066056	0.239276
AT2G18196	162.2	1.18258	0.430252	2.74858	0.00598543	0.0511244
AT1G66200	6161.32	1.18126	0.322909	3.65818	0.000254009	0.00616931
AT1G05540	15.6747	1.18056	0.680393	1.73512	0.08272	0.273608
AT4G31630	34.0204	1.17581	0.382427	3.07458	0.00210797	0.0250211
AT5G43350	18.4849	1.1737	1.01567	1.15559	0.247848	0.514544
AT1G73370	603.18	1.1734	0.322612	3.63718	0.000275635	0.00651947
AT1G63520	16.1694	1.17315	0.690395	1.69925	0.0892724	0.286441
AT4G22758	28.4715	1.17257	0.502463	2.33365	0.0196139	0.110576
AT5G09530	26.9299	1.16829	0.563371	2.07376	0.038102	0.169099
AT1G09090	6.1591	1.16772	0.998587	1.16937	0.242254	0.50777
AT4G00940	63.467	1.16582	0.489938	2.37952	0.017335	0.101927
AT1G01890	4.5608	1.16579	1.20481	0.967615	0.333237	0.60582
AT3G01680	1771.05	1.16577	0.320369	3.63884	0.000273868	0.00649586
AT1G14240	10.3903	1.16493	0.692802	1.68148	0.0926692	0.292833
AT4G13820	13.7999	1.16343	0.68456	1.69954	0.0892184	0.286358
AT5G44160	29.6546	1.16328	0.705251	1.64946	0.0990542	0.304468
AT4G01910	30.8114	1.16233	0.518397	2.24215	0.0249516	0.128704
AT4G16640	14.9817	1.16047	0.66606	1.7423	0.0814566	0.271789
AT1G69730	117.721	1.15878	0.425993	2.72018	0.0065247	0.0539571
AT4G01440	158.476	1.15845	0.320749	3.6117	0.000304195	0.00697823
AT5G18670	1538.31	1.15811	0.2932	3.94991	7.81808e-05	0.00267505
AT3G14280	9.19877	1.15775	0.884452	1.30901	0.190532	0.443574
AT1G26200	10.3735	1.15598	0.857076	1.34875	0.177418	0.424834
AT1G63370	4.66858	1.15558	0.981769	1.17704	0.23918	0.504197
AT2G30540	425.639	1.15464	0.411097	2.80869	0.00497438	0.0449224
AT5G49780	21.1464	1.15441	0.692143	1.66788	0.0953387	0.297654
AT1G69230	206.861	1.15274	0.506588	2.2755	0.0228757	0.122229
AT1G70810	129.1	1.15151	0.459265	2.5073	0.0121658	0.0813035
AT1G01150	36.6567	1.15149	0.374966	3.07091	0.00213407	0.0252646
AT2G38640	100.271	1.15059	0.654098	1.75904	0.0785702	0.266007
AT5G17150	5.2154	1.14987	0.987136	1.16485	0.244079	0.509592
AT1G15560	4.73518	1.14982	1.14177	1.00705	0.313913	0.585471
AT3G61210	205.664	1.14861	0.741048	1.54998	0.121146	0.343475
AT5G01305	23.0794	1.14711	0.95381	1.20266	0.229106	0.492494
AT1G11500	12.969	1.14636	0.818455	1.40063	0.161324	0.40308
AT4G14140	42.208	1.1451	0.559027	2.04838	0.0405231	0.175652
AT1G73330	9.24892	1.14444	1.02015	1.12183	0.261934	0.530096
AT1G30100	17.0586	1.14408	0.569401	2.00927	0.0445088	0.186236
AT1G05770	46.5746	1.14077	0.510176	2.23603	0.0253496	0.130094
AT1G31770	1747.26	1.14067	0.451107	2.5286	0.011452	0.0780524
AT3G13784	63.7459	1.13926	0.691949	1.64646	0.0996697	0.305571
AT3G18900	93.9224	1.13834	0.451553	2.52094	0.0117042	0.0791583
AT5G07080	70.0236	1.13725	0.736948	1.54319	0.122785	0.346253
AT5G15845	24.5887	1.13716	0.55916	2.03369	0.0419827	0.179032
AT2G22190	81.1888	1.13685	0.421111	2.69965	0.00694135	0.0563769
AT4G15093	104.74	1.13503	0.481862	2.35551	0.0184973	0.106494
AT2G33770	3099.4	1.13201	0.433682	2.61023	0.00904815	0.0672832
AT1G80580	26.8019	1.13158	0.473406	2.39029	0.016835	0.0999738
AT5G64240	914.561	1.12975	0.560936	2.01405	0.0440043	0.184621
AT5G58660	16.9029	1.12791	0.814403	1.38496	0.166065	0.409817
AT4G16600	11.2233	1.12753	0.900899	1.25156	0.210728	0.470194
AT4G25000	19.396	1.1269	0.737645	1.5277	0.126586	0.351635
AT4G19050	143.434	1.12663	0.393201	2.86526	0.00416661	0.0396985
AT5G28420	5.69155	1.12626	1.003	1.12289	0.261485	0.529793
AT5G22788	6.27786	1.12558	1.04395	1.07819	0.280949	0.55075
AT5G04700	82.4015	1.12531	0.44445	2.53191	0.0113442	0.077657
AT2G34655	12.7038	1.12389	1.10728	1.015	0.310104	0.582213
AT2G28760	247.566	1.12274	0.839314	1.33769	0.180998	0.42951
AT3G22125	718.615	1.12248	0.27008	4.15612	3.237e-05	0.00147677
AT1G13230	18.8628	1.12081	0.633809	1.76838	0.0769982	0.26297
AT1G67220	10.0277	1.11968	0.857708	1.30543	0.191747	0.444907
AT5G50720	96.3556	1.11961	0.551865	2.02877	0.0424822	0.180465
AT1G73140	8.74924	1.11928	0.842063	1.32921	0.183778	0.433517
AT5G39330	50.3135	1.11774	0.438812	2.5472	0.0108592	0.0755373
AT1G33080	167.89	1.11526	0.251923	4.42697	9.55682e-06	0.000604947
AT3G17180	10.6747	1.11386	1.31128	0.849447	0.395633	0.661434
AT4G39770	137.365	1.1125	0.583099	1.90791	0.0564023	0.216708
AT4G35770	23.0324	1.11185	0.830669	1.33849	0.180735	0.429284
AT1G55610	102.665	1.11182	0.364977	3.04628	0.00231691	0.0267873
AT3G26490	114.825	1.11055	0.431585	2.57318	0.0100768	0.0722546
AT1G46552	5.59854	1.11038	0.933987	1.18886	0.234495	0.498117
AT1G67460	43.19	1.10891	0.525457	2.11037	0.0348268	0.160695
AT2G20550	250.726	1.10881	0.223657	4.95764	7.13528e-07	8.69262e-05
AT4G10950	5.72613	1.10781	0.970983	1.14092	0.253905	0.521931
AT1G65390	22.1564	1.10607	0.954043	1.15936	0.246311	0.512563
AT4G37445	61.9314	1.10596	0.53338	2.07349	0.0381264	0.169139
AT1G23149	9.6181	1.1041	0.805224	1.37117	0.170322	0.415869
AT2G46630	1796.86	1.10409	0.473277	2.33286	0.0196556	0.110736
AT1G79760	30.3154	1.1027	0.565871	1.94868	0.0513339	0.204287
AT2G42730	130.114	1.10258	0.32773	3.3643	0.00076739	0.0128571
AT1G63910	5.93666	1.09915	1.31511	0.835782	0.403278	0.667333
AT5G60142	54.3753	1.09836	0.626845	1.7522	0.0797393	0.268594
AT5G02260	188.835	1.09799	0.501063	2.19132	0.0284286	0.140588
AT3G58380	5.98946	1.09733	0.952229	1.15238	0.249165	0.516062
AT3G55990	118.385	1.09486	0.645036	1.69736	0.0896284	0.287133
AT3G15050	16.5996	1.09408	0.888445	1.23145	0.218153	0.478886
AT5G20810	13.3166	1.09326	0.646459	1.69115	0.0908091	0.289719
AT3G11280	659.307	1.09287	0.653646	1.67195	0.0945334	0.296691
AT2G30380	5.80956	1.09281	1.16747	0.936057	0.349244	0.620334
AT5G06800	55.4507	1.0921	0.561387	1.94537	0.0517308	0.205261
AT1G70710	2778.17	1.09202	0.163218	6.69057	2.22309e-11	1.73195e-08
AT5G45540	140.941	1.09098	0.317508	3.43606	0.000590244	0.0108494
AT1G74460	4.97266	1.09096	1.41816	0.769282	0.441726	0.696861
AT4G33980	11.1136	1.09082	0.839296	1.29968	0.19371	0.448025
AT5G14070	44.7633	1.08952	0.644574	1.6903	0.0909708	0.290032
AT5G26690	12.5563	1.08734	1.12713	0.964694	0.334698	0.60705
AT5G56990	45.5522	1.08725	0.355399	3.05925	0.00221893	0.0260108
AT1G03820	126.827	1.08638	0.517401	2.09969	0.0357558	0.163009
AT3G10740	613.959	1.08573	0.234854	4.623	3.78229e-06	0.000319226
AT1G55120	159.267	1.0855	0.325474	3.33513	0.000852597	0.0138605
AT5G15900	9.76711	1.08458	1.03669	1.04619	0.295474	0.565915
AT5G54720	9.05587	1.08142	0.890491	1.21441	0.224591	0.487445
AT1G54470	5.52064	1.07852	1.4669	0.73524	0.462193	0.712495
AT3G46890	91.2755	1.07823	0.65499	1.64618	0.0997272	0.305612
AT2G41510	182.231	1.0782	0.478233	2.25454	0.0241621	0.126378
AT4G18640	411.763	1.07724	0.555133	1.9405	0.0523186	0.206421
AT5G20420	177.288	1.07706	0.209423	5.14299	2.70398e-07	4.11818e-05
AT4G24430	31.0637	1.07589	0.904554	1.18941	0.234278	0.497852
AT1G02950	174.698	1.07266	0.498912	2.15	0.0315555	0.150859
AT1G22600	22.8863	1.0717	0.486282	2.20386	0.0275343	0.137699
AT5G57670	20.5317	1.07166	0.873454	1.22692	0.219852	0.48084
AT4G00880	659.918	1.07089	0.660434	1.62149	0.104912	0.315484
AT3G19310	5.9119	1.07083	0.897945	1.19253	0.233053	0.496737
AT3G01350	34.5929	1.0708	0.506382	2.11462	0.0344627	0.159597
AT1G12950	8.96216	1.07033	0.858164	1.24723	0.212313	0.472282
AT3G04370	5.12869	1.06863	1.25932	0.848574	0.396119	0.661703
AT3G27200	133.718	1.06841	1.00159	1.06671	0.286103	0.555666
AT1G08340	65.1565	1.0656	0.55205	1.93025	0.0535753	0.20926
AT5G42280	82.8995	1.06516	0.259538	4.10405	4.0598e-05	0.00172401
AT5G47720	302.531	1.06398	0.196211	5.42261	5.87364e-08	1.22656e-05
AT2G21560	228.739	1.06387	0.359342	2.96059	0.00307046	0.0323428
AT3G15650	372.192	1.05767	0.28288	3.73894	0.0001848	0.00499107
AT1G60680	9.41134	1.05728	0.857772	1.23259	0.217728	0.478391
AT1G54400	13.8561	1.05644	0.718633	1.47007	0.141544	0.37516
AT2G32860	659.907	1.05634	0.695845	1.51807	0.128996	0.354923
AT5G56720	107.264	1.05626	0.413587	2.5539	0.0106524	0.0748182
AT5G55450	634.898	1.05573	0.534037	1.97689	0.048054	0.195645
AT1G20080	11.0097	1.055	0.736578	1.4323	0.152057	0.390029
AT1G33170	479.021	1.05467	0.247222	4.26607	1.98949e-05	0.00102148
AT1G75260	80.5495	1.05395	0.401659	2.624	0.00869033	0.0654803
AT2G24580	181.779	1.05366	0.384595	2.73967	0.00615003	0.0521452
AT1G02640	1066.35	1.0533	0.301873	3.48923	0.000484417	0.00948971
AT5G28145	14.782	1.05264	0.683907	1.53916	0.123765	0.347854
AT5G64687	10.226	1.0521	0.857859	1.22642	0.22004	0.481124
AT2G46660	81.1442	1.05128	0.567327	1.85304	0.0638761	0.23427
AT1G16360	19.0076	1.05084	0.582937	1.80267	0.0714405	0.251451
AT3G62020	77.1587	1.05066	0.665393	1.57901	0.114333	0.332129
AT1G80760	1692.7	1.0498	0.733329	1.43156	0.15227	0.390476
AT2G40080	10.0005	1.0492	0.929899	1.12829	0.259196	0.527247
AT4G30975	74.0015	1.0486	0.296959	3.53113	0.000413791	0.0086232
AT3G15630	167.987	1.04813	0.517672	2.0247	0.0428984	0.181637
AT2G22460	33.9239	1.04603	0.739499	1.41452	0.15721	0.397477
AT3G26770	62.4241	1.04592	0.534753	1.9559	0.0504766	0.201946
AT3G07420	441.741	1.04533	0.332095	3.14769	0.00164568	0.0214511
AT5G14890	75.9805	1.0448	0.309696	3.37364	0.000741811	0.0125743
AT1G66810	35.8333	1.04095	0.544927	1.91025	0.0561011	0.215919
AT5G58860	5.93941	1.04082	1.49177	0.697708	0.48536	0.730636
AT1G06490	483.6	1.04064	0.233623	4.45437	8.41404e-06	0.000558803
AT5G04690	79.4504	1.03899	0.36746	2.82749	0.0046915	0.0431175
AT4G16015	30.7739	1.03891	0.601125	1.72828	0.0839377	0.275924
AT1G49405	71.4089	1.03655	0.40769	2.5425	0.0110064	0.0763166
AT1G27020	70.6051	1.03539	0.472023	2.19352	0.0282697	0.140248
AT3G18660	41.6143	1.03469	0.589596	1.75492	0.0792728	0.267536
AT3G16500	1421.78	1.03467	0.318967	3.24382	0.00117937	0.0173119
AT5G20970	294.054	1.03394	0.34007	3.04038	0.00236276	0.0271017
AT5G16170	6.38768	1.03367	0.854687	1.20941	0.226504	0.489446
AT4G01380	15.2527	1.0335	0.948978	1.08906	0.276127	0.545627
AT1G69970	55.666	1.03239	0.394875	2.61447	0.00893655	0.0668953
AT2G20362	47.6804	1.03232	0.397123	2.59949	0.00933622	0.0685943
AT2G35150	21.1681	1.03207	0.553592	1.86432	0.0622768	0.230365
AT2G12450	12.4679	1.0317	0.702943	1.46768	0.142191	0.376156
AT5G43380	72.2328	1.03029	0.40563	2.53998	0.011086	0.076536
AT1G71692	58.3937	1.02864	0.811151	1.26812	0.204754	0.462757
AT5G67090	7.18197	1.02853	0.806737	1.27492	0.202337	0.459992
AT2G22088	4.68938	1.02821	1.28121	0.802532	0.422245	0.68184
AT3G18710	195.287	1.02789	0.394656	2.60452	0.00920021	0.0680519
AT5G54800	815.925	1.02771	0.214482	4.7916	1.65454e-06	0.000165913
AT3G53010	14.4537	1.02731	0.642506	1.59891	0.109841	0.325265
AT5G04770	147.238	1.02698	0.291996	3.51709	0.000436308	0.00888246
AT4G04140	7.47016	1.02295	1.11197	0.919939	0.357605	0.627445
AT2G22420	573.173	1.02231	0.149102	6.85643	7.0601e-12	6.50043e-09
AT1G63720	24.4266	1.02107	0.554606	1.84107	0.0656108	0.238259
AT1G10340	8.39902	1.01947	0.851683	1.19701	0.231303	0.494479
AT2G18470	49.2081	1.0171	0.48364	2.10302	0.0354643	0.162342
AT3G62950	54.8383	1.01686	0.507962	2.00185	0.0453006	0.188343
AT1G15550	619.375	1.01532	0.335812	3.02347	0.00249896	0.0282787
AT1G20823	536.322	1.01525	0.517765	1.96083	0.0498992	0.200647
AT3G29370	6.1659	1.0144	1.26057	0.804715	0.420984	0.680509
AT3G07540	1299.75	1.01426	0.191796	5.28825	1.23492e-07	2.33781e-05
AT1G56710	46.5151	1.0126	0.553654	1.82893	0.0674094	0.242539
AT3G30305	5.28656	1.01153	1.03329	0.978934	0.327613	0.599686
AT3G49190	6.09972	1.01149	0.81994	1.23362	0.217346	0.478175
AT1G49160	25.8666	1.01079	0.556693	1.81571	0.0694147	0.247236
AT5G53820	9.3745	1.00891	0.992986	1.01604	0.309611	0.58192
AT2G48090	51.343	1.00696	0.524944	1.91822	0.0550835	0.213096
AT3G21600	472.301	1.00654	0.364161	2.76399	0.00570997	0.0496187
AT1G26310	44.7806	1.00642	0.625385	1.60927	0.107556	0.320769
AT3G56230	8.97818	1.00629	0.954786	1.05395	0.291907	0.562261
AT5G61120	148.832	1.00597	0.2523	3.9872	6.68572e-05	0.00243134
AT4G30250	3551.17	1.00433	0.247449	4.05876	4.93349e-05	0.00199742
AT1G77700	109.431	1.00299	0.336588	2.97986	0.00288381	0.0309398
AT2G03505	26.4956	1.00247	0.503571	1.99073	0.0465102	0.191681
AT1G24880	10.0629	1.00216	0.858273	1.16764	0.24295	0.508431
AT2G39850	906.474	1.00089	0.591665	1.69165	0.0907123	0.289593
AT2G34540	34.4599	1.00055	0.672427	1.48796	0.13676	0.367757
AT4G35900	553.958	0.999887	0.1997	5.00695	5.53004e-07	7.04507e-05
AT5G49320	35.1545	0.997973	0.530665	1.88061	0.0600251	0.224786
AT4G31620	930.144	0.997858	0.169769	5.87775	4.15881e-09	1.35872e-06
AT5G37485	5.47598	0.996357	0.914352	1.08969	0.275851	0.545189
AT5G49660	726.491	0.996277	0.598581	1.6644	0.096033	0.299084
AT1G26790	44.9864	0.996179	0.456753	2.181	0.0291832	0.143063
AT4G14940	60.9463	0.995579	0.78735	1.26447	0.206062	0.464344
AT5G60910	188.52	0.994326	0.704076	1.41224	0.157879	0.398255
AT5G62680	1234.71	0.994216	0.480599	2.0687	0.0385741	0.170268
AT2G37950	12.5627	0.993957	0.670628	1.48213	0.138306	0.370474
AT5G01240	646.24	0.993834	0.276949	3.58851	0.000332573	0.00744377
AT5G61280	7.93587	0.993305	0.845787	1.17441	0.240229	0.505672
AT1G60360	34.0848	0.991001	0.706458	1.40277	0.160684	0.402177
AT5G18170	1267.23	0.990526	0.268316	3.69163	0.000222818	0.00567724
AT2G37925	23.9172	0.990329	0.564345	1.75483	0.0792884	0.267544
AT1G63180	106.996	0.990141	0.328953	3.00998	0.00261266	0.0290462
AT5G20250	729.777	0.989973	0.824576	1.20058	0.229913	0.493338
AT2G37090	46.4579	0.989031	0.69798	1.41699	0.156486	0.39652
AT5G17420	227.752	0.988838	0.500286	1.97654	0.0480932	0.19568
AT5G09805	5.62708	0.988072	1.26054	0.783849	0.433128	0.690823
AT5G37180	180.641	0.986935	0.372688	2.64816	0.0080932	0.062003
AT5G18240	168.57	0.986831	0.480667	2.05305	0.0400682	0.174436
AT5G05640	44.7368	0.98569	0.435796	2.26181	0.023709	0.125293
AT1G30820	1144.1	0.985223	0.48144	2.04641	0.0407164	0.176002
AT5G25755	22.8602	0.982122	0.504991	1.94483	0.0517952	0.205396
AT3G10720	249.979	0.981423	0.295326	3.32319	0.000889944	0.0142279
AT3G45410	20.4346	0.980625	0.664568	1.47558	0.140056	0.372835
AT4G34680	121.188	0.980404	0.508059	1.9297	0.0536434	0.209437
AT3G08660	58.2078	0.980217	0.561822	1.74471	0.0810352	0.27109
AT3G17730	86.1478	0.980033	0.369314	2.65365	0.00796253	0.0616092
AT4G39795	6.46252	0.979809	1.18154	0.829267	0.406953	0.670084
AT3G09790	84.0224	0.979663	0.334204	2.93133	0.00337513	0.0343724
AT1G22065	7.44502	0.977573	0.914389	1.0691	0.285025	0.55497
AT1G14190	55.1142	0.977515	0.561128	1.74205	0.0814992	0.271789
AT3G14560	392.716	0.976564	0.624304	1.56425	0.11776	0.337533
AT3G53310	66.3879	0.97587	0.356564	2.73687	0.00620267	0.0524412
AT5G49305	6.40035	0.975287	0.905873	1.07663	0.281647	0.551372
AT2G01610	329.556	0.973928	0.265095	3.67388	0.000238897	0.00594484
AT5G50290	35.8223	0.973452	0.445835	2.18344	0.0290037	0.142528
AT1G13130	20.3516	0.973138	0.790249	1.23143	0.218161	0.478886
AT2G46890	244.44	0.972461	0.293999	3.30771	0.000940629	0.0148313
AT2G36090	6.28805	0.971831	0.963776	1.00836	0.313283	0.585142
AT5G10180	5403.53	0.971276	0.798653	1.21614	0.223931	0.486551
AT5G42900	5.64812	0.970822	1.03999	0.933491	0.350566	0.621377
AT1G12160	8.2987	0.969331	0.87002	1.11415	0.265216	0.533275
AT3G62160	52.2586	0.968943	0.697552	1.38906	0.164814	0.407967
AT1G04880	49.6875	0.96809	0.493253	1.96266	0.0496851	0.200193
AT3G57110	11.1379	0.96784	0.691522	1.39958	0.161639	0.403439
AT3G54420	264.153	0.96735	0.848345	1.14028	0.25417	0.52221
AT5G24920	156.005	0.966756	0.762427	1.268	0.204799	0.462757
AT1G62360	1588.46	0.965811	0.196799	4.90761	9.21943e-07	0.000101277
AT3G19184	170.246	0.965613	0.303796	3.17849	0.00148044	0.0201125
AT2G35910	5.22729	0.964753	1.01426	0.951186	0.34151	0.613229
AT1G14630	352.156	0.964474	0.25095	3.8433	0.000121392	0.00371436
AT3G63280	261.536	0.963038	0.336271	2.86388	0.00418488	0.039835
AT5G03495	48.3733	0.962995	0.671207	1.43472	0.151367	0.389112
AT5G38200	52.9051	0.962619	0.641231	1.5012	0.133303	0.36205
AT3G27027	18.419	0.961262	0.590768	1.62714	0.103707	0.313459
AT4G21420	26.9664	0.960775	0.547282	1.75554	0.0791673	0.267408
AT5G60490	49.8249	0.959698	0.479557	2.00122	0.0453689	0.188434
AT3G03520	164.898	0.95953	0.472254	2.03181	0.0421731	0.179579
AT1G70110	23.7038	0.959256	0.602431	1.59231	0.111315	0.327876
AT4G11910	17.9777	0.958168	0.641671	1.49324	0.135375	0.365826
AT1G62400	23.8155	0.957821	0.576685	1.66091	0.0967318	0.299876
AT3G04520	988.823	0.956105	0.148719	6.42892	1.28513e-10	7.88836e-08
AT5G15120	416.075	0.95562	0.24384	3.91904	8.89033e-05	0.00294734
AT5G48560	53.7045	0.955599	0.487928	1.95848	0.0501734	0.20133
AT1G72060	5.47765	0.954117	0.9991	0.954976	0.33959	0.611159
AT5G43660	15.474	0.953448	0.630163	1.51302	0.130275	0.35697
AT1G28110	1483.81	0.951774	0.151874	6.26686	3.68411e-10	1.86563e-07
AT2G25940	17.5193	0.951575	0.857295	1.10997	0.26701	0.534813
AT4G17220	26.5996	0.951265	0.831665	1.14381	0.252703	0.520439
AT5G10520	212.062	0.950826	0.410435	2.31663	0.0205239	0.113993
AT2G01430	27.8651	0.950704	0.756666	1.25644	0.208957	0.467337
AT1G61667	45.3885	0.949486	0.63052	1.50588	0.132098	0.360194
AT2G26690	2587.92	0.949471	0.499038	1.9026	0.0570924	0.218366
AT1G23730	90.7798	0.948916	0.537379	1.76582	0.0774253	0.263896
AT3G42670	760.81	0.948873	0.213316	4.44821	8.65873e-06	0.000569166
AT1G58280	201.772	0.94839	0.350823	2.70333	0.0068649	0.055868
AT1G64455	110.267	0.946121	0.331579	2.85338	0.00432569	0.0407351
AT3G29670	324.232	0.943771	0.716019	1.31808	0.187476	0.439223
AT1G78440	20.0056	0.942181	0.660935	1.42553	0.154005	0.392797
AT2G27880	128.11	0.942029	0.312093	3.01842	0.00254093	0.0285939
AT2G26360	36.1892	0.941883	0.404845	2.32653	0.0199904	0.111889
AT3G15800	113.811	0.941721	0.38924	2.41938	0.0155469	0.0953066
AT5G24240	7.37182	0.941662	0.845358	1.11392	0.265313	0.533381
AT4G15670	61.5577	0.941425	0.635227	1.48203	0.138333	0.370496
AT1G09880	62.8788	0.941299	0.372876	2.52443	0.0115887	0.0786666
AT1G12140	461.243	0.940328	0.361045	2.60446	0.00920181	0.0680519
AT4G19700	104.13	0.938763	0.300114	3.12802	0.00175989	0.0224131
AT2G03500	135.014	0.938081	0.415721	2.25652	0.0240384	0.126113
AT1G49952	6.44131	0.937775	0.99194	0.945395	0.344457	0.615882
AT4G35190	215.314	0.937208	0.256168	3.65857	0.000253623	0.00616733
AT5G56510	8.95246	0.937002	1.0502	0.892213	0.372279	0.640899
AT3G44769	18.01	0.936259	0.49592	1.88792	0.0590363	0.222689
AT5G18690	307.659	0.935524	0.257245	3.6367	0.000276151	0.00651947
AT1G62570	181.114	0.935308	0.396256	2.36036	0.0182571	0.105714
AT5G56200	7.75284	0.934864	0.733147	1.27514	0.20226	0.45999
AT1G32170	42.3614	0.934698	0.525041	1.78024	0.0750373	0.259157
AT3G42180	25.865	0.934019	0.462409	2.0199	0.043394	0.182946
AT1G59740	634.181	0.933532	1.00716	0.926894	0.353981	0.624205
AT5G59570	13.1406	0.932737	0.756844	1.2324	0.217798	0.478391
AT5G26330	79.4208	0.932481	0.584909	1.59423	0.110884	0.327002
AT1G68238	120.708	0.932334	0.604539	1.54222	0.123019	0.346575
AT2G38460	96.0829	0.931515	0.482058	1.93237	0.0533138	0.20848
AT1G02800	482.239	0.931206	0.173826	5.3571	8.45682e-08	1.67942e-05
AT2G43470	47.3429	0.93019	0.474811	1.95907	0.0501043	0.201132
AT3G28840	109.846	0.928517	1.00913	0.920114	0.357513	0.627445
AT5G53660	194.396	0.925286	0.358199	2.58316	0.00978988	0.0708228
AT2G29970	2209.11	0.925282	0.211927	4.36604	1.26521e-05	0.000730147
AT5G63710	409.561	0.924866	0.387887	2.38437	0.0171085	0.101009
AT5G37715	12.9629	0.92436	0.767607	1.20421	0.228508	0.491783
AT5G02400	80.9273	0.92316	0.614296	1.50279	0.132892	0.361443
AT3G03530	18.3095	0.922114	0.872585	1.05676	0.29062	0.560909
AT5G06610	53.9564	0.921852	0.393014	2.34559	0.0189968	0.108307
AT1G47840	254.115	0.921796	0.244425	3.77129	0.000162407	0.00453753
AT3G57520	1404.15	0.920839	0.417842	2.2038	0.0275385	0.137699
AT1G02067	8.80375	0.920358	1.45329	0.633295	0.526541	0.760264
AT2G01818	74.5319	0.920293	0.271989	3.38357	0.000715493	0.0123345
AT4G38530	117.537	0.920243	0.545613	1.68662	0.0916762	0.29111
AT1G62870	301.081	0.917927	0.226895	4.04559	5.21907e-05	0.00206077
AT2G14620	44.669	0.917667	0.489748	1.87375	0.0609645	0.226878
AT4G00220	18.6341	0.916288	0.801009	1.14392	0.252658	0.520439
AT3G24460	229.657	0.914405	0.359151	2.54602	0.010896	0.0756842
AT5G48690	134.218	0.914227	0.398837	2.29224	0.0218921	0.119014
AT2G27140	202.537	0.910493	0.370902	2.45481	0.0140961	0.0895921
AT1G19560	12.7885	0.909455	0.730277	1.24536	0.213001	0.473086
AT4G16480	295.471	0.908398	0.158774	5.72134	1.05686e-08	2.97331e-06
AT5G01360	23.5087	0.907323	0.756258	1.19975	0.230235	0.493716
AT5G46530	97.8278	0.905582	0.426012	2.12572	0.0335265	0.15673
AT1G78478	10.6131	0.905521	0.743294	1.21825	0.223128	0.485412
AT4G18425	21.0361	0.90533	0.884722	1.02329	0.306169	0.578198
AT4G21510	36.6333	0.9051	0.349479	2.58985	0.00960169	0.0698971
AT4G04460	63.5953	0.904943	0.683085	1.32479	0.185241	0.43565
AT2G17820	1183.71	0.903919	0.440391	2.05254	0.0401173	0.174531
AT5G26620	9.79413	0.90359	1.03917	0.869533	0.384555	0.652173
AT5G02140	113.59	0.900976	0.350115	2.57337	0.0100712	0.0722546
AT1G78120	260.013	0.900914	0.666971	1.35075	0.176774	0.423813
AT1G24070	1304.59	0.899966	0.258713	3.47863	0.000503979	0.0097362
AT5G48800	471.434	0.899643	0.229351	3.92256	8.76148e-05	0.00291738
AT1G60140	583.94	0.899546	0.207333	4.33865	1.43363e-05	0.000815718
AT4G22160	475.679	0.899531	0.518952	1.73336	0.0830315	0.274043
AT5G42250	4.49929	0.899364	1.06195	0.846902	0.39705	0.662479
AT2G36650	64.639	0.899295	0.516189	1.74218	0.0814762	0.271789
AT1G72800	54.8787	0.898243	0.594018	1.51215	0.130497	0.357304
AT2G37590	146.619	0.897332	0.193118	4.64655	3.37539e-06	0.000293441
AT3G22850	1107.11	0.897087	0.252582	3.55167	0.000382798	0.00822265
AT1G71870	474.262	0.896789	0.251471	3.56617	0.000362236	0.00794957
AT1G09812	177.957	0.896305	0.357248	2.50891	0.0121103	0.0810392
AT5G20870	74.8443	0.895781	0.432095	2.07311	0.0381617	0.169239
AT2G44260	73.2554	0.895519	1.25399	0.714134	0.475144	0.723083
AT1G73640	118.233	0.895421	0.3585	2.49769	0.0125005	0.082452
AT1G07750	479.521	0.895215	0.25649	3.49025	0.00048257	0.00948971
AT3G14310	4178.56	0.89447	0.18432	4.85281	1.21723e-06	0.000127752
AT4G16230	49.8956	0.893337	0.582337	1.53406	0.125016	0.349536
AT2G36490	1216.25	0.892742	0.193446	4.61495	3.9319e-06	0.00032911
AT3G25990	11.9709	0.892699	0.604658	1.47637	0.139844	0.372575
AT1G35830	140.268	0.892505	0.297741	2.99759	0.00272122	0.0298112
AT3G20570	531.785	0.892155	0.374667	2.38119	0.0172567	0.101614
AT5G58730	482.767	0.891222	0.233261	3.82071	0.000133067	0.00396966
AT5G65090	7.76953	0.891193	0.959281	0.929022	0.352878	0.62329
AT1G68180	24.1808	0.890711	0.692001	1.28715	0.198041	0.454253
AT4G25140	9.61098	0.890551	1.03848	0.857556	0.391138	0.658009
AT5G60020	152.737	0.888407	0.494983	1.79483	0.0726816	0.254206
AT5G61550	4.9659	0.887412	1.17283	0.756641	0.449265	0.70251
AT2G39430	20.1044	0.887224	0.53657	1.65351	0.0982268	0.302751
AT5G24230	7.29647	0.887099	0.825558	1.07454	0.282579	0.552379
AT3G20935	5.60664	0.885931	0.892197	0.992976	0.320722	0.592476
AT5G42630	37.6528	0.885076	0.520116	1.70169	0.0888133	0.285465
AT2G30750	6.42843	0.88422	1.06876	0.827332	0.408049	0.670723
AT5G17300	620.213	0.883698	0.305616	2.89153	0.00383365	0.0376051
AT2G44990	7.31799	0.883321	1.60809	0.549297	0.582802	0.80068
AT1G19550	51.1001	0.882574	0.526219	1.6772	0.0935034	0.294702
AT3G25560	1581.99	0.881594	0.263049	3.35145	0.000803907	0.0133147
AT5G45530	196.164	0.88105	0.297342	2.96309	0.0030457	0.0321825
AT5G24470	34.8644	0.880765	0.503309	1.74995	0.0801271	0.26944
AT3G25710	318.285	0.880166	0.186164	4.72789	2.2686e-06	0.000214733
AT4G00910	4.88988	0.879924	1.42543	0.617303	0.537035	0.767907
AT4G13992	22.1238	0.879417	0.6041	1.45575	0.145463	0.381077
AT1G33475	20.6786	0.879368	0.506502	1.73616	0.0825354	0.273534
AT1G09390	374.648	0.879291	0.166105	5.2936	1.1993e-07	2.29179e-05
AT3G43430	55.283	0.879177	0.55717	1.57793	0.114581	0.33261
AT5G65700	4341.01	0.87796	0.109439	8.02237	1.03726e-15	3.5018e-12
AT4G21230	8.71283	0.877792	0.842649	1.0417	0.297548	0.568772
AT3G11660	136.227	0.874595	0.462189	1.89229	0.0584528	0.221369
AT1G78090	64.3084	0.873656	0.456381	1.91431	0.05558	0.214668
AT4G23500	376.206	0.873448	0.325761	2.68125	0.00733474	0.0585392
AT4G29230	85.2297	0.873173	0.381521	2.28866	0.022099	0.119625
AT5G14510	81.8516	0.873039	0.366181	2.38417	0.0171175	0.101029
AT1G30515	53.6969	0.872374	0.621965	1.40261	0.160733	0.40219
AT5G52830	91.9264	0.872211	0.588438	1.48225	0.138275	0.370439
AT5G55250	105.647	0.872106	0.461786	1.88855	0.0589521	0.222578
AT5G41710	13.6474	0.871692	0.680275	1.28138	0.20006	0.45697
AT1G08290	112.905	0.8712	0.414952	2.09952	0.0357708	0.163009
AT3G13950	13.2967	0.870338	0.884775	0.983682	0.325272	0.59743
AT3G02980	25.5049	0.869524	0.435073	1.99857	0.0456551	0.189351
AT5G20150	43.8749	0.86631	0.358947	2.41348	0.0158011	0.0961653
AT1G48600	2180.58	0.86575	0.486755	1.77862	0.0753026	0.259719
AT3G61490	619.885	0.865068	0.259088	3.3389	0.000841107	0.0137798
AT5G54510	7246.08	0.864111	0.246325	3.50802	0.000451459	0.0091265
AT2G31920	148.822	0.863978	0.31801	2.71682	0.00659123	0.054242
AT5G39190	9.27983	0.863753	1.117	0.773279	0.439357	0.695007
AT3G30775	1289.08	0.863594	0.530617	1.62753	0.103625	0.313287
AT1G11570	24.745	0.863388	0.647829	1.33274	0.182617	0.431783
AT3G11150	10.1263	0.862444	0.763234	1.12999	0.258482	0.526525
AT1G69580	581.13	0.862424	0.175258	4.92087	8.61582e-07	9.67071e-05
AT1G51340	105.118	0.862318	0.545997	1.57934	0.114257	0.332051
AT2G42760	223.476	0.861996	0.277496	3.10633	0.00189424	0.0234821
AT4G15700	85.263	0.861473	0.451145	1.90952	0.0561947	0.216084
AT5G42230	12.0231	0.859074	0.716987	1.19817	0.23085	0.494244
AT5G56870	31.529	0.858447	0.588695	1.45822	0.14478	0.380084
AT3G10680	155.761	0.857981	0.315943	2.71562	0.0066152	0.054316
AT2G01913	289.783	0.857789	0.246449	3.48059	0.000500309	0.00970602
AT2G38800	1972.21	0.856977	0.419584	2.04244	0.0411077	0.177166
AT1G24735	22.2961	0.855872	0.554518	1.54345	0.122721	0.346169
AT1G47395	126.204	0.855861	0.560075	1.52812	0.126483	0.351445
AT1G71960	295.213	0.855625	0.755537	1.13247	0.257436	0.525508
AT5G45960	131.385	0.855441	0.254097	3.3666	0.000761019	0.0127609
AT2G45410	40.2035	0.854882	0.420775	2.03168	0.0421856	0.179595
AT3G20450	61.6011	0.854139	0.543518	1.5715	0.116066	0.335059
AT2G33810	89.4038	0.853957	1.19016	0.717513	0.473058	0.721664
AT3G21230	66.7888	0.853022	0.545826	1.56281	0.118097	0.338145
AT2G25150	31.7042	0.85284	0.470296	1.81341	0.0697685	0.247935
AT4G36470	315.698	0.852779	0.320097	2.66413	0.00771887	0.0603215
ATMG00570	10.9443	0.85207	1.15994	0.734578	0.462596	0.712683
AT5G43860	10.3051	0.851328	0.734538	1.159	0.246457	0.512813
AT4G36450	15.6053	0.849515	0.675186	1.25819	0.208322	0.466737
AT1G65150	279.446	0.848848	0.200394	4.2359	2.27633e-05	0.00112737
AT3G06750	139.761	0.848637	0.558169	1.52039	0.128412	0.354086
AT1G49210	22.6268	0.847929	0.537328	1.57805	0.114555	0.332582
AT1G23460	216.724	0.847519	0.403462	2.10062	0.0356745	0.162863
AT1G62810	915.906	0.847282	0.245811	3.44688	0.000567094	0.0105193
AT5G61260	32.1027	0.847238	0.465111	1.82158	0.0685186	0.245303
AT1G05400	14.6435	0.846527	0.58512	1.44676	0.147965	0.38445
AT1G19394	49.6698	0.846448	0.349897	2.41914	0.0155573	0.0953204
AT4G12850	21.9623	0.846427	0.563248	1.50276	0.1329	0.361443
AT4G08109	6.24744	0.846207	1.04475	0.809964	0.417961	0.678492
AT1G64620	682.234	0.846071	0.315784	2.67927	0.00737839	0.0587256
AT5G15840	74.1317	0.846069	0.346037	2.44502	0.0144844	0.0911449
AT5G40690	7.16972	0.84584	0.762165	1.10979	0.267091	0.534869
AT3G46130	257.87	0.845623	0.718335	1.1772	0.239117	0.504183
AT5G04680	195.479	0.845099	0.359338	2.35182	0.0186818	0.107171
AT4G37970	186.923	0.844939	0.767155	1.10139	0.270726	0.539265
AT4G37610	356.333	0.844861	0.381296	2.21576	0.0267077	0.134944
AT3G15353	3595.99	0.843377	0.42511	1.9839	0.0472668	0.193617
AT1G69410	856.07	0.842409	0.499098	1.68786	0.0914373	0.290762
AT3G29810	52.429	0.842344	0.364252	2.31253	0.0207485	0.114814
AT1G14730	61.8456	0.841105	0.417364	2.01528	0.0438753	0.184309
AT3G10870	368.3	0.840532	0.234474	3.58475	0.000337398	0.00751155
AT2G29125	126.65	0.840495	0.237888	3.53315	0.000410637	0.00861063
AT1G65845	16.7715	0.83999	0.796412	1.05472	0.291554	0.561915
AT3G05152	40.9478	0.838662	0.398393	2.10511	0.0352815	0.161945
AT1G10540	116.343	0.837712	0.265043	3.16066	0.00157412	0.020871
AT4G16983	134.824	0.837254	2.21731	0.377599	0.705729	0.872619
AT5G17650	116.868	0.836728	0.518225	1.6146	0.106396	0.318387
AT1G64625	236.807	0.836641	0.336226	2.48833	0.0128344	0.0841613
AT3G02380	950.702	0.836107	0.328965	2.54163	0.0110337	0.0763316
AT1G09350	55.2506	0.836057	0.869962	0.961027	0.336539	0.608437
AT1G26970	7.70338	0.835727	0.908193	0.920208	0.357464	0.627445
AT2G25680	163.572	0.835429	0.541317	1.54333	0.122751	0.346206
AT4G27260	1536.19	0.835152	0.236667	3.52881	0.000417435	0.00867238
AT3G45010	284.672	0.835053	0.343336	2.43217	0.0150085	0.0929701
AT3G09190	127.587	0.833967	0.247702	3.36682	0.000760399	0.0127609
AT4G14010	339.064	0.833866	0.400616	2.08146	0.0373918	0.166935
AT5G66440	196.793	0.83368	0.206251	4.04207	5.29815e-05	0.00207983
AT3G05620	92.224	0.833622	0.323555	2.57644	0.00998225	0.0717526
AT1G30950	161.296	0.833115	0.298378	2.79215	0.00523599	0.0465789
AT3G55700	5.70814	0.832675	1.09641	0.759452	0.447582	0.701286
AT4G19200	1291.03	0.832631	0.479154	1.73771	0.0822621	0.272967
AT2G17710	92.8612	0.831614	0.370857	2.24241	0.0249347	0.128653
AT1G04540	112.322	0.830484	0.24061	3.45158	0.000557319	0.0103935
AT5G20830	658.995	0.828541	0.25362	3.26686	0.00108746	0.0164878
AT2G27035	20.2768	0.827983	0.658798	1.25681	0.208823	0.467287
AT1G51270	5.27794	0.827304	0.967454	0.855135	0.392476	0.659117
AT1G09960	370.829	0.826445	0.190846	4.33042	1.48823e-05	0.00083971
AT4G13918	82.3858	0.826078	1.25395	0.658783	0.510035	0.748795
AT3G43790	47.9545	0.825402	0.341348	2.41807	0.0156032	0.0953778
AT4G00905	79.4963	0.825218	0.261391	3.15702	0.00159389	0.0210331
AT1G76040	587.681	0.825167	0.267021	3.09027	0.00199975	0.0243724
AT1G29520	383.135	0.825135	0.331985	2.48546	0.0129385	0.0845152
AT4G28500	65.3716	0.825134	0.506035	1.63059	0.102977	0.311981
AT1G26930	338.226	0.82386	0.19257	4.27824	1.88376e-05	0.000998886
AT5G23350	43.2084	0.823793	0.464253	1.77445	0.0759889	0.261183
AT1G58410	55.8355	0.82276	0.398937	2.06238	0.0391714	0.171888
AT5G38770	34.0591	0.822562	0.679329	1.21084	0.225955	0.488781
AT1G56430	1299.18	0.821348	0.589472	1.39336	0.16351	0.406043
AT1G28400	1707.51	0.820729	0.410058	2.0015	0.045339	0.188387
AT1G46264	389.079	0.820223	0.223924	3.66295	0.000249325	0.00609145
AT2G28200	72.4099	0.820107	0.41387	1.98156	0.047529	0.194259
AT5G03170	120.298	0.819596	0.485692	1.68748	0.0915107	0.290858
AT3G27220	807.22	0.819053	0.276543	2.96176	0.00305884	0.032254
AT4G31610	390.589	0.819031	0.330432	2.47867	0.0131874	0.0855892
AT3G52720	1541.5	0.818933	0.8641	0.94773	0.343267	0.615166
AT5G03435	4.97398	0.818449	1.16478	0.702665	0.482265	0.728631
AT2G18560	303.821	0.81837	0.653802	1.25171	0.210676	0.470189
AT4G36710	287.47	0.818272	0.242124	3.37956	0.00072602	0.0123999
AT3G53690	9.68708	0.818109	0.950554	0.860665	0.389422	0.655978
AT3G45870	22.3405	0.817941	0.633623	1.2909	0.19674	0.452496
AT1G51440	85.411	0.81794	0.656054	1.24676	0.212486	0.472513
AT3G53235	22.2005	0.817802	0.742225	1.10183	0.270538	0.539212
AT3G57030	1033.1	0.817197	0.14949	5.46656	4.58847e-08	9.88767e-06
AT1G34480	7.59727	0.817089	1.1118	0.734925	0.462385	0.71252
AT1G10790	11.0217	0.816535	0.712146	1.14658	0.251553	0.51931
AT5G61100	14.5691	0.816527	0.531229	1.53705	0.12428	0.34843
AT3G07340	63.7822	0.816423	0.446779	1.82735	0.0676467	0.243125
AT1G22490	178.888	0.815547	0.214684	3.79884	0.000145377	0.0042068
AT5G57130	2070.62	0.815511	0.142025	5.74203	9.35466e-09	2.7462e-06
AT1G74150	133.287	0.815143	0.253054	3.22122	0.00127646	0.0182807
AT4G34560	345.763	0.814753	0.408789	1.99309	0.0462518	0.19103
AT5G18780	55.1095	0.814348	0.52302	1.55701	0.119468	0.340645
AT4G00955	42.1099	0.814267	0.41217	1.97556	0.0482043	0.195842
AT3G11000	542.464	0.814226	0.224704	3.62355	0.000290588	0.0067657
AT1G19420	12.9039	0.814116	0.871788	0.933847	0.350383	0.621377
AT2G43230	26.4043	0.813777	0.890653	0.913686	0.360882	0.629903
AT5G02600	216.056	0.813182	0.39451	2.06125	0.0392795	0.172143
AT2G28690	23.8559	0.813174	1.00069	0.812617	0.416438	0.677318
AT2G39420	193.401	0.812922	0.298192	2.72617	0.00640735	0.0534379
AT2G39830	401.614	0.81218	0.253658	3.20187	0.00136537	0.0190344
AT2G05290	4.52449	0.8111	1.26752	0.639911	0.522231	0.757222
AT1G09460	160.422	0.810742	0.249409	3.25065	0.00115142	0.0171493
AT1G54790	32.234	0.810722	0.865479	0.936732	0.348896	0.620036
AT2G46760	38.5436	0.810627	0.882392	0.918669	0.358269	0.627833
AT1G31250	5.06631	0.809492	1.21235	0.667705	0.504322	0.744551
AT2G44930	56.5632	0.809101	0.519181	1.55842	0.119134	0.33998
AT2G26440	342.653	0.807902	0.256885	3.14499	0.00166093	0.0215665
AT1G65590	278.28	0.807496	0.198033	4.07758	4.55067e-05	0.00186975
AT1G16400	100.263	0.806771	0.665453	1.21236	0.225373	0.488153
AT5G61250	78.1516	0.806282	0.31466	2.5624	0.0103953	0.0735806
AT1G79620	188.596	0.806232	0.522973	1.54163	0.123163	0.346864
AT4G00890	68.2626	0.806225	0.446244	1.80669	0.0708108	0.250235
AT1G80830	2510.29	0.805856	0.629539	1.28007	0.200519	0.457744
AT3G28570	60.8721	0.805823	0.403429	1.99743	0.0457782	0.189706
AT1G80520	81.6499	0.805394	0.408412	1.97201	0.0486082	0.196848
AT4G24230	326.155	0.805286	0.259003	3.10917	0.00187613	0.0233629
AT1G03240	4.53766	0.805207	1.11078	0.724899	0.468514	0.718035
AT5G05085	11.5788	0.805146	1.17436	0.685605	0.492962	0.736607
AT5G65040	71.961	0.80349	0.377476	2.12858	0.0332887	0.155958
AT1G61660	714.238	0.803121	0.709254	1.13235	0.257489	0.525564
AT1G29195	18.5966	0.801444	0.846474	0.946803	0.343739	0.615453
AT1G04778	12.3231	0.801414	0.795719	1.00716	0.31386	0.585471
AT1G63310	380.63	0.801143	0.343891	2.32964	0.0198252	0.111242
AT4G02320	4.69671	0.801043	1.20174	0.666567	0.505049	0.74477
AT2G44170	6.00388	0.800012	1.07684	0.742927	0.457526	0.709365
AT5G23100	285.605	0.799384	0.169575	4.71404	2.42855e-06	0.000227744
AT5G61010	146.227	0.798769	0.292661	2.72933	0.00634626	0.0531418
AT2G45040	14.2879	0.798523	0.832392	0.959311	0.337402	0.609345
AT2G22680	411.642	0.79815	0.277508	2.87613	0.00402588	0.0387633
AT2G40110	126.364	0.796345	0.293566	2.71267	0.00667445	0.0546253
AT3G12890	284.457	0.796165	0.388796	2.04777	0.0405827	0.175779
AT1G68230	115.918	0.795416	0.396835	2.0044	0.0450274	0.18767
AT3G55650	6.29343	0.794955	1.03417	0.768687	0.442079	0.696922
AT3G56220	32.1322	0.793926	0.549464	1.44491	0.148483	0.38495
AT4G23550	85.1274	0.79379	0.519041	1.52934	0.12618	0.35103
AT3G58200	60.722	0.793613	0.299775	2.64737	0.00811216	0.0621247
AT1G70670	229.935	0.79247	0.327658	2.41859	0.0155809	0.0953778
AT5G08220	7.08852	0.792244	1.16455	0.680302	0.496313	0.738943
AT5G41550	30.7652	0.790524	0.449981	1.75679	0.0789531	0.267125
AT1G30900	75.649	0.79037	0.442366	1.78669	0.0739881	0.256496
AT3G52840	311.983	0.789733	0.633025	1.24755	0.212194	0.472218
AT4G32785	26.586	0.789496	0.605723	1.30339	0.19244	0.445748
AT1G30110	175.661	0.789206	0.241426	3.26894	0.00107952	0.0163919
AT5G45380	17.6643	0.788089	0.643324	1.22503	0.220565	0.481855
AT2G40480	655.113	0.787245	0.314625	2.50217	0.0123435	0.0818563
AT5G19120	792.237	0.786557	0.463179	1.69817	0.0894756	0.286866
AT1G62290	347.732	0.786466	0.443498	1.77332	0.076175	0.261481
AT5G04310	53.7779	0.78556	0.437079	1.79729	0.0722889	0.25338
AT1G10682	449.26	0.785411	0.371145	2.11618	0.0343292	0.159233
AT5G47250	145.132	0.784679	0.24493	3.20369	0.00135679	0.018994
AT1G15960	410.807	0.784183	0.403237	1.94472	0.0518086	0.205408
AT3G52270	7.9787	0.784067	1.06291	0.737662	0.46072	0.711391
AT3G25130	311.263	0.783842	0.355032	2.20781	0.0272577	0.136904
AT3G01080	12.9742	0.783613	1.08218	0.724108	0.469	0.718449
AT3G25610	43.5479	0.783526	0.37956	2.0643	0.0389889	0.171363
AT5G61480	2100.68	0.783358	0.255775	3.06269	0.00219361	0.0258335
AT3G54720	1211.16	0.783171	0.101552	7.71203	1.23835e-14	3.01362e-11
AT1G51355	30.2185	0.781619	0.513832	1.52116	0.128221	0.353877
AT3G54410	14.0321	0.781438	0.597273	1.30834	0.190757	0.44382
AT5G27690	183	0.781286	0.410788	1.90192	0.0571815	0.218583
AT1G52700	114.55	0.781265	0.286565	2.72631	0.00640472	0.0534379
AT5G48570	190.074	0.781073	0.395359	1.97561	0.0481993	0.195842
AT5G01480	29.9081	0.780916	0.492137	1.58679	0.112561	0.32923
AT3G50350	54.6015	0.780532	0.499839	1.56157	0.11839	0.338478
AT3G56360	1212.19	0.780339	0.227267	3.43357	0.000595691	0.010913
AT4G25750	54.3638	0.780328	0.605232	1.2893	0.197293	0.453051
AT5G17260	47.705	0.779991	0.366542	2.12797	0.0333393	0.156101
AT1G72950	9.18709	0.77979	0.714425	1.09149	0.275056	0.544415
AT3G13898	28.7385	0.778774	0.384873	2.02346	0.0430258	0.181986
AT1G27660	426.732	0.778494	0.177419	4.38789	1.14458e-05	0.000685936
AT4G32290	200.845	0.777473	0.189305	4.10698	4.00863e-05	0.00170861
AT1G62500	7813.62	0.77729	0.201219	3.86291	0.000112045	0.00350245
AT5G53486	1327.96	0.777254	0.882288	0.880953	0.378343	0.646564
AT1G07060	4.78633	0.776685	1.05695	0.734835	0.46244	0.712525
AT5G48485	2180.33	0.776641	0.205919	3.7716	0.000162207	0.00453753
AT1G62422	64.0059	0.776437	0.347564	2.23394	0.0254872	0.130599
AT5G06900	12.279	0.776355	0.771684	1.00605	0.31439	0.586026
AT1G01620	9482.16	0.774008	0.104717	7.39139	1.45297e-13	2.45262e-10
AT5G37478	6.00726	0.77364	1.19826	0.645637	0.518515	0.754926
AT5G23810	169.851	0.773156	0.484724	1.59504	0.110703	0.326856
AT1G29380	192.972	0.772873	0.344877	2.24101	0.0250252	0.128914
AT3G03270	490.807	0.772734	0.265527	2.91019	0.00361204	0.0360598
AT3G21010	122.764	0.772502	0.231503	3.33689	0.000847206	0.0138061
AT1G05894	10.9122	0.772186	0.900267	0.85773	0.391041	0.65794
AT2G17260	199.207	0.771908	0.298857	2.58287	0.00979829	0.0708331
AT5G59780	163.416	0.771429	0.933406	0.826467	0.408539	0.670995
AT2G27930	22.673	0.770717	0.646883	1.19143	0.233484	0.497104
AT5G22870	24.5759	0.770618	0.703369	1.09561	0.273249	0.54195
AT1G80920	1092.71	0.769994	0.439489	1.75202	0.0797703	0.268594
AT5G15100	16.3733	0.769803	0.53535	1.43794	0.15045	0.387381
AT3G56950	512.736	0.769547	0.21787	3.53213	0.000412224	0.00861505
AT3G44765	21.2619	0.768492	0.535395	1.43537	0.15118	0.388841
AT3G21030	9.48755	0.768445	0.863533	0.889885	0.373528	0.642127
AT1G49200	152.827	0.768056	0.454924	1.68832	0.0913505	0.290691
AT1G15790	52.0647	0.767909	0.431084	1.78135	0.074856	0.258717
AT5G22560	5.75892	0.767531	1.30592	0.587733	0.556711	0.782377
AT1G02530	17.4846	0.766381	0.903621	0.848122	0.39637	0.661704
AT4G30520	696.871	0.76604	0.194161	3.9454	7.96685e-05	0.00272136
AT2G17430	17.0573	0.765301	0.597117	1.28166	0.199962	0.456923
AT1G61710	11.816	0.764372	0.893442	0.855536	0.392254	0.658991
AT5G07880	14.4892	0.763935	0.537912	1.42018	0.155554	0.394998
AT3G13380	75.9774	0.763823	0.335163	2.27896	0.0226695	0.12148
AT5G26850	3853.75	0.763605	0.131026	5.82787	5.61404e-09	1.723e-06
AT1G64370	206.155	0.763433	0.907995	0.84079	0.400466	0.665248
AT5G57640	5.81189	0.763169	0.923214	0.826644	0.408439	0.670995
AT4G26990	51.4291	0.762749	0.305548	2.49634	0.0125484	0.0826871
AT3G49510	16.3592	0.762427	0.834142	0.914025	0.360704	0.629863
AT4G25470	4.76098	0.761914	1.26944	0.600198	0.548374	0.776828
AT2G27228	1103.74	0.761479	0.203257	3.74638	0.000179407	0.00488774
AT5G21940	1852.43	0.761352	0.24856	3.06305	0.00219097	0.0258175
AT4G30270	238.017	0.760882	0.401517	1.89502	0.0580901	0.220392
AT5G51550	3409.82	0.760221	0.195453	3.88954	0.000100434	0.00323374
AT3G17020	1161.95	0.760108	0.211186	3.59924	0.000319148	0.00723116
AT4G35780	305.943	0.759926	0.214624	3.54072	0.000399032	0.00845585
AT5G22920	994.974	0.759561	0.603397	1.25881	0.2081	0.466395
AT5G54660	160.871	0.759505	0.465567	1.63135	0.102815	0.311538
AT3G15358	16.7706	0.758998	0.61231	1.23957	0.215136	0.476002
AT1G13920	163.128	0.758909	0.27506	2.75907	0.00579661	0.0500709
AT1G17430	81.1746	0.758545	0.297553	2.54928	0.0107947	0.0753471
AT3G63050	16.3794	0.758283	0.643716	1.17798	0.238805	0.503984
AT3G13590	51.0784	0.757291	0.456477	1.65899	0.097118	0.300389
AT3G25855	25.987	0.757279	0.578291	1.30951	0.190361	0.443543
AT1G05370	152.997	0.756712	0.251219	3.01216	0.00259398	0.028902
AT5G03240	2623.62	0.755987	0.192255	3.9322	8.41703e-05	0.00283686
AT3G47640	123.8	0.75596	0.255813	2.95513	0.0031254	0.0327512
AT2G15400	91.1002	0.755754	0.286449	2.63835	0.00833096	0.0634039
AT5G46600	14.8298	0.755363	0.636359	1.18701	0.235224	0.498941
AT2G32510	27.085	0.755221	0.555927	1.35849	0.174308	0.420934
AT5G44790	1474.6	0.755135	0.20857	3.62054	0.000293991	0.00680581
AT1G64100	16.0635	0.755027	0.571433	1.32129	0.186405	0.437371
AT4G12580	16.231	0.75464	0.658483	1.14603	0.251783	0.519678
AT2G19910	1235.24	0.754254	0.207819	3.62937	0.000284112	0.00666185
AT4G37790	640.542	0.75097	0.349968	2.14583	0.0318869	0.151773
AT1G06320	4.56307	0.750573	1.33635	0.561658	0.574349	0.794077
AT5G04220	83.5211	0.74985	0.340174	2.20431	0.0275025	0.137621
AT5G54470	183.416	0.749386	0.328501	2.28123	0.022535	0.121015
AT1G23850	22.4292	0.749376	0.747392	1.00265	0.316027	0.587559
AT1G28620	95.7873	0.748611	0.481471	1.55484	0.119983	0.341456
AT2G43670	13.9624	0.747317	0.85561	0.873431	0.382428	0.65009
AT5G38070	44.7339	0.746617	0.338827	2.20353	0.0275572	0.137725
AT2G28315	56.7422	0.746391	0.803921	0.928438	0.35318	0.623527
AT2G35658	9.8518	0.746364	0.902214	0.827259	0.408091	0.670723
AT5G17800	103.075	0.746358	0.275817	2.70599	0.00681002	0.0555553
AT2G42890	195.669	0.746199	0.186401	4.00318	6.24957e-05	0.002353
AT1G34060	170.504	0.746179	0.212159	3.51708	0.000436317	0.00888246
AT1G03920	59.5397	0.745628	0.748687	0.995913	0.319292	0.591349
AT1G49220	5.58474	0.745594	0.888669	0.839001	0.401469	0.666024
AT1G23550	39.7414	0.745162	0.500675	1.48832	0.136668	0.367691
AT5G51310	30.3321	0.74516	0.674469	1.10481	0.269241	0.537581
AT3G45710	16.012	0.744749	0.817896	0.910567	0.362523	0.631299
AT2G13820	566.52	0.744365	0.285287	2.60918	0.00907582	0.06739
AT3G18290	1244.15	0.743584	0.161949	4.59148	4.40122e-06	0.000355184
AT5G65070	60.3879	0.742877	0.479494	1.54929	0.121311	0.343676
AT3G55470	168.922	0.742029	0.228943	3.24111	0.00119063	0.0174306
AT3G14990	720.583	0.741586	0.371142	1.99812	0.0457035	0.189474
AT1G15740	848.019	0.741564	0.214595	3.45564	0.00054899	0.0103061
AT3G17185	141.702	0.741033	0.430643	1.72076	0.0852942	0.27847
AT1G72210	268.055	0.741031	0.186278	3.97809	6.94711e-05	0.00248184
AT4G13540	740.4	0.740055	0.299507	2.47092	0.0134768	0.0870111
AT2G21840	23.5198	0.739948	0.450033	1.64421	0.100134	0.306306
AT1G05820	93.5242	0.739628	0.29514	2.50602	0.0122097	0.0814087
AT1G60540	198.278	0.739133	0.311619	2.37192	0.0176961	0.103376
AT1G19830	59.4832	0.738877	0.48316	1.52926	0.1262	0.35103
AT3G27210	147.821	0.738658	0.241133	3.06328	0.00218924	0.0258175
AT5G24580	618.36	0.738606	0.265873	2.77804	0.00546884	0.0481638
AT2G16050	46.797	0.738367	0.534259	1.38204	0.16696	0.411227
AT4G17800	66.3773	0.737785	0.44143	1.67135	0.0946519	0.296691
AT3G61380	517.093	0.737535	0.267478	2.75736	0.00582695	0.0502686
AT1G62700	57.2838	0.735943	0.502051	1.46587	0.142683	0.376719
AT1G33340	49.7479	0.735206	0.594597	1.23648	0.216281	0.47731
AT4G15160	142.019	0.735037	0.326686	2.24998	0.0244505	0.127286
AT2G28140	186.753	0.73502	0.401881	1.82895	0.0674073	0.242539
AT5G49630	1202.87	0.733769	0.737106	0.995472	0.319507	0.591497
AT4G31615	504.355	0.732859	0.199105	3.68076	0.000232535	0.00584563
AT2G23950	994.047	0.732476	0.193957	3.77649	0.000159053	0.0044747
AT3G05975	9.40866	0.732421	0.741107	0.98828	0.323015	0.595251
AT3G28100	70.4484	0.731699	0.604342	1.21074	0.225996	0.488817
AT1G61795	38.2143	0.731415	0.414278	1.76552	0.0774767	0.263937
AT5G44910	5.02593	0.730625	1.23377	0.592189	0.553724	0.780333
AT5G02370	309.193	0.729154	0.191465	3.8083	0.000139926	0.00410775
AT5G54064	25.1311	0.729152	0.452979	1.60968	0.107467	0.320672
AT5G45970	34.8942	0.728956	0.638006	1.14255	0.253224	0.52106
AT1G05060	115.102	0.728318	0.239784	3.03739	0.00238638	0.0273099
AT4G08780	12.6889	0.726353	0.882527	0.823037	0.410487	0.672704
AT1G12150	21.3633	0.725857	0.644362	1.12647	0.259965	0.528064
AT1G14750	79.1559	0.725748	0.328459	2.20955	0.0271363	0.136598
AT1G08500	17.9979	0.725515	0.546921	1.32655	0.184659	0.434835
AT3G18295	167.691	0.725339	0.205408	3.53121	0.000413663	0.0086232
AT1G16640	57.8734	0.724914	0.404794	1.79082	0.0733221	0.255323
AT1G33055	39.3223	0.724412	0.677374	1.06944	0.28487	0.554908
AT4G11530	66.8913	0.724278	0.380446	1.90376	0.0569415	0.218032
AT5G66910	295.2	0.72415	0.215784	3.3559	0.000791063	0.0131235
AT3G12143	8.9757	0.724044	1.39459	0.519181	0.603635	0.814135
AT4G16220	24.1243	0.723416	0.525519	1.37657	0.168644	0.413615
AT1G47670	651.555	0.722995	0.128173	5.6408	1.69264e-08	4.35627e-06
AT4G36880	77.7379	0.722896	0.34475	2.09687	0.036005	0.163524
AT2G15029	5.42088	0.722839	1.34679	0.536714	0.591465	0.806131
AT5G43060	2296.85	0.722834	0.130764	5.52779	3.24282e-08	7.2985e-06
AT1G33540	4.78266	0.722051	1.20249	0.600463	0.548198	0.776742
AT3G24535	25.4609	0.721767	0.850568	0.84857	0.39612	0.661703
AT3G15540	122.252	0.721582	0.494917	1.45799	0.144845	0.380147
AT5G04230	196.156	0.721181	0.229048	3.14861	0.00164049	0.0214388
AT4G17880	432.814	0.721123	0.229723	3.1391	0.00169469	0.0218231
AT4G18050	367.107	0.720021	0.817695	0.880549	0.378562	0.646583
AT4G15450	363.42	0.719277	0.206246	3.48748	0.000487599	0.00952838
AT5G62940	219.455	0.719175	0.219759	3.27256	0.00106577	0.0162501
AT1G01110	197.501	0.718482	0.309085	2.32455	0.0200961	0.112312
AT5G65280	207.331	0.718291	0.269604	2.66425	0.00771613	0.0603215
AT5G05400	15.1878	0.718044	0.652898	1.09978	0.271428	0.54019
AT5G11990	60.7353	0.717898	0.369788	1.94138	0.0522124	0.206203
AT4G23610	6.70896	0.71765	1.14864	0.624783	0.532114	0.764812
AT5G40630	45.6487	0.717351	0.680603	1.05399	0.291886	0.562261
AT1G63630	70.8919	0.717244	0.295562	2.42671	0.0152362	0.0939785
AT4G01930	10.9355	0.717032	0.96438	0.743516	0.45717	0.709285
AT4G14410	1037.52	0.717027	0.285762	2.50917	0.0121014	0.0810068
AT1G02030	9.59649	0.716575	0.973417	0.736144	0.461643	0.712165
AT2G27690	18.5752	0.716492	0.62565	1.14519	0.252129	0.519967
AT4G08160	28.2042	0.716327	0.52369	1.36785	0.17136	0.416967
AT1G70505	108.686	0.715689	0.31868	2.24579	0.0247175	0.128083
AT5G03795	30.5791	0.71531	0.45566	1.56983	0.116454	0.335785
AT3G03200	41.3171	0.715251	0.372327	1.92103	0.054728	0.212055
AT1G07090	213.143	0.715221	0.432603	1.65329	0.098271	0.302757
AT5G62820	58.7267	0.714862	0.423039	1.68982	0.0910619	0.290161
AT4G19950	12.556	0.714812	0.610117	1.1716	0.241358	0.50668
AT2G16430	1739.09	0.714777	0.214416	3.3336	0.000857312	0.0139048
AT5G42710	34.2944	0.714147	0.815776	0.875421	0.381345	0.649057
AT1G18570	45.819	0.713605	0.484708	1.47224	0.140957	0.374348
AT1G09410	37.9023	0.713469	0.377889	1.88804	0.0590212	0.222674
AT3G10200	329.637	0.713114	0.166764	4.27618	1.90132e-05	0.00100556
AT4G31073	7.3598	0.712776	1.4612	0.487801	0.625691	0.825883
AT5G18370	140.701	0.712196	0.225448	3.15902	0.00158302	0.0209164
AT1G78265	48.1729	0.712092	1.47609	0.482419	0.629509	0.828115
AT3G57040	1631.92	0.711977	0.319849	2.22598	0.0260158	0.132606
AT3G30841	198.983	0.711428	0.21617	3.29105	0.000998124	0.0155046
AT2G46830	3225.83	0.711098	0.241528	2.94416	0.00323828	0.0334155
AT2G41660	40.7195	0.710716	0.554473	1.28179	0.199917	0.456923
AT1G73445	9.46066	0.710497	0.906314	0.783941	0.433075	0.690823
AT2G43600	20.0774	0.710442	0.632739	1.12281	0.26152	0.529793
AT1G47480	15.0812	0.710293	0.528143	1.34489	0.178662	0.426414
AT1G62990	33.544	0.710281	0.725001	0.979696	0.327236	0.599472
AT1G29290	14.5922	0.709873	0.84764	0.837469	0.402329	0.666469
AT1G10380	142.216	0.709853	0.437935	1.62091	0.105038	0.31572
AT2G36570	2596.35	0.70957	0.18388	3.85888	0.000113908	0.00354426
AT3G18960	398.284	0.709464	0.198967	3.56573	0.000362838	0.00795417
AT1G05300	67.2491	0.709405	0.301448	2.35332	0.0186065	0.106951
AT1G14790	398.442	0.709041	0.188353	3.76442	0.000166938	0.00463218
AT4G39410	205.606	0.708533	0.285702	2.47997	0.0131394	0.0854122
AT5G23750	63.7542	0.708323	0.599976	1.18058	0.237768	0.502498
AT4G22940	11.4698	0.707703	0.655141	1.08023	0.28004	0.549606
AT1G52150	3149.97	0.706992	0.154578	4.57368	4.79233e-06	0.00038068
AT1G67870	3026.53	0.706333	0.649372	1.08772	0.27672	0.546267
AT5G44390	94.1465	0.705995	0.532154	1.32668	0.184616	0.434835
AT2G36330	182.289	0.70597	0.299717	2.35546	0.0184999	0.106494
AT2G28580	37.1229	0.705563	0.405062	1.74187	0.0815318	0.271853
AT1G29951	23.6599	0.705531	0.957994	0.736467	0.461446	0.712102
AT4G17260	349.658	0.703866	0.207686	3.38909	0.000701261	0.012139
AT1G29780	16.7523	0.703318	0.612291	1.14867	0.250694	0.518168
AT1G54930	192.696	0.702114	0.25007	2.80767	0.00499012	0.0450244
AT4G00870	57.8143	0.701937	0.544355	1.28948	0.19723	0.452957
AT3G12090	57.8003	0.701505	0.393196	1.78411	0.0744056	0.25759
AT2G30630	7.31747	0.701432	0.974246	0.719974	0.471541	0.720434
AT3G18260	38.7938	0.700102	0.500232	1.39955	0.161647	0.403439
AT3G49360	363.51	0.699457	0.293048	2.38684	0.0169941	0.100482
AT4G16370	4489.88	0.699059	0.390303	1.79107	0.0732821	0.255315
AT1G02810	32.8022	0.698712	0.476563	1.46615	0.142608	0.376685
AT4G23410	36.2527	0.698657	0.473992	1.47398	0.140486	0.373442
AT3G55900	14.5329	0.698594	0.581876	1.20059	0.22991	0.493338
AT5G61430	7.81442	0.698534	0.836353	0.835215	0.403597	0.66764
AT5G65110	657.525	0.697796	0.187026	3.731	0.000190719	0.00510185
AT1G13448	7.93446	0.697368	0.940451	0.741525	0.458375	0.710099
AT2G39410	8.42163	0.697237	0.833988	0.836027	0.40314	0.667211
AT4G13235	14.2812	0.697202	0.851462	0.81883	0.412884	0.674662
AT3G20340	7.28787	0.697179	1.04338	0.668195	0.504009	0.744437
AT2G40230	360.025	0.695233	0.166912	4.16527	3.10986e-05	0.00143493
AT5G04890	247.682	0.695143	0.367362	1.89226	0.0584568	0.221369
AT2G34220	10.5563	0.695049	0.829436	0.837978	0.402043	0.666423
AT5G19530	681.87	0.694312	0.251588	2.75972	0.00578515	0.0500359
AT1G06310	29.875	0.693544	0.413252	1.67826	0.0932966	0.294272
AT5G12970	290.579	0.693176	0.197821	3.50406	0.000458216	0.0092171
AT2G40050	7.54892	0.693102	0.857588	0.808199	0.418976	0.67916
AT1G32575	13.0735	0.692955	0.664563	1.04272	0.297076	0.568283
AT5G34795	8.25526	0.692774	0.791018	0.875801	0.381138	0.649041
AT4G14580	6.02507	0.692563	1.02811	0.673628	0.500548	0.741999
AT4G20270	2499.6	0.692085	0.158475	4.36715	1.25878e-05	0.000730147
AT4G29930	23.2042	0.691487	0.646707	1.06924	0.28496	0.554908
AT2G44290	12.9221	0.691338	0.902561	0.765974	0.443692	0.698215
AT5G45550	347.509	0.691244	0.196461	3.51849	0.000434013	0.00887121
AT4G31640	104.912	0.690448	0.293687	2.35097	0.0187246	0.107295
AT1G25150	26.3624	0.690148	3.57302	0.193155	0.846837	0.939868
AT5G10030	617.585	0.689666	0.726328	0.949523	0.342355	0.614182
AT2G33310	518.116	0.689341	0.236399	2.916	0.00354547	0.0355706
AT5G55560	54.2969	0.689333	0.439303	1.56915	0.116613	0.335956
AT5G10650	142.625	0.689178	0.270063	2.55191	0.0107133	0.0751097
AT4G39790	233.897	0.688882	0.162353	4.24311	2.20441e-05	0.00110526
AT3G59690	177.422	0.688865	0.274003	2.51408	0.0119345	0.080234
AT5G37500	65.8844	0.688681	0.480005	1.43474	0.151362	0.389112
AT4G26220	4.58916	0.688643	1.03072	0.668122	0.504056	0.744452
AT2G44830	1420.35	0.687836	0.134378	5.11865	3.07724e-07	4.57015e-05
AT1G23890	341.496	0.687543	0.153481	4.47966	7.47626e-06	0.000517569
AT2G26290	4.97623	0.687517	1.03125	0.666686	0.504973	0.74477
AT3G52530	6.15015	0.687484	0.82594	0.832366	0.405203	0.668711
AT5G42490	7.96274	0.687359	1.06407	0.645972	0.518298	0.7547
AT3G48100	515.34	0.687156	0.370986	1.85225	0.0639905	0.234605
AT5G46460	84.1201	0.687062	0.256294	2.68076	0.00734547	0.0585556
AT4G01450	890.39	0.686679	0.575608	1.19296	0.232884	0.496558
AT1G60160	685.805	0.686373	0.18147	3.78231	0.000155383	0.00439585
AT4G15960	95.3698	0.686242	0.278847	2.461	0.013855	0.0884761
AT5G25820	30.364	0.685822	0.42207	1.6249	0.104183	0.314272
AT3G22415	14.8524	0.685623	0.953251	0.719247	0.471989	0.720793
AT5G28490	1072.72	0.685561	0.284064	2.4134	0.0158044	0.0961653
AT2G30890	257.321	0.684773	0.268635	2.54909	0.0108006	0.0753622
AT1G78320	74.6424	0.684269	0.45057	1.51868	0.128844	0.354689
AT5G58980	459.506	0.684241	0.239788	2.85353	0.00432369	0.0407351
AT2G47160	2318.7	0.684103	0.408575	1.67436	0.0940597	0.295883
AT2G27660	4.63388	0.684097	1.13672	0.601814	0.547298	0.775846
AT3G14070	89.5749	0.683981	0.259251	2.63829	0.00833241	0.0634039
AT2G26400	691.667	0.682559	0.774536	0.881249	0.378183	0.646399
AT4G08535	6.48592	0.682285	1.09393	0.623699	0.532826	0.765354
AT2G39570	604.036	0.682008	0.284499	2.39722	0.0165198	0.0989139
AT4G33420	16.3272	0.681985	1.06913	0.63789	0.523545	0.758307
AT3G10320	9.67685	0.681027	0.952159	0.715246	0.474457	0.722765
AT1G69170	209.014	0.680969	0.166355	4.09346	4.2498e-05	0.00176764
AT1G11260	666.607	0.680823	0.227315	2.99507	0.00274381	0.0299615
AT5G21170	335.758	0.680664	0.232589	2.92647	0.00342835	0.034705
AT4G21326	918.466	0.680486	0.155842	4.36652	1.26241e-05	0.000730147
AT2G02061	27.257	0.68029	0.785255	0.86633	0.386309	0.65356
AT5G44005	9.21821	0.680109	1.06883	0.636312	0.524573	0.759145
AT4G19960	60.4322	0.679201	0.37206	1.82551	0.0679237	0.243818
AT5G15630	94.3481	0.679102	0.424759	1.59879	0.109867	0.325265
AT3G20960	33.2962	0.67799	0.428092	1.58375	0.113251	0.330596
AT4G14400	12.1177	0.677962	0.891412	0.760548	0.446927	0.700854
AT2G31280	827.743	0.677426	0.209325	3.23624	0.00121114	0.0176116
AT5G49070	4.97379	0.677283	1.11943	0.605026	0.545162	0.774576
AT5G57190	56.3099	0.675707	0.601314	1.12372	0.261133	0.529481
AT1G15190	18.6815	0.675247	0.515882	1.30892	0.190562	0.44358
AT5G59700	42.4129	0.675224	0.362406	1.86317	0.0624383	0.230709
AT1G74840	1028.28	0.674375	0.194867	3.46069	0.000538796	0.0101412
AT5G45350	917.557	0.674242	0.495725	1.36011	0.173794	0.420093
AT5G59845	7.2572	0.674067	1.59876	0.421618	0.673304	0.854646
AT5G52540	895.313	0.673988	0.182417	3.69476	0.000220094	0.00562906
AT3G21270	587.681	0.673089	0.362094	1.85888	0.0630443	0.232102
AT1G68430	99.2168	0.672921	0.385359	1.74622	0.080773	0.27066
AT2G24160	171.226	0.672673	0.28573	2.35422	0.0185614	0.106722
AT4G23713	306.895	0.671401	0.202214	3.32026	0.000899339	0.0143328
AT1G56210	572.284	0.671397	0.166012	4.04427	5.2487e-05	0.00206844
AT1G80100	95.8552	0.671097	0.327798	2.04729	0.0406298	0.175779
AT1G58050	15.0569	0.670989	0.609598	1.10071	0.271024	0.539566
AT5G51920	40.4713	0.670974	0.42263	1.58762	0.112373	0.329227
AT1G45145	270.341	0.670884	0.44727	1.49995	0.133627	0.362689
AT3G18670	54.1388	0.670362	0.377449	1.77603	0.0757275	0.260574
AT4G37870	6184.68	0.670237	0.274736	2.43957	0.0147047	0.0919762
AT4G35290	153.081	0.670196	0.24	2.79248	0.00523056	0.0465511
AT3G01860	119.967	0.670128	0.464447	1.44285	0.149062	0.385547
AT5G50210	639.874	0.669372	0.319007	2.09829	0.0358791	0.163205
AT1G05570	1332.68	0.669031	0.13141	5.09116	3.55871e-07	4.93734e-05
AT5G50580	308.371	0.668881	2.37851	0.281218	0.778543	0.907583
AT3G58720	157.188	0.668343	0.470236	1.42129	0.155232	0.39449
AT1G34040	8.06201	0.667874	0.802392	0.832354	0.405209	0.668711
AT4G32870	223.004	0.667645	0.452111	1.47673	0.139749	0.372475
AT3G58350	58.8762	0.666816	0.434114	1.53604	0.124528	0.348742
AT4G25510	4.85367	0.666736	1.03556	0.643841	0.519679	0.755733
AT1G29200	26.0603	0.666711	0.547842	1.21698	0.223613	0.485999
AT5G59730	738.668	0.666642	0.244893	2.72218	0.00648526	0.0537674
AT1G28330	312.593	0.665843	0.59539	1.11833	0.263426	0.531364
AT2G43060	23.6513	0.665288	0.484559	1.37298	0.169759	0.415072
AT3G22400	136.708	0.66473	0.30008	2.21518	0.0267477	0.135113
AT3G27650	45.7482	0.664591	0.391732	1.69655	0.0897827	0.287441
AT4G29080	1130.11	0.664157	0.261575	2.53907	0.0111148	0.0766308
AT5G14880	381.122	0.664056	0.157268	4.22245	2.41665e-05	0.00117109
AT4G23220	20.8104	0.663966	0.728842	0.910987	0.362302	0.631023
AT3G06490	118.584	0.663962	0.323777	2.05068	0.0402983	0.175081
AT2G30660	43.0011	0.663868	0.586984	1.13098	0.258062	0.526249
AT3G16240	5726.52	0.663693	0.229061	2.89745	0.00376212	0.0371191
AT2G28410	109.834	0.663646	0.419855	1.58066	0.113956	0.331499
AT3G48410	366.532	0.663516	0.132554	5.00562	5.56832e-07	7.0495e-05
AT3G15240	23.556	0.663143	0.491474	1.3493	0.177242	0.424526
AT4G17980	4.49253	0.662926	1.40462	0.471963	0.636953	0.832246
AT1G23040	103.009	0.66224	0.47052	1.40747	0.159289	0.400182
AT3G51220	49.5573	0.661867	0.774105	0.855009	0.392546	0.659157
AT3G47180	43.7023	0.661708	0.463577	1.4274	0.153466	0.392227
AT3G02140	166.78	0.661612	0.205862	3.21386	0.00130964	0.0184822
AT1G34750	118.357	0.661138	0.277895	2.37909	0.0173552	0.101987
AT1G60030	54.5596	0.661079	0.316336	2.0898	0.0366362	0.165215
AT3G22070	151.883	0.660625	0.276413	2.38999	0.0168488	0.100026
AT5G24590	672.002	0.660311	0.128241	5.14901	2.61867e-07	4.0235e-05
AT5G44030	235.924	0.660183	0.435859	1.51467	0.129856	0.356322
AT1G54217	48.7862	0.65963	0.448439	1.47095	0.141305	0.374871
AT5G57350	1996.28	0.659432	0.315564	2.08969	0.0366454	0.165215
AT1G65910	83.0756	0.658826	0.300085	2.19546	0.0281304	0.139899
AT5G63190	1037.27	0.658523	0.119893	5.49259	3.96084e-08	8.72074e-06
AT1G80745	8.22125	0.658426	0.853513	0.771431	0.440452	0.695911
AT3G24340	344.449	0.658283	0.183385	3.58962	0.000331159	0.00744358
AT5G24800	443.901	0.657777	0.149749	4.39252	1.12045e-05	0.00067381
AT1G22030	239.167	0.657763	0.22817	2.88277	0.00394194	0.0383173
AT4G18170	46.3785	0.657492	0.419346	1.5679	0.116904	0.336318
AT2G46690	247.989	0.657193	0.720078	0.912669	0.361416	0.630312
AT2G35585	12.5374	0.655956	0.648142	1.01206	0.311511	0.583865
AT3G56760	462.937	0.655909	0.211449	3.10198	0.00192232	0.0237285
AT5G65590	76.0863	0.65574	0.362186	1.8105	0.0702175	0.248796
AT2G02010	721.197	0.655689	0.27672	2.3695	0.0178119	0.103857
AT5G48950	7.40359	0.655558	0.978986	0.66963	0.503094	0.743994
AT5G04860	767.561	0.655528	0.201524	3.25285	0.00114252	0.0170545
AT4G10265	20.6824	0.655111	0.667688	0.981163	0.326512	0.598591
AT2G24570	565.487	0.65485	0.20544	3.18754	0.00143488	0.0197184
AT2G34140	16.78	0.653946	0.635511	1.02901	0.303475	0.575366
AT2G47860	233.299	0.653766	0.322792	2.02535	0.0428315	0.181395
AT2G17130	587.562	0.653705	0.191582	3.41215	0.000644534	0.0115159
AT5G47590	45.6618	0.653092	0.417641	1.56377	0.117873	0.337712
AT1G26290	43.5731	0.652596	0.495695	1.31653	0.187997	0.440036
AT4G15430	350.42	0.651833	0.174375	3.73811	0.000185407	0.00499705
AT1G66630	36.2917	0.651766	0.389255	1.67439	0.0940531	0.295883
AT4G05110	47.7078	0.651275	0.530661	1.22729	0.219713	0.480721
AT4G31405	14.5628	0.651187	0.555165	1.17296	0.240811	0.506197
AT1G60390	372.567	0.650453	0.193435	3.36265	0.000771989	0.0128915
AT5G05735	15.1352	0.650388	0.810596	0.802358	0.422346	0.681862
AT1G48870	66.0587	0.650382	0.275355	2.36197	0.018178	0.105384
AT3G55880	30.2207	0.648717	0.473852	1.36903	0.170991	0.416497
AT1G43910	336.437	0.648352	0.414797	1.56306	0.118039	0.338057
AT4G00770	8.15929	0.647831	1.09233	0.593072	0.553133	0.78004
AT3G05327	10.1634	0.647702	0.647741	0.99994	0.31734	0.589042
AT2G41380	25.6612	0.647651	0.774907	0.835779	0.403279	0.667333
AT1G11090	223.099	0.647326	0.188959	3.42575	0.00061311	0.0110984
AT4G26020	17.2792	0.647248	0.623439	1.03819	0.299182	0.570751
AT3G20190	27.2199	0.646713	0.487987	1.32527	0.185083	0.435379
AT1G68360	81.7603	0.64605	0.367157	1.7596	0.0784752	0.265936
AT2G28810	329.939	0.645873	0.234766	2.75114	0.00593881	0.0508653
AT4G31355	8.01818	0.645791	0.82194	0.785691	0.432049	0.68988
AT3G22620	12.1871	0.644004	0.98019	0.657019	0.511169	0.748795
AT1G23350	7.15733	0.643642	0.967915	0.664978	0.506065	0.745598
AT2G35770	6.54533	0.643224	1.01022	0.636718	0.524308	0.75887
AT2G26080	6921.19	0.642828	0.199672	3.21941	0.00128454	0.0183287
AT2G01540	96.3935	0.642793	0.268219	2.39652	0.0165514	0.0989566
AT5G22720	8.67351	0.642002	0.954765	0.672418	0.501317	0.742573
AT5G52882	1527.76	0.64198	0.295499	2.17252	0.0298161	0.144903
AT3G44716	105.855	0.641785	0.263555	2.4351	0.0148875	0.0924485
AT3G22945	5.94964	0.641587	0.805069	0.796934	0.425489	0.684351
AT1G73850	281.56	0.641159	0.268055	2.39189	0.0167618	0.0997644
AT2G39890	450.749	0.641102	0.304913	2.10257	0.035503	0.162483
AT3G13510	4087.97	0.641018	0.117848	5.43936	5.34732e-08	1.13398e-05
AT3G58070	13.5513	0.640954	0.772739	0.829457	0.406846	0.670084
AT1G48300	3392.18	0.640414	0.165081	3.87939	0.000104717	0.00332469
AT5G40720	96.2227	0.639203	0.382971	1.66906	0.0951048	0.297428
AT1G05610	32.1358	0.638981	0.428707	1.49049	0.136097	0.36692
AT2G30840	5.70533	0.638789	1.22802	0.520176	0.602941	0.813615
AT1G03610	475.882	0.637897	0.265793	2.39998	0.016396	0.0985218
AT3G60640	112.461	0.637886	0.244838	2.60534	0.00917836	0.0679521
AT2G05632	108.051	0.637853	0.320777	1.98846	0.0467604	0.192268
AT3G45610	102.125	0.637714	0.302654	2.10707	0.0351112	0.161495
AT1G63440	152.733	0.637432	0.211599	3.01245	0.00259152	0.0288921
AT1G15085	78.7387	0.635676	0.639576	0.993902	0.320271	0.59197
AT3G10040	778.552	0.634872	0.286102	2.21904	0.0264837	0.134315
AT4G16160	19.4898	0.634037	0.514406	1.23256	0.21774	0.478391
AT1G12780	312.681	0.633729	0.336913	1.88099	0.0599734	0.224697
AT4G37370	32.446	0.632226	0.688469	0.918308	0.358458	0.627833
AT2G40970	72.7195	0.632165	0.353121	1.79022	0.073418	0.255522
AT2G01830	2344.96	0.631988	0.144104	4.38565	1.1564e-05	0.000690974
AT4G17350	113.383	0.631755	0.251172	2.51523	0.0118955	0.0800517
AT1G72416	10.1165	0.63169	0.808508	0.781303	0.434624	0.691792
AT5G17850	105.728	0.631036	0.247676	2.54783	0.0108397	0.075477
AT3G61060	113.311	0.630931	0.401526	1.57133	0.116105	0.335113
AT5G59890	1184.09	0.630911	0.226673	2.78336	0.00537995	0.0475671
AT5G08360	43.3298	0.629935	0.560364	1.12415	0.260948	0.529298
AT1G20530	70.2483	0.62985	0.342354	1.83976	0.0658033	0.238617
AT2G29065	108.557	0.629542	0.225785	2.78823	0.00529961	0.0470416
AT3G54870	74.7997	0.629093	0.324652	1.93775	0.0526538	0.207221
AT1G18180	163.441	0.629055	0.240492	2.6157	0.00890436	0.066679
AT1G77400	106.448	0.62892	0.369083	1.70401	0.0883797	0.284478
AT1G18460	554.674	0.628673	0.222849	2.82108	0.00478629	0.0436914
AT3G12320	650.343	0.628544	0.209785	2.99614	0.00273421	0.0299212
AT5G63990	152.483	0.628416	0.286654	2.19224	0.0283619	0.14043
AT3G50650	155.751	0.628403	0.273004	2.30181	0.0213461	0.117051
AT5G14285	45.4052	0.628252	0.507426	1.23812	0.215673	0.476617
AT4G18340	154.219	0.628038	0.303788	2.06735	0.0387008	0.170586
AT1G21410	307.596	0.628027	0.195018	3.22035	0.00128033	0.0183153
AT1G04760	196.004	0.627876	0.203572	3.0843	0.00204035	0.0246008
AT4G38470	1061.82	0.627867	0.241074	2.60446	0.00920193	0.0680519
AT1G11420	373.849	0.627709	0.161263	3.89245	9.92382e-05	0.00321113
AT4G22485	20427.8	0.627265	0.398643	1.5735	0.115603	0.334379
AT5G51270	42.7153	0.626896	0.471561	1.32941	0.183714	0.433501
AT4G37430	461.083	0.626876	0.18105	3.46245	0.000535276	0.0101143
AT1G23760	338.928	0.626846	0.192545	3.25559	0.00113158	0.0169661
AT5G53048	8.47991	0.626672	1.13045	0.554356	0.579335	0.797812
AT2G27250	38.1994	0.626609	0.479776	1.30605	0.191537	0.444721
AT1G79480	59.2593	0.626498	0.52551	1.19217	0.233194	0.496904
AT1G79430	311.615	0.62635	0.362855	1.72617	0.0843162	0.276867
AT1G74660	20.9172	0.626256	0.62854	0.996365	0.319073	0.591158
AT1G07590	8119.89	0.626175	0.578059	1.08324	0.278703	0.548097
AT3G19370	955.34	0.625878	0.348354	1.79667	0.0723879	0.253552
AT1G78865	578.862	0.625736	0.189731	3.29802	0.000973685	0.0151949
AT5G62630	156.774	0.62506	0.241036	2.59322	0.00950818	0.0694296
AT1G75450	326.433	0.62497	0.207233	3.01578	0.00256319	0.0287537
AT1G31720	21.4585	0.624444	0.533573	1.17031	0.241878	0.507402
AT1G05490	194.643	0.623867	0.221245	2.8198	0.0048054	0.0437946
AT3G26200	16.6512	0.623394	1.38165	0.451195	0.651849	0.842527
AT3G12833	9.24372	0.623326	0.838807	0.74311	0.457415	0.709365
AT1G13990	74.8312	0.622589	0.406019	1.5334	0.125177	0.349685
ATMG00285	8.25117	0.62241	1.34164	0.463916	0.642708	0.836085
AT3G61590	391.683	0.622377	0.199762	3.11559	0.00183574	0.0230375
AT3G05675	177.31	0.622277	0.206443	3.01428	0.00257587	0.0288429
AT1G68460	15.4158	0.62216	0.779149	0.798512	0.424574	0.683396
AT3G51960	53.627	0.621815	0.479502	1.29679	0.194702	0.449342
AT2G33880	82.4325	0.621768	0.336575	1.84734	0.0646977	0.236172
AT3G28550	92.8642	0.621276	0.968382	0.641561	0.521158	0.756591
AT5G64410	148.354	0.621067	0.33098	1.87645	0.0605936	0.225996
AT1G60960	157.333	0.621031	0.329552	1.88447	0.0595017	0.22355
AT5G17980	324.48	0.620886	0.178744	3.47361	0.000513503	0.0098313
AT5G37840	8.54814	0.620824	1.0251	0.605626	0.544763	0.774204
AT3G01290	29.0392	0.619961	0.545648	1.13619	0.255876	0.524271
AT2G44735	10.15	0.619921	0.949147	0.653134	0.51367	0.750714
AT5G23155	26.5431	0.619594	0.496459	1.24803	0.212021	0.471994
AT5G48400	9.31036	0.619577	0.757987	0.817398	0.413701	0.675368
AT2G17640	322.544	0.619296	0.253865	2.43947	0.0147089	0.0919762
AT5G58280	50.4464	0.619062	0.399427	1.54987	0.121172	0.343475
AT5G44380	95.2341	0.618803	0.493771	1.25322	0.210126	0.469067
AT3G14780	18.1154	0.618276	0.585154	1.0566	0.290692	0.560909
AT3G60840	582.564	0.617504	0.107817	5.72736	1.02006e-08	2.91018e-06
AT1G66890	122.345	0.617406	0.264875	2.33093	0.0197569	0.111025
AT4G17905	68.724	0.616797	0.326144	1.89118	0.0586003	0.221746
AT1G64260	176.27	0.616492	0.235893	2.61343	0.00896372	0.0669997
AT5G56540	27.9951	0.616481	0.614353	1.00346	0.315637	0.587156
AT5G42010	29.001	0.616235	0.486097	1.26772	0.204897	0.462757
AT2G28890	424.584	0.616136	0.184265	3.34374	0.000826562	0.0136231
AT1G75820	1554.22	0.615971	0.168028	3.66588	0.000246486	0.00605925
AT1G76740	421.388	0.615944	0.226224	2.72272	0.00647473	0.0537509
AT3G47010	238.146	0.615889	0.241425	2.55106	0.0107397	0.0751526
AT1G75430	143.509	0.615221	0.364327	1.68865	0.0912865	0.290628
AT5G54690	46.5616	0.615036	0.729943	0.842581	0.399463	0.664514
AT4G18380	348.501	0.614811	0.176047	3.49232	0.000478843	0.00947632
AT4G33770	230.303	0.614691	0.338845	1.81408	0.0696655	0.247656
AT4G10270	304.126	0.614324	0.286452	2.14459	0.0319854	0.152124
AT5G18270	84.1618	0.613582	0.345793	1.77442	0.0759938	0.261183
AT5G65690	5.8184	0.613461	1.223	0.501601	0.615948	0.821426
AT5G46700	625.651	0.613299	0.156112	3.92857	8.54509e-05	0.00286829
AT4G36030	71.4327	0.613118	1.27347	0.481454	0.630194	0.828617
AT5G18970	334.215	0.61288	0.242803	2.52418	0.0115968	0.078695
AT5G02460	119.403	0.612876	0.220391	2.78085	0.00542164	0.0478522
AT4G23690	38.9508	0.612551	0.665922	0.919853	0.357649	0.627445
AT5G67460	404.759	0.612323	0.208542	2.93621	0.00332251	0.0340246
AT5G11540	23.3608	0.612221	0.603535	1.01439	0.310396	0.582542
AT3G22460	13.0813	0.612188	0.626737	0.976785	0.328675	0.600745
AT1G24320	5.48538	0.611612	0.99457	0.614952	0.538587	0.76877
AT1G78770	416.353	0.611143	0.156114	3.91472	9.0508e-05	0.00299075
AT1G49990	48.1649	0.610791	0.362541	1.68475	0.0920365	0.291888
AT1G77760	2537.69	0.610305	0.250537	2.43599	0.0148511	0.0923905
AT2G24940	1440.97	0.610121	0.289214	2.10958	0.0348944	0.160861
AT1G61280	29.6897	0.609883	0.387081	1.57559	0.115119	0.333554
AT4G05050	7101.96	0.609519	0.171366	3.55682	0.000375373	0.00812346
AT5G26630	50.1926	0.609468	0.366027	1.66509	0.0958953	0.298885
AT4G03415	1071.97	0.609195	0.161589	3.77003	0.000163225	0.00455212
AT2G45510	148.035	0.608488	0.303002	2.0082	0.0446222	0.186403
AT5G53200	21.365	0.60831	0.494405	1.23039	0.218551	0.479421
AT3G07130	56.2607	0.608007	0.38304	1.58732	0.11244	0.329227
AT1G02860	53.2679	0.607516	0.443709	1.36918	0.170944	0.416483
AT1G02380	68.7653	0.607419	0.281922	2.15457	0.0311956	0.149526
AT3G28945	43.1346	0.607239	0.375533	1.61701	0.105877	0.317301
AT1G66380	9.83987	0.607152	0.921855	0.65862	0.51014	0.748795
AT5G38940	2536.23	0.607117	0.297835	2.03843	0.0415068	0.178164
AT2G38430	88.2301	0.607052	0.252274	2.40632	0.0161142	0.0972481
AT5G62960	386.846	0.607018	0.199616	3.04092	0.00235853	0.0271017
AT3G62740	546.18	0.606963	0.396405	1.53117	0.125727	0.350355
AT5G47800	253.344	0.606679	0.338897	1.79016	0.0734285	0.255522
AT1G78580	5068.87	0.606638	0.148341	4.08948	4.3235e-05	0.00179461
AT1G21695	19.4966	0.606458	0.486535	1.24648	0.212587	0.472684
AT3G10250	275.201	0.606447	0.146758	4.13228	3.59181e-05	0.00158855
AT1G19660	625.526	0.605562	0.238222	2.54201	0.0110218	0.0763316
AT4G39955	103.468	0.605503	0.245175	2.46968	0.0135234	0.0871542
AT1G68400	993.224	0.604769	0.145058	4.16917	3.05714e-05	0.00142031
AT3G29240	1385.56	0.604591	0.190754	3.16949	0.00152709	0.02047
AT5G18300	16.6343	0.604421	0.852413	0.70907	0.478281	0.725015
AT1G55580	101.449	0.604207	0.26856	2.2498	0.0244613	0.127287
AT1G13710	5593.77	0.604069	0.191887	3.14804	0.00164368	0.0214388
AT5G62250	7.6106	0.603732	0.975087	0.619157	0.535813	0.767081
AT1G68810	305.262	0.603541	0.220351	2.739	0.00616272	0.0522249
AT4G39090	1318.24	0.603483	0.144009	4.19059	2.78225e-05	0.00131369
AT3G48187	321.515	0.603334	0.157835	3.82256	0.000132075	0.0039693
AT3G27190	359.546	0.603315	0.190909	3.16023	0.00157645	0.020871
AT1G34460	196.82	0.603146	0.247451	2.43744	0.0147918	0.0922025
AT1G06420	525.143	0.60292	0.211008	2.85733	0.00427228	0.0404578
AT3G11650	170.33	0.602912	0.18135	3.32457	0.000885554	0.0141689
AT4G18020	2332.44	0.602822	0.133885	4.50255	6.71418e-06	0.000490515
AT5G54140	58.0173	0.602485	0.366914	1.64203	0.100583	0.307024
AT4G08991	24.6616	0.602274	0.51597	1.16727	0.243103	0.50855
AT4G25835	251.276	0.601753	0.165828	3.62878	0.000284764	0.00666841
AT1G61830	27.4962	0.601461	0.581921	1.03358	0.301333	0.573019
AT1G16180	1296.91	0.601363	0.158218	3.80085	0.000144201	0.00419071
AT1G67720	640.36	0.601086	0.150204	4.00179	6.28653e-05	0.0023555
AT5G54530	112.772	0.599983	0.349326	1.71754	0.0858803	0.279632
AT1G23530	104.741	0.599778	0.40929	1.46541	0.142809	0.376805
AT3G17290	31.7735	0.599777	0.41133	1.45814	0.144802	0.380084
AT5G56840	39.5134	0.599754	0.451196	1.32925	0.183764	0.433517
AT1G35625	6.2895	0.599597	1.38341	0.433421	0.664709	0.849784
AT5G07660	329.765	0.599331	0.176025	3.4048	0.000662124	0.0117135
AT2G13550	78.5919	0.598697	0.342079	1.75017	0.0800885	0.269391
AT1G63670	771.002	0.598385	0.132351	4.5212	6.14887e-06	0.000466485
AT3G12060	102.246	0.598308	0.279186	2.14305	0.0321094	0.15258
AT5G46780	184.719	0.598143	0.299384	1.99791	0.0457262	0.189529
AT3G08500	21.6529	0.59781	0.643379	0.929172	0.3528	0.623249
AT5G57910	140.895	0.597801	0.30279	1.97431	0.0483463	0.196249
AT4G00350	4.40548	0.596841	1.12343	0.531269	0.595233	0.808329
AT4G10845	108.085	0.595562	0.237949	2.5029	0.0123181	0.081815
AT4G04620	119.526	0.59555	0.287385	2.07231	0.0382366	0.169331
AT1G12600	19.4019	0.595267	0.616154	0.9661	0.333994	0.606489
AT5G54960	199.837	0.595247	0.244049	2.43904	0.0147262	0.0920062
AT3G58770	500.617	0.595171	0.19633	3.03148	0.00243356	0.027767
AT4G05430	16.1666	0.595028	0.574477	1.03577	0.300308	0.572144
AT4G15150	8.72043	0.594905	0.822559	0.723237	0.469534	0.718893
AT1G08860	69.1514	0.594854	0.303986	1.95685	0.0503657	0.201795
AT5G04720	515.069	0.594845	0.218706	2.71983	0.0065315	0.0539571
AT3G12730	44.8935	0.594762	0.420912	1.41303	0.157647	0.397818
AT1G69610	108.023	0.594726	0.248114	2.39699	0.0165304	0.0989425
AT5G01120	179.473	0.594662	0.233204	2.54997	0.0107733	0.0753013
AT4G00970	5.36291	0.594553	1.21728	0.488427	0.625247	0.825586
AT1G33800	42.9676	0.594324	0.495913	1.19844	0.230744	0.494128
AT4G03210	9704.31	0.594268	0.159569	3.72421	0.000195924	0.00518649
AT4G15320	436.152	0.594124	0.354337	1.67672	0.0935977	0.294855
AT1G10750	227.007	0.594099	0.260338	2.28203	0.0224874	0.12092
AT2G21350	21.6164	0.593312	0.703147	0.843795	0.398784	0.664095
AT3G50850	38.1841	0.593256	0.33082	1.79329	0.0729263	0.254718
AT5G41470	24.9419	0.592985	0.843635	0.702892	0.482123	0.728471
AT1G55810	505.099	0.592948	0.169555	3.49708	0.000470389	0.00938631
AT2G29525	121.322	0.592785	0.311609	1.90234	0.0571269	0.218456
AT5G64343	752.478	0.592759	2.02989	0.292016	0.770275	0.903247
AT5G44270	5.37005	0.592567	1.22567	0.483465	0.628765	0.827783
AT5G05160	647.105	0.592566	0.306401	1.93396	0.0531186	0.208083
AT5G57110	806.169	0.591883	0.172564	3.42994	0.000603724	0.0110056
AT1G09440	79.8973	0.591256	0.311143	1.90027	0.0573976	0.219119
AT1G67650	8.50108	0.591175	0.74043	0.798422	0.424626	0.683396
AT1G78280	421.622	0.591132	0.167556	3.52797	0.000418761	0.00868489
AT3G44770	87.0853	0.590709	0.326433	1.80959	0.0703596	0.249205
AT1G67770	70.4388	0.590606	0.398719	1.48126	0.138538	0.3709
AT1G75590	20.2457	0.590413	0.569468	1.03678	0.299838	0.571595
AT1G23340	139.334	0.589579	0.308048	1.91392	0.0556301	0.214678
AT5G62430	130.308	0.588247	0.417415	1.40926	0.158758	0.399504
AT3G19552	5.40168	0.588143	1.93525	0.303911	0.761196	0.899526
AT4G36040	611.602	0.587943	0.27684	2.12376	0.03369	0.157132
AT3G03440	92.1303	0.587882	0.26552	2.21408	0.0268234	0.135461
AT2G16990	25.4278	0.587727	0.708103	0.830002	0.406538	0.669771
AT3G59030	4.47135	0.587341	1.25353	0.46855	0.639392	0.833485
AT1G48280	319.879	0.587066	0.204453	2.8714	0.00408661	0.0390648
AT3G13430	150.603	0.586942	0.242515	2.42023	0.0155107	0.0952074
AT2G35140	142.951	0.586406	0.243628	2.40697	0.0160853	0.0971986
AT1G04360	17.0404	0.586339	0.518298	1.13128	0.257938	0.526214
AT3G08490	9.18873	0.58596	0.966518	0.606259	0.544343	0.773878
AT1G63120	151.973	0.58591	0.32387	1.80909	0.0704374	0.24931
AT1G75060	303.042	0.585656	0.169696	3.4512	0.000558101	0.0103935
AT5G45150	35.3924	0.585538	0.474597	1.23376	0.217293	0.478164
AT1G30840	69.6924	0.585457	0.304723	1.92128	0.0546968	0.212055
AT2G28671	65.6079	0.58536	1.15724	0.505824	0.61298	0.820168
AT2G31810	787.116	0.585315	0.226467	2.58455	0.00975073	0.0706294
AT3G26512	6.90573	0.585202	1.08474	0.539486	0.589552	0.805202
AT1G14600	131.652	0.58457	0.248584	2.3516	0.018693	0.107204
AT1G68872	32.9917	0.5842	0.377349	1.54817	0.121582	0.344105
AT3G17655	5.38936	0.584063	1.75585	0.332637	0.739408	0.889028
AT3G09010	83.1378	0.583946	0.279457	2.08957	0.0366562	0.165215
AT1G62480	11007.6	0.583108	0.290725	2.0057	0.0448882	0.187244
AT2G34690	644.918	0.582569	0.147461	3.95066	7.7935e-05	0.00267115
AT4G26970	1970.69	0.582522	0.188735	3.08646	0.00202555	0.0245099
AT5G44562	5.24268	0.582225	1.17223	0.496681	0.619414	0.822793
AT2G32670	35.4726	0.581677	0.422998	1.37513	0.169092	0.414371
AT3G60160	54.2764	0.581451	0.397144	1.46408	0.143171	0.377418
AT4G38740	8329.54	0.581254	0.201316	2.88728	0.00388593	0.0379109
AT4G27435	72.7262	0.581055	0.512481	1.13381	0.256875	0.525052
AT5G65609	9.76236	0.580781	0.741845	0.782887	0.433694	0.691126
AT4G16130	483.926	0.58067	0.145759	3.98376	6.78329e-05	0.00244924
AT2G38120	1082.65	0.579226	0.257142	2.25256	0.024287	0.126669
AT3G14170	62.1696	0.579133	0.566952	1.02149	0.307024	0.579273
AT5G65160	11.5234	0.578891	0.916699	0.631495	0.527717	0.761085
AT5G25475	572.364	0.578396	0.15694	3.68546	0.000228287	0.00578268
AT5G11110	214.299	0.578314	0.224936	2.57102	0.0101401	0.0725018
AT1G76250	17.7142	0.578154	0.78948	0.732323	0.463972	0.714204
AT2G19900	39.7947	0.577938	0.363394	1.59039	0.111747	0.328337
AT1G17230	603.113	0.577911	0.23924	2.41561	0.0157088	0.0957928
AT5G35732	40.3164	0.577825	0.544056	1.06207	0.288204	0.558327
AT4G23880	22.147	0.577742	0.768033	0.752236	0.451909	0.705251
AT2G19550	13.1171	0.577196	0.605332	0.953519	0.340327	0.611955
AT2G03450	74.4868	0.576788	0.247894	2.32675	0.0199786	0.111853
AT4G11130	528.114	0.57669	0.140201	4.11331	3.90028e-05	0.00168094
AT5G49360	874.147	0.576579	0.49102	1.17425	0.240296	0.50576
AT2G18500	429.57	0.575886	0.175281	3.2855	0.00101802	0.0157173
AT5G46590	52.5842	0.575776	0.492939	1.16805	0.242788	0.508258
AT4G31690	62.3119	0.575644	0.738373	0.779612	0.435619	0.692404
AT5G55950	26.9385	0.575385	0.631296	0.911435	0.362066	0.630775
AT4G18630	57.8621	0.575181	0.634113	0.907064	0.364373	0.633059
AT1G77110	294.625	0.575115	0.22181	2.59282	0.00951914	0.0694595
AT5G06940	252.742	0.575081	0.185331	3.103	0.00191568	0.023661
AT4G39580	4.53446	0.575013	0.951618	0.604248	0.545679	0.775006
AT2G18160	2743.47	0.574859	0.141213	4.07088	4.68367e-05	0.00191275
AT3G54270	129.471	0.574553	0.232767	2.46836	0.0135733	0.0873105
AT1G55730	133.486	0.57451	0.234551	2.4494	0.0143095	0.090494
AT3G57880	1558.21	0.573752	0.143109	4.0092	6.09255e-05	0.00232262
AT2G23600	721.585	0.573202	0.511872	1.11982	0.262792	0.530878
AT5G58300	840.629	0.573154	0.17597	3.25712	0.00112551	0.0168876
AT5G03060	63.9398	0.572856	0.38451	1.48983	0.136269	0.367251
AT2G42820	50.0349	0.57221	0.494787	1.15648	0.247485	0.514213
AT5G61440	342.919	0.571795	0.319265	1.79097	0.0732981	0.255323
AT1G76760	116.274	0.571583	0.209668	2.72614	0.00640801	0.0534379
AT1G70510	280.086	0.571542	0.228299	2.50348	0.012298	0.0817555
AT3G16070	35.7227	0.571348	0.375301	1.52237	0.127916	0.353439
AT5G39660	389.537	0.571153	0.200653	2.84648	0.0044206	0.0413674
AT5G05965	8.80607	0.571002	0.980021	0.582642	0.560134	0.78487
AT1G69910	742.941	0.570774	0.160449	3.55735	0.000374619	0.0081158
AT1G79420	360.384	0.57053	0.16576	3.44191	0.000577614	0.0106705
AT1G32860	280.783	0.57029	0.167658	3.40152	0.000670133	0.0117628
AT5G25770	84.5026	0.570199	0.232261	2.45499	0.0140887	0.0895731
AT5G51780	4.63331	0.569783	1.08147	0.526859	0.598291	0.810743
AT1G76550	662.522	0.569755	0.140988	4.04115	5.31892e-05	0.00208266
AT1G28690	37.9413	0.569498	0.341015	1.67001	0.0949179	0.297062
AT1G26330	262.688	0.569281	0.214462	2.65446	0.00794345	0.0615209
AT4G14180	46.2552	0.569082	0.366994	1.55066	0.120983	0.343227
AT3G24300	42.3177	0.569073	0.427979	1.32968	0.183625	0.433395
AT5G54570	21.057	0.568231	0.551084	1.03111	0.302487	0.574406
AT2G31390	1521.68	0.568131	0.209156	2.7163	0.00660166	0.0542606
AT2G39220	1043.7	0.568114	0.194544	2.92023	0.00349776	0.0352276
AT1G49750	1383.33	0.567785	0.271787	2.08908	0.0367001	0.165215
AT2G22730	91.5977	0.56768	0.307911	1.84365	0.0652337	0.237401
AT5G16120	516.613	0.567582	0.183939	3.0857	0.00203072	0.0245425
AT2G18600	45.6566	0.567432	0.469687	1.20811	0.227007	0.489853
AT1G77020	60.491	0.566519	0.460758	1.22954	0.21887	0.479876
AT4G35500	168.935	0.566433	0.177584	3.18966	0.00142439	0.0196427
AT4G30090	196.458	0.566216	0.1545	3.66483	0.000247503	0.00607687
AT5G57620	4.97849	0.565881	1.13999	0.49639	0.619619	0.822843
AT2G41990	181.193	0.5656	0.246306	2.29633	0.0216569	0.118216
AT1G45130	735.928	0.565584	0.129067	4.38209	1.17546e-05	0.000698273
AT4G33490	208.285	0.565357	0.303453	1.86308	0.0624511	0.230715
AT4G23900	98.7427	0.565008	0.56305	1.00348	0.31563	0.587156
AT1G78780	10.0026	0.564915	0.785802	0.718902	0.472201	0.720955
AT4G09420	54.7142	0.564729	0.470369	1.20061	0.229904	0.493338
AT5G42370	121.845	0.564539	0.253801	2.22434	0.0261256	0.132898
AT5G55550	469.178	0.564339	0.224357	2.51536	0.0118912	0.0800491
AT1G55360	2770.64	0.564332	0.110031	5.12886	2.91509e-07	4.37392e-05
AT1G14200	67.0734	0.563703	0.327	1.72386	0.0847326	0.277277
AT2G30790	52.4701	0.563348	0.492487	1.14388	0.252672	0.520439
AT3G48770	157.746	0.563341	0.286215	1.96824	0.0490401	0.198077
AT1G69530	897.78	0.563336	0.356597	1.57976	0.114163	0.331967
AT5G28770	428.266	0.563032	0.245334	2.29496	0.0217352	0.118543
AT4G02050	138.179	0.563027	0.203028	2.77314	0.00555175	0.0486192
AT1G31880	210.236	0.562839	0.195259	2.88252	0.00394504	0.0383173
AT1G25209	21.455	0.562507	0.855908	0.657204	0.51105	0.748795
AT2G35340	370.991	0.562497	0.142343	3.95172	7.75924e-05	0.00266766
AT4G03610	49.8746	0.562358	0.338674	1.66047	0.0968201	0.299876
AT2G01210	756.577	0.561488	0.172054	3.26345	0.00110065	0.0166378
AT1G15080	252.76	0.561303	0.174921	3.2089	0.00133245	0.0187301
AT1G44750	592.445	0.560872	0.117094	4.78992	1.66851e-06	0.000166489
AT4G32670	257.472	0.560695	0.233166	2.4047	0.0161856	0.097605
AT5G55090	43.0693	0.560512	0.371065	1.51055	0.130903	0.358083
AT1G14640	133.558	0.560434	0.296742	1.88863	0.058942	0.222578
AT2G04038	8.35537	0.560282	1.438	0.389626	0.696813	0.86652
AT3G25670	234.156	0.55918	0.229229	2.4394	0.0147118	0.0919762
AT1G07880	219.488	0.558854	0.294255	1.89922	0.057536	0.219261
AT3G61560	235.001	0.558756	0.274179	2.03793	0.0415573	0.178306
AT1G29775	7.84599	0.557971	0.771026	0.723673	0.469266	0.718695
AT5G33290	41.7063	0.557936	0.539687	1.03381	0.301223	0.572948
AT1G11170	94.7085	0.557788	0.2377	2.3466	0.0189455	0.108193
AT1G54450	119.369	0.557236	0.224183	2.48563	0.0129321	0.0845009
AT1G11125	244.104	0.55719	0.205369	2.71312	0.00666529	0.0545945
AT1G24530	141.165	0.556744	0.297038	1.87432	0.0608864	0.226712
AT3G54780	120.621	0.556576	0.220562	2.52345	0.0116211	0.0787821
AT5G54670	1013.86	0.556336	0.124407	4.47189	7.75307e-06	0.000526466
AT1G11265	6.44508	0.556298	1.47894	0.376146	0.706808	0.873048
AT5G26600	1045.93	0.555317	0.155674	3.56717	0.000360853	0.00793642
AT2G47680	404.798	0.555292	0.214857	2.58448	0.00975269	0.0706294
AT4G14830	44.8907	0.554821	0.478201	1.16023	0.245957	0.512087
AT1G19270	256.591	0.554084	0.179347	3.08945	0.00200524	0.02441
AT4G18580	22.9348	0.55395	0.544087	1.01813	0.308617	0.580981
AT5G03510	91.2513	0.553789	0.456466	1.21321	0.22505	0.487792
AT1G29280	98.0812	0.553782	0.259163	2.13681	0.0326134	0.154058
AT2G24140	15.8055	0.553558	0.65702	0.842529	0.399492	0.664514
AT1G48100	479.724	0.553524	0.278903	1.98465	0.0471839	0.193434
AT1G68000	415.385	0.552357	0.1362	4.05547	5.00328e-05	0.00201457
AT1G44100	649.114	0.551923	0.377091	1.46363	0.143294	0.377643
AT4G29100	713.271	0.551919	0.150111	3.67674	0.000236235	0.00590034
AT1G12630	14.991	0.551904	0.611478	0.902574	0.366752	0.635006
AT1G28360	397.312	0.551354	0.226813	2.43088	0.0150623	0.0932179
AT5G10860	1618.14	0.551183	0.10367	5.31673	1.05647e-07	2.05769e-05
AT4G30830	43.0934	0.55081	0.720462	0.764523	0.444556	0.698977
AT1G75110	176.311	0.550295	0.255902	2.15041	0.0315224	0.150838
AT5G61900	191.356	0.550214	0.262235	2.09817	0.0358901	0.163205
AT1G79900	14.9642	0.550171	0.858743	0.64067	0.521737	0.756933
AT1G50600	500.508	0.549754	0.146634	3.74916	0.000177431	0.00486367
AT4G36670	16.9683	0.549063	0.718659	0.76401	0.444861	0.699315
AT3G09020	23.8192	0.548579	0.598085	0.917227	0.359024	0.628338
AT3G06145	95.5105	0.548348	0.348936	1.57149	0.11607	0.335059
AT3G48090	657.909	0.54816	0.186153	2.94468	0.0032329	0.033394
AT1G04150	145.545	0.54812	0.258376	2.12141	0.0338877	0.157872
AT3G07350	126.398	0.548052	0.315829	1.73528	0.082691	0.273557
AT2G46570	53.8607	0.547929	0.319543	1.71473	0.0863949	0.280721
AT2G02710	318.128	0.547599	0.2484	2.20451	0.0274887	0.137621
AT5G38750	10.5034	0.547419	0.697124	0.785254	0.432305	0.689943
AT5G57940	774.511	0.547298	0.130301	4.20025	2.66618e-05	0.00127373
AT4G37900	240.222	0.547135	0.322772	1.69511	0.0900542	0.288074
AT4G33160	144.811	0.546143	0.205925	2.65214	0.00799841	0.0617184
AT5G10435	151.309	0.546059	0.367663	1.48521	0.137487	0.369133
AT3G18550	12.4264	0.54596	0.920257	0.593269	0.553001	0.78004
AT5G48410	8.76903	0.545839	0.9652	0.565518	0.571721	0.792173
AT1G69080	62.0213	0.545803	0.570686	0.956397	0.338872	0.610693
AT5G52870	399.021	0.545799	0.16821	3.24475	0.00117553	0.0173119
AT1G25175	2111.25	0.545378	0.178409	3.05689	0.00223646	0.026152
AT4G25150	322.879	0.545361	0.13639	3.99855	6.37307e-05	0.00236868
AT5G61980	180.806	0.545284	0.170815	3.19225	0.00141169	0.0195322
AT3G05260	14.9477	0.545172	0.888867	0.613334	0.539656	0.769753
AT5G29000	336.667	0.545154	0.242568	2.24743	0.0246126	0.127769
AT4G36850	28.9048	0.544966	0.585436	0.930872	0.35192	0.622466
AT4G26270	326.066	0.544911	0.252121	2.16131	0.0306716	0.147877
AT1G32172	9.91593	0.544269	0.933002	0.583352	0.559656	0.784438
AT4G32535	11.6224	0.544248	0.766371	0.710163	0.477603	0.724615
AT3G16390	9.35901	0.544203	0.689678	0.789068	0.430072	0.688294
AT5G54490	7.29853	0.543931	0.985261	0.552068	0.580902	0.798901
AT1G63800	276.736	0.543886	0.218679	2.48714	0.0128775	0.0843343
AT4G21534	177.058	0.543144	0.172696	3.14508	0.00166042	0.0215665
AT4G01480	81.4875	0.542661	0.502198	1.08057	0.279888	0.549416
AT5G16530	108.16	0.542294	0.56354	0.962299	0.3359	0.608008
AT4G21760	1093.78	0.542275	0.750132	0.722907	0.469737	0.719132
AT5G20620	1069.26	0.542262	0.156682	3.4609	0.000538368	0.0101412
AT1G52190	382.096	0.542114	0.252107	2.15033	0.0315287	0.150838
AT1G07200	968.546	0.541899	0.136265	3.97679	6.98504e-05	0.00248938
AT3G18560	69.4831	0.541605	0.486474	1.11333	0.265567	0.533808
AT2G31110	42.2208	0.541038	0.445461	1.21456	0.224535	0.487375
AT1G29160	126.682	0.539282	0.279896	1.92672	0.054014	0.210324
AT3G60080	416.483	0.538614	0.243053	2.21603	0.0266894	0.134885
AT3G43270	184.017	0.538365	0.442691	1.21612	0.223939	0.486551
AT1G67900	944.197	0.538314	0.446931	1.20447	0.228409	0.491727
AT4G36520	4749.31	0.538134	0.234681	2.29305	0.0218452	0.118951
AT2G41070	260.621	0.537767	0.249306	2.15706	0.0310012	0.148985
AT4G37640	1500.08	0.537676	0.148976	3.60915	0.000307198	0.00701533
AT1G65370	1455.39	0.537651	0.179811	2.99009	0.00278892	0.0303233
AT5G64990	25.2144	0.537388	0.662266	0.811438	0.417114	0.677823
AT5G43040	174.439	0.537381	0.423222	1.26974	0.204178	0.462
AT3G59010	31.3419	0.537331	0.814458	0.65974	0.509421	0.748436
AT5G49990	447.047	0.537124	0.152069	3.5321	0.000412279	0.00861505
AT1G52140	122.962	0.536784	0.284608	1.88604	0.0592891	0.223268
AT2G24310	79.3919	0.53639	0.291164	1.84222	0.0654423	0.237861
AT5G15870	370.856	0.536055	0.181713	2.95001	0.00317763	0.0330366
AT1G43650	40.7344	0.535211	0.764539	0.700044	0.4839	0.729578
AT5G14820	26.2791	0.535006	0.550251	0.972294	0.330904	0.60304
AT3G53510	119.625	0.534801	0.207322	2.57956	0.00989249	0.0712754
AT5G51030	11.3637	0.533922	0.72072	0.740818	0.458804	0.710243
AT5G48480	3294.37	0.53366	0.175868	3.03443	0.00240992	0.0275482
AT4G16910	38.5018	0.533114	0.358955	1.48518	0.137495	0.369133
AT5G49900	129.256	0.533075	0.277119	1.92363	0.0544008	0.211424
AT3G53950	175.38	0.532548	0.28479	1.86997	0.0614884	0.228199
AT1G10730	122.725	0.531689	0.209264	2.54076	0.0110613	0.0764291
AT1G04550	916.763	0.531561	0.109203	4.86764	1.12937e-06	0.000119772
AT3G48240	14.3558	0.531458	0.543438	0.977954	0.328097	0.600301
AT5G57830	98.2318	0.53135	0.260537	2.03944	0.0414057	0.17792
AT1G30420	233.822	0.530246	0.154603	3.42973	0.00060418	0.0110056
AT3G26165	25.7358	0.530014	0.648668	0.81708	0.413883	0.675555
AT3G16650	132.916	0.529732	0.262516	2.0179	0.0436016	0.183463
AT2G20720	107.111	0.529708	0.401324	1.3199	0.186868	0.438021
AT1G71920	68.2579	0.529446	1.0754	0.492326	0.622489	0.823803
AT5G48650	416.974	0.52924	0.183555	2.88328	0.00393554	0.0382893
AT5G11780	195.849	0.529171	0.22886	2.3122	0.0207666	0.114814
AT2G36307	65.1504	0.528554	0.38269	1.38116	0.167231	0.411446
AT1G26760	336.995	0.528401	0.14381	3.6743	0.000238501	0.00594229
AT5G40730	20.0007	0.527581	0.623367	0.84634	0.397363	0.662852
AT2G16390	396.045	0.527211	0.143638	3.67042	0.000242154	0.00598909
AT3G11390	13.4947	0.526995	0.672783	0.783306	0.433448	0.691024
AT1G74890	412.319	0.526941	0.187818	2.80559	0.00502253	0.0452362
AT1G72855	95.9162	0.526427	0.275228	1.9127	0.055787	0.215119
AT1G63020	647.512	0.526425	0.149568	3.51964	0.000432141	0.00886874
AT5G07280	660.839	0.526356	0.193628	2.71839	0.00656011	0.0540829
AT5G60300	575.083	0.526126	0.18656	2.82015	0.00480016	0.0437785
AT3G20420	25.2765	0.525399	0.462235	1.13665	0.255685	0.523995
AT4G25410	4.4463	0.52512	1.0762	0.487941	0.625592	0.825806
AT3G53480	60.8121	0.524938	0.45788	1.14645	0.251608	0.519369
AT1G01200	58.7704	0.524573	0.476249	1.10147	0.270693	0.539265
AT1G05640	197.227	0.524209	0.202032	2.59468	0.00946781	0.0692447
AT3G27130	55.7148	0.523964	0.365209	1.4347	0.151373	0.389112
AT2G18960	11518.1	0.523508	0.245015	2.13663	0.0326278	0.154058
AT1G52750	59.7778	0.523402	0.426607	1.22689	0.219863	0.48084
AT3G53780	179.513	0.523253	0.200621	2.60816	0.00910307	0.0675428
AT3G43920	471.85	0.522692	0.140905	3.70953	0.000207643	0.00541929
AT1G69850	450.038	0.522352	0.176029	2.96742	0.00300307	0.0319105
AT1G48410	4992.94	0.522344	0.106065	4.92473	8.44751e-07	9.67071e-05
AT3G12145	5324.26	0.522228	0.282966	1.84555	0.0649571	0.236777
AT1G13360	491.503	0.522149	0.204892	2.54841	0.0108215	0.0754305
AT4G12005	7.98603	0.522039	0.980262	0.532551	0.594344	0.807697
AT1G76135	19.3443	0.52187	0.506844	1.02965	0.303176	0.575012
AT3G13750	5115.72	0.521703	0.20845	2.50277	0.0123225	0.081815
AT3G59270	1470.51	0.521399	0.209876	2.48432	0.0129799	0.0846767
AT1G22220	59.0151	0.521291	0.54043	0.964585	0.334753	0.60705
AT2G43330	426.476	0.521066	0.166791	3.12406	0.00178377	0.0226108
AT5G22460	213.588	0.520929	0.427242	1.21928	0.222736	0.484963
AT1G74440	177.239	0.520907	0.321388	1.6208	0.10506	0.315741
AT1G32700	205.222	0.52056	0.301247	1.72802	0.0839847	0.276033
AT5G40360	4.79765	0.520385	1.50611	0.345517	0.729706	0.88369
AT1G14690	1355.62	0.520193	0.126836	4.10129	4.10855e-05	0.00173497
AT1G74000	18.8094	0.520191	0.718189	0.724309	0.468876	0.718314
AT5G51350	451.334	0.520143	0.161843	3.21388	0.00130956	0.0184822
AT1G74740	125.227	0.520065	0.28402	1.83108	0.0670881	0.241761
AT4G21680	123.67	0.519897	0.517425	1.00478	0.315004	0.586732
AT2G11815	4.82234	0.51931	1.37751	0.376991	0.70618	0.872889
AT2G37930	223.627	0.518676	0.221875	2.3377	0.019403	0.109845
AT5G12140	2290.86	0.518614	0.275654	1.88139	0.0599186	0.224595
AT2G41310	949.893	0.518572	0.248439	2.08732	0.0368588	0.165573
AT5G24010	287.194	0.518569	0.243892	2.12623	0.0334845	0.156606
AT4G24780	1474.39	0.518562	0.19119	2.71228	0.00668221	0.0546667
AT5G01370	612.687	0.51853	0.172254	3.01026	0.00261028	0.0290462
AT2G33580	132.295	0.518311	0.308156	1.68198	0.0925731	0.292833
AT4G00240	80.0179	0.51813	0.224165	2.31138	0.0208121	0.114963
AT4G03130	65.2318	0.518112	0.307581	1.68447	0.0920901	0.291967
AT5G65080	23.5469	0.517899	0.709149	0.73031	0.4652	0.715226
AT3G18770	96.9842	0.517877	0.253077	2.04632	0.0407247	0.176002
AT5G06790	24.9474	0.517567	0.45904	1.1275	0.259532	0.527449
AT2G41700	803.913	0.517318	0.139164	3.71731	0.000201352	0.00528999
AT5G61570	82.3922	0.517064	0.386231	1.33874	0.180654	0.429198
AT4G18120	1555.42	0.517047	0.184474	2.80281	0.0050659	0.0454652
AT1G26920	150.292	0.515823	0.408966	1.26129	0.207205	0.465368
AT2G34710	2945.34	0.515353	0.118373	4.35365	1.33892e-05	0.000768307
AT1G70140	44.5398	0.514933	0.595551	0.864633	0.38724	0.654207
AT4G22270	83.3107	0.514538	0.339591	1.51517	0.12973	0.356052
AT1G52560	9.93451	0.514525	0.96704	0.532061	0.594684	0.807751
AT3G12160	10.9398	0.514472	0.685177	0.75086	0.452737	0.705731
AT3G03180	38.842	0.513988	0.390767	1.31533	0.188398	0.440669
AT3G23780	1285.32	0.513983	0.120346	4.27089	1.94697e-05	0.00101871
AT3G09770	839.17	0.513694	0.186016	2.76156	0.00575254	0.049839
AT1G80690	414.656	0.513189	0.187568	2.73602	0.00621877	0.0525111
[truncated: 18,258 more rows]

## Sheet: Fig3A tfl1 10LDs vs tfl1 7LDs
Legend: Table of log2FoldChange comparing tfl1-18 10 LDs and tfl1-18 7 LDs. Data used to generate the venn diagram on Fig. 3A
	baseMean	log2FoldChange	lfcSE	stat	pvalue	padj
AT3G02310	482.196	8.3468	1.05721	7.89509	2.90106e-15	1.37557e-12
AT5G18560	53.4723	8.29924	1.27168	6.5262	6.74608e-11	9.77386e-09
AT5G15800	226.063	7.49808	1.20908	6.20145	5.59453e-10	6.70797e-08
AT5G20240	319.222	7.36904	1.12509	6.54972	5.76465e-11	8.46957e-09
AT4G18960	88.8604	7.08346	1.28871	5.49657	3.87251e-08	2.54149e-06
AT3G54340	413.779	7.02996	1.0051	6.99429	2.66607e-12	5.6184e-10
AT1G08645	29.8903	6.85857	3.36891	2.03584	0.041766	0.17297
AT1G69120	545.106	6.69809	0.815261	8.21588	2.10611e-16	1.15631e-13
AT1G32280	8.26331	6.34652	1.41725	4.47806	7.53252e-06	0.000223989
AT3G44860	7.96504	6.30306	2.69389	2.33976	0.0192961	0.10143
AT5G22796	9.21734	6.11687	1.63362	3.74438	0.000180842	0.00292927
AT5G45630	18.9303	6.07801	1.35695	4.47917	7.49356e-06	0.000223482
AT2G35945	3.64097	5.78764	3.91534	1.4782	0.139355	0.374516
AT5G17810	29.9753	5.77782	1.43315	4.03154	5.54128e-05	0.0011435
AT5G17080	10.915	5.7744	1.35381	4.2653	1.9963e-05	0.000500586
AT1G51220	6.45338	5.61379	1.36563	4.11076	3.94352e-05	0.000875252
AT5G03668	5.90642	5.61063	1.39959	4.00876	6.10384e-05	0.00123157
AT4G05497	3.77693	5.60658	1.62871	3.44234	0.000576711	0.00747741
AT3G23130	13.4184	5.59447	1.5153	3.69198	0.000222514	0.00348991
AT3G26200	24.2287	5.51863	1.28788	4.28504	1.82709e-05	0.00046037
AT5G51870	6.66812	5.48086	1.49136	3.67508	0.000237773	0.00367456
AT1G13290	10.8232	5.29268	1.38817	3.81271	0.000137453	0.00235178
AT1G19530	42.0881	4.81472	1.31761	3.65413	0.000258059	0.00392411
AT1G53160	635.647	4.77133	0.570563	8.36249	6.14065e-17	4.13266e-14
AT5G22799	3.32602	4.71119	1.86815	2.52185	0.0116738	0.0715063
AT4G05495	2.7641	4.61878	1.6336	2.82737	0.00469325	0.0366861
AT5G47130	3.9971	4.57665	1.48505	3.08181	0.00205744	0.019681
AT3G55310	2.75793	4.56446	1.72003	2.65371	0.00796124	0.0541863
AT2G38240	8.53004	4.56357	2.95082	1.54654	0.121974	0.346788
AT3G28875	2.9136	4.51725	1.79623	2.51485	0.0119083	0.0724107
AT5G44630	258.448	4.50811	0.481243	9.36765	7.41686e-21	9.10224e-18
AT1G43160	13.0634	4.49375	3.76294	1.19421	0.232396	0.505945
AT2G14210	5.08725	4.47612	1.56483	2.86046	0.00423029	0.0339971
AT2G14247	18.5502	4.42642	1.27923	3.46022	0.000539725	0.00712225
AT2G19990	4.36194	4.41164	1.46694	3.00738	0.00263509	0.0238197
AT4G10843	2.90865	4.39726	1.78412	2.46466	0.0137144	0.0796778
AT1G57780	4.91026	4.35194	1.52559	2.85263	0.00433593	0.0346725
AT2G32370	2.67415	4.22009	1.73644	2.43031	0.0150858	0.0852362
AT1G68510	2.95266	4.21297	1.65524	2.54523	0.0109205	0.0680917
AT2G38600	48.6724	4.0897	0.540216	7.5705	3.71797e-14	1.36084e-11
AT4G16560	6.38694	4.07769	1.78684	2.28207	0.022485	0.11305
AT5G32460	23.6506	4.06242	0.749975	5.41675	6.06932e-08	3.73523e-06
AT1G10225	3.33775	4.03747	1.60384	2.51737	0.0118234	0.0720208
AT2G24850	85.2848	4.00735	1.89659	2.11292	0.0346075	0.152485
AT3G47220	5.24564	3.94098	1.8535	2.12624	0.0334834	0.149043
AT5G44620	1382.61	3.93613	0.296926	13.2563	4.15059e-40	2.16484e-36
AT1G26218	3.14954	3.9117	3.93815	0.993283	0.320572	0.599228
AT1G12805	39.8501	3.90585	1.46225	2.67112	0.00755988	0.0523993
AT3G48520	6.66169	3.87206	1.95211	1.98352	0.0473091	0.188829
AT2G27220	3.04931	3.83756	1.6374	2.34369	0.0190939	0.100697
AT5G59732	4.23145	3.82773	3.76314	1.01716	0.309076	0.58811
AT3G10590	6.21902	3.78981	1.11943	3.38549	0.000710521	0.00876099
AT5G41663	2.51474	3.73619	1.77243	2.10795	0.0350353	0.153527
AT1G21890	30.756	3.7325	0.623583	5.98558	2.15623e-09	2.11199e-07
AT1G70335	3.14821	3.67282	3.94384	0.931278	0.35171	0.627937
AT2G18550	4.34395	3.64826	1.5619	2.33578	0.0195027	0.102155
AT1G24260	229.466	3.62236	0.659029	5.49651	3.87382e-08	2.54149e-06
AT5G55430	12.9873	3.61225	0.815188	4.43118	9.37186e-06	0.000270062
AT3G50310	2.83649	3.58334	1.60744	2.22922	0.025799	0.124021
AT4G08290	438.934	3.57471	0.731092	4.88955	1.01066e-06	4.10998e-05
AT5G37300	66.9433	3.55002	1.26889	2.79775	0.00514606	0.0393412
AT3G55515	3.92081	3.53755	1.47269	2.40209	0.0163016	0.0903437
AT4G21690	15.1105	3.50778	0.802737	4.36977	1.24375e-05	0.00033831
AT3G02493	5.21803	3.50729	1.35336	2.59155	0.0095544	0.0618472
AT3G29970	5.3912	3.49843	1.82741	1.91442	0.0555663	0.210319
AT3G09940	6.63312	3.48284	1.63156	2.13467	0.0327877	0.146838
AT1G70985	3.47754	3.47402	1.49038	2.33096	0.0197553	0.103039
AT2G45650	3.98555	3.43783	1.67711	2.04985	0.0403793	0.169129
AT2G35637	4.65441	3.4204	1.92422	1.77755	0.0754773	0.255547
AT4G34400	1062.06	3.38222	0.250354	13.5097	1.37011e-41	1.42923e-37
AT3G20880	10.4291	3.3767	1.43584	2.35173	0.0186863	0.0992952
AT5G22430	17.4767	3.36885	1.4147	2.38132	0.0172507	0.0940182
AT1G15460	2.7965	3.32661	1.58924	2.0932	0.0363309	0.157555
AT4G00872	6.57087	3.32601	1.48754	2.23591	0.0253578	0.122548
AT1G70260	297.809	3.31898	0.284081	11.6832	1.55285e-31	5.3995e-28
AT5G41905	2.6573	3.28429	1.48365	2.21365	0.0268528	0.127586
AT3G44580	3.17996	3.27878	1.51306	2.16699	0.0302357	0.138548
AT1G69880	23.435	3.23689	0.838933	3.85834	0.000114159	0.00203391
AT2G40165	2.59532	3.22774	2.16366	1.49179	0.135753	0.369442
AT1G03170	169.48	3.22107	0.285436	11.2848	1.56071e-29	4.65159e-26
AT2G44220	5.63392	3.20225	1.0712	2.9894	0.00279526	0.024954
AT5G24420	135.792	3.19935	1.18763	2.6939	0.00706223	0.0496426
AT4G12480	3.77622	3.16608	3.8227	0.828232	0.407539	0.67857
AT1G63370	2.97533	3.1319	1.60342	1.95327	0.0507881	0.197865
AT2G28780	467.081	3.1185	0.583772	5.34199	9.1933e-08	5.40281e-06
AT5G61850	633.144	3.10984	0.283362	10.9748	5.05251e-28	1.17123e-24
AT1G13635	11.2026	3.08496	0.860756	3.58401	0.000338361	0.00491247
AT1G18280	5.69056	3.06962	1.63268	1.88012	0.0600924	0.22166
AT4G08300	125.412	3.06406	0.876148	3.49719	0.000470183	0.00635502
AT1G13609	45.1889	3.04912	0.504537	6.04342	1.50885e-09	1.55644e-07
AT5G51210	7.71207	3.03527	1.18977	2.55114	0.0107373	0.0673112
AT5G38096	16.4504	3.0173	0.892382	3.38117	0.00072178	0.00885793
AT5G64341	5.99347	3.01449	3.47479	0.867533	0.38565	0.659603
AT1G18835	80.6332	2.99274	0.550013	5.44122	5.29167e-08	3.3253e-06
AT4G14730	18.5945	2.94371	0.646096	4.55614	5.21021e-06	0.000164948
AT5G59760	4.38565	2.94252	1.15696	2.54333	0.0109802	0.0682801
AT3G54770	16.3531	2.93256	0.722199	4.06059	4.89483e-05	0.00102944
AT4G28811	4.53329	2.92004	1.73102	1.68689	0.0916243	0.289784
AT5G57310	3.47808	2.90301	1.39149	2.08626	0.0369546	0.159261
AT1G72100	12.799	2.88757	0.782407	3.69063	0.000223701	0.00350118
AT5G10210	9.03268	2.88203	1.0824	2.66264	0.00775311	0.0532082
AT2G21650	147.028	2.87804	0.386991	7.43696	1.03032e-13	3.35867e-11
AT4G24204	4.13278	2.86658	1.4946	1.91796	0.0551163	0.209223
AT3G29772	2.82976	2.86574	1.58219	1.81124	0.070103	0.244044
AT5G38130	5.56741	2.84721	1.45972	1.95052	0.0511145	0.198696
AT1G19060	3.42791	2.8369	1.52479	1.86052	0.0628116	0.228061
AT5G43240	12.6531	2.82264	0.766738	3.68136	0.00023199	0.00360155
AT4G09940	5.00247	2.81918	1.4478	1.94722	0.0515089	0.199948
AT1G11080	823.543	2.79473	0.563101	4.96311	6.93741e-07	2.95982e-05
AT3G28500	192.794	2.79259	0.756412	3.69188	0.000222599	0.00348991
AT5G13320	3.47256	2.79027	1.48971	1.87303	0.0610645	0.223978
AT3G47200	3.22588	2.78572	1.77928	1.56565	0.117431	0.338605
AT4G25010	4.40801	2.78321	1.95242	1.42552	0.154007	0.398399
AT5G07530	3.02676	2.78306	1.75767	1.58338	0.113336	0.330841
AT4G34320	6.93237	2.7583	0.948372	2.90846	0.00363213	0.0302624
AT5G62165	48.9796	2.75779	0.581102	4.74579	2.07697e-06	7.66934e-05
AT2G47670	4.71952	2.71731	1.13815	2.38748	0.0169642	0.0929178
AT5G57420	6.44472	2.70496	1.3093	2.06596	0.0388321	0.164967
AT1G26310	79.6428	2.70123	0.511707	5.27887	1.29985e-07	7.28436e-06
AT1G60530	5.18132	2.68921	1.35774	1.98065	0.0476306	0.189641
AT5G49620	3.35462	2.67638	1.28929	2.07586	0.0379069	0.162226
AT5G42120	4.82221	2.67283	1.47066	1.81743	0.0691511	0.24213
AT3G59695	3.20125	2.66634	1.94182	1.37311	0.169718	0.421777
AT5G22240	3.42462	2.6486	1.45678	1.81811	0.0690466	0.24213
AT5G60910	185.017	2.63438	0.356518	7.3892	1.47719e-13	4.40265e-11
AT3G45093	3.11551	2.60787	1.51259	1.72411	0.0846879	0.274885
AT5G53048	7.00952	2.58722	1.03168	2.50777	0.0121495	0.0732536
AT1G11070	20.5909	2.58642	0.672453	3.84624	0.000119945	0.00211174
AT4G35650	12.1764	2.55576	0.688771	3.71061	0.000206764	0.00328538
AT1G49470	79.8609	2.55069	0.398844	6.39521	1.60332e-10	2.11709e-08
AT2G17950	28.3661	2.54834	0.644522	3.95384	7.69069e-05	0.00148411
AT5G17330	32.856	2.54832	0.495696	5.1409	2.7343e-07	1.33284e-05
AT1G31050	23.3315	2.53871	0.668673	3.79663	0.000146674	0.00246779
AT3G05858	15.4914	2.53865	0.707853	3.58641	0.000335263	0.00487631
AT3G16020	3.1628	2.52118	1.61333	1.56272	0.118119	0.340046
AT2G45410	40.3039	2.5137	0.433549	5.79796	6.71284e-09	5.71633e-07
AT4G24026	22.7639	2.5067	0.687188	3.64776	0.000264535	0.00400508
AT5G20640	9.72023	2.4997	0.7853	3.18312	0.00145698	0.0152137
AT2G40370	3.91445	2.49143	1.24097	2.00764	0.0446811	0.181464
AT1G43800	1505.6	2.46874	0.735567	3.35624	0.000790114	0.00944109
AT4G31330	93.542	2.46677	0.566168	4.35697	1.31878e-05	0.000352288
AT1G10980	107.505	2.44621	0.442285	5.53084	3.18702e-08	2.16582e-06
AT3G47210	2.6329	2.4428	1.91215	1.27751	0.201421	0.465417
AT3G50625	3.1138	2.43049	1.87416	1.29684	0.194686	0.456649
AT2G37900	103.32	2.4055	0.406353	5.91972	3.22493e-09	3.0307e-07
AT4G15210	17.2483	2.3967	2.31156	1.03683	0.299814	0.578312
AT3G01840	103.971	2.39638	0.328877	7.28655	3.17987e-13	8.61578e-11
AT5G59305	37.9271	2.38995	0.568825	4.20156	2.65079e-05	0.000639347
AT5G18000	6.28245	2.38615	1.70966	1.39569	0.162809	0.411519
AT2G37460	654.345	2.38144	0.277984	8.56685	1.06353e-17	8.2179e-15
AT3G56620	27.1533	2.37838	0.581435	4.09055	4.30359e-05	0.000931206
AT1G25472	26.4631	2.36399	0.735134	3.21573	0.00130114	0.013928
AT1G80315	12.035	2.36082	2.89043	0.816771	0.41406	0.682833
AT4G00910	3.96258	2.35376	1.21977	1.92967	0.0536471	0.205478
AT1G03620	43.2648	2.35318	0.429713	5.47616	4.3466e-08	2.79733e-06
AT5G17090	3.51294	2.35234	1.76195	1.33508	0.181851	0.438912
AT5G51610	20.505	2.34823	0.935544	2.51001	0.0120726	0.0729638
AT1G23850	13.2261	2.3155	0.841218	2.75255	0.00591324	0.0436207
AT4G34600	17.7774	2.31517	0.842457	2.74812	0.00599379	0.0440777
AT1G51850	10.8293	2.29105	0.730458	3.13646	0.00171003	0.0171769
AT5G46260	7.83228	2.28283	1.36398	1.67365	0.094199	0.294828
AT1G69180	123.023	2.28189	0.425985	5.35675	8.47319e-08	5.00782e-06
AT2G25260	73.9511	2.27559	0.430385	5.28733	1.24117e-07	7.01747e-06
AT2G18328	277.823	2.27199	0.390726	5.8148	6.07077e-09	5.23366e-07
AT5G46650	3.53796	2.26006	1.25553	1.80008	0.0718476	0.247867
AT2G03710	187.645	2.24621	0.280477	8.00854	1.16083e-15	5.90692e-13
AT1G67110	28.1365	2.23552	0.493628	4.52876	5.93309e-06	0.000185025
AT1G53887	2.77142	2.2337	1.65598	1.34887	0.177378	0.432722
AT2G30362	21.7927	2.2305	0.878421	2.53922	0.0111101	0.0689439
AT3G25190	1306.48	2.23005	0.577391	3.86229	0.000112328	0.00200986
AT3G12220	33.6895	2.22782	0.790245	2.81915	0.00481503	0.0373581
AT4G10265	29.1137	2.22711	0.758572	2.93593	0.00332553	0.0283301
AT2G19970	30.0315	2.22621	0.592655	3.75632	0.000172427	0.002819
AT2G03200	12.8998	2.214	0.708777	3.12368	0.00178603	0.0177269
AT5G23000	60.0324	2.20893	0.331298	6.66751	2.6018e-11	4.37752e-09
AT4G33420	17.8968	2.20881	0.641924	3.44093	0.000579725	0.00749369
AT5G05250	153.16	2.18741	0.353709	6.18422	6.2409e-10	7.39795e-08
AT1G24147	10.7995	2.18445	0.741759	2.94496	0.00322992	0.02788
AT3G13950	17.2687	2.18274	0.644548	3.38647	0.000707977	0.00873479
AT2G21130	1210.65	2.17873	0.211787	10.2874	8.03371e-25	1.39673e-21
AT1G74460	4.0152	2.17872	1.35971	1.60234	0.10908	0.323303
AT2G43660	4.34166	2.1735	1.30508	1.66541	0.09583	0.297737
AT3G45160	1099.02	2.17266	0.42104	5.16023	2.46649e-07	1.21651e-05
AT1G54300	3.22318	2.16789	1.30106	1.66625	0.0956642	0.297399
AT4G36820	16.5516	2.16329	0.879388	2.46	0.0138938	0.0802952
AT4G00680	20.7174	2.15726	0.538038	4.0095	6.08471e-05	0.0012289
AT4G31610	633.365	2.15504	0.28766	7.49161	6.80352e-14	2.28938e-11
AT1G67865	54.9969	2.15411	1.2816	1.6808	0.0928011	0.292023
AT1G17960	29.318	2.15002	0.513481	4.18715	2.82481e-05	0.000672763
AT3G04370	3.34981	2.14998	1.22614	1.75345	0.0795242	0.264358
AT4G02320	3.12253	2.14722	1.28599	1.6697	0.0949791	0.296373
AT5G04200	49.1449	2.14404	0.526802	4.06992	4.70285e-05	0.000998124
AT4G22510	40.0854	2.14186	0.623537	3.43502	0.000592517	0.00763066
AT4G17800	73.6721	2.13921	0.34945	6.12166	9.26081e-10	1.0332e-07
AT1G23560	32.7862	2.13627	0.45297	4.71615	2.40352e-06	8.67554e-05
AT3G19184	209.988	2.12449	0.297056	7.15181	8.5644e-13	2.03044e-10
AT5G10720	4.70162	2.12185	1.25447	1.69144	0.0907536	0.2881
AT5G24860	138.407	2.1168	0.360277	5.87547	4.21643e-09	3.84137e-07
AT1G11560	4.30397	2.1126	1.10219	1.91673	0.0552716	0.209584
AT1G01560	11.1866	2.10988	1.14549	1.8419	0.0654905	0.234451
AT1G61130	4.65641	2.09397	1.11882	1.87159	0.0612636	0.224393
AT4G27550	50.2923	2.08378	0.428093	4.86759	1.12965e-06	4.48059e-05
AT5G43180	192.405	2.07142	0.287873	7.19558	6.21969e-13	1.5266e-10
AT5G48920	71.1094	2.07002	0.880861	2.35	0.0187736	0.0996623
AT2G30766	9.65945	2.0699	0.771088	2.68439	0.0072662	0.0508025
AT5G23830	3.46774	2.06748	1.42087	1.45508	0.145647	0.384057
AT1G75394	3.38915	2.0666	1.23706	1.67057	0.0948066	0.296038
AT1G47395	66.0064	2.0655	0.336241	6.14292	8.10176e-10	9.18626e-08
AT5G02090	16.158	2.06246	0.603201	3.4192	0.000628065	0.00799006
AT5G23750	47.146	2.06098	0.616511	3.34298	0.000828832	0.00980824
AT3G60957	6.27472	2.05912	1.048	1.9648	0.0494373	0.194459
AT4G21970	51.2671	2.05001	0.566095	3.62132	0.0002931	0.00436159
AT5G55450	499.12	2.05	0.574161	3.57043	0.000356402	0.00510689
AT1G08440	29.247	2.04715	0.668696	3.0614	0.00220302	0.0207783
AT1G22480	21.4373	2.02617	0.625322	3.24021	0.00119441	0.0130808
AT4G30110	326.884	2.02546	0.208623	9.7087	2.76841e-22	3.85049e-19
AT5G05390	5.39194	2.02467	1.21309	1.66902	0.0951136	0.296398
AT1G80745	5.51328	2.02451	1.0266	1.97206	0.0486027	0.191936
AT3G25572	60.3938	2.02261	1.32714	1.52404	0.1275	0.356572
AT5G63580	37.3621	2.02042	0.554432	3.64412	0.000268306	0.00405334
AT1G44800	2721.01	2.01956	0.401612	5.02862	4.94025e-07	2.25533e-05
AT3G03240	13.8638	2.01881	0.654332	3.0853	0.00203346	0.0194963
AT3G10150	13.5527	2.01538	0.907625	2.2205	0.0263846	0.126137
AT5G06570	7.4229	2.0148	1.36042	1.48101	0.138605	0.373365
AT5G58360	11.0018	2.01391	0.634776	3.17263	0.00151065	0.0156411
AT4G35900	622.408	2.01152	0.217853	9.23341	2.62141e-20	3.03836e-17
AT3G08040	145.509	1.99583	0.408212	4.88921	1.01241e-06	4.10998e-05
AT3G61900	5.17809	1.99002	1.01888	1.95314	0.0508026	0.197865
AT3G59260	2.49366	1.98875	1.45489	1.36695	0.171642	0.424437
AT1G64940	4.02743	1.98596	1.1546	1.72005	0.0854238	0.276181
AT5G57720	52.3152	1.98568	0.804929	2.46691	0.0136286	0.0793564
AT3G01350	35.9901	1.98107	0.450448	4.39799	1.09257e-05	0.000303518
AT1G61810	127.631	1.97689	0.332216	5.95061	2.67141e-09	2.54491e-07
AT1G79485	4.22876	1.97266	1.76067	1.1204	0.262541	0.539858
AT1G33055	47.7391	1.97127	0.49292	3.99917	6.35637e-05	0.00127024
AT4G31900	3.72826	1.96942	1.18605	1.66049	0.0968166	0.299597
AT3G04510	100.597	1.96095	0.399787	4.90499	9.34318e-07	3.85231e-05
AT3G48300	2.95164	1.95304	1.89756	1.02923	0.30337	0.581888
AT4G16162	9.66743	1.94682	0.751262	2.59139	0.00955879	0.0618564
AT4G35190	273.428	1.94276	0.26412	7.35559	1.90089e-13	5.43265e-11
AT4G36610	2.96033	1.93401	1.29555	1.49281	0.135488	0.369344
AT5G10336	3.18017	1.92725	1.27068	1.51671	0.12934	0.359646
AT1G07900	3.82193	1.92294	1.05297	1.82621	0.0678187	0.239585
AT1G61795	39.871	1.9162	0.469196	4.08401	4.42658e-05	0.000952079
AT1G67860	254.133	1.91538	0.844208	2.26885	0.0232777	0.11585
AT1G47400	36.0397	1.91204	0.438949	4.35595	1.32492e-05	0.000353426
AT4G02810	32.1314	1.91111	0.572663	3.33723	0.000846187	0.00996853
AT1G05562	36.9477	1.91082	1.70355	1.12167	0.262002	0.53912
AT2G42410	4.15071	1.91068	1.86726	1.02325	0.306188	0.584879
AT1G52030	1005.67	1.90435	0.775767	2.4548	0.0140964	0.0811966
AT1G18830	10.9098	1.90038	0.686634	2.76767	0.00564588	0.0421379
AT1G03720	3.33392	1.89935	1.84859	1.02746	0.304204	0.582846
AT5G37478	3.94302	1.8991	1.24527	1.52505	0.127245	0.355994
AT3G24065	3.49975	1.89711	1.16911	1.6227	0.104654	0.314746
AT2G44260	84.2197	1.89671	0.458485	4.13692	3.52004e-05	0.000803486
AT1G17950	3.94038	1.89621	1.08889	1.74141	0.0816109	0.268534
AT4G00390	41.0892	1.89275	0.610573	3.09997	0.00193543	0.0187634
AT1G54020	106.895	1.89238	0.777811	2.43295	0.0149763	0.0847297
AT1G69560	2.99683	1.8899	1.59155	1.18746	0.235046	0.509722
AT3G60890	201.409	1.88923	0.263921	7.1583	8.1684e-13	1.95882e-10
AT3G50230	154.123	1.88622	0.279427	6.75029	1.47547e-11	2.79842e-09
AT1G27380	7.27365	1.88364	1.00559	1.87318	0.0610437	0.223954
AT2G25810	6.90784	1.88352	1.56136	1.20633	0.227691	0.499272
AT2G30210	5.32953	1.87977	1.0912	1.72267	0.0849488	0.275287
AT2G21890	24.5693	1.87459	0.495208	3.78546	0.000153426	0.00256485
AT5G45450	3.20268	1.87334	1.35748	1.38001	0.167583	0.418502
AT3G21550	83.283	1.85769	0.515098	3.60647	0.000310393	0.0045668
AT1G13143	3.61043	1.8501	1.86712	0.990881	0.321744	0.600377
AT4G12500	2.69251	1.84741	2.77891	0.664796	0.506181	0.752953
AT1G19540	406.599	1.83757	0.337835	5.43925	5.35047e-08	3.34212e-06
AT2G45420	9.50072	1.83675	0.804704	2.28251	0.0224591	0.112984
AT5G09480	2.75673	1.83589	1.27832	1.43618	0.150952	0.392808
AT5G03310	14.8206	1.8338	0.786346	2.33205	0.019698	0.102893
AT4G23610	2.87573	1.83076	1.55145	1.18003	0.237987	0.513244
AT3G49070	18.3736	1.82961	0.717943	2.5484	0.0108218	0.0677238
AT5G56300	82.151	1.82515	0.445976	4.09248	4.26785e-05	0.000927502
AT4G13280	4.89266	1.82412	1.00129	1.82177	0.0684895	0.241128
AT1G16490	10.798	1.81694	0.868879	2.09114	0.0365158	0.158154
AT2G26750	2.62251	1.81687	1.27778	1.4219	0.155055	0.399916
AT5G45472	14.045	1.81593	0.819651	2.21549	0.0267265	0.127334
AT3G05905	14.5836	1.8111	0.610215	2.96797	0.0029977	0.0262227
AT5G59260	7.24769	1.80951	0.809418	2.23557	0.0253798	0.122567
AT2G45660	261.104	1.80938	0.301964	5.99204	2.07223e-09	2.04895e-07
AT1G58310	22.7969	1.80649	0.536161	3.36931	0.000753556	0.00912658
AT4G36060	168.056	1.80444	0.325861	5.53744	3.06927e-08	2.09262e-06
AT4G19820	79.24	1.79974	0.392225	4.58853	4.46368e-06	0.000146194
AT4G15390	2.83036	1.7978	1.51281	1.18839	0.234682	0.50938
AT5G62420	12.2579	1.7968	0.580343	3.0961	0.00196087	0.0189549
AT3G62040	63.5627	1.79458	0.446594	4.01836	5.86044e-05	0.00119867
AT2G43520	66.3151	1.79407	0.391992	4.57682	4.72104e-06	0.000153337
AT5G05790	180.454	1.79263	0.280223	6.39717	1.5828e-10	2.10331e-08
AT2G40900	439.697	1.79054	0.328631	5.44848	5.08031e-08	3.22159e-06
AT1G01890	4.88674	1.78801	0.967411	1.84824	0.0645677	0.232215
AT5G39330	56.1231	1.78445	0.373442	4.77838	1.76717e-06	6.70285e-05
AT5G14150	3.83825	1.78248	1.16675	1.52773	0.12658	0.354914
AT5G20820	71.8191	1.77967	0.339134	5.24768	1.54024e-07	8.32489e-06
AT4G10310	7.9055	1.76968	1.11307	1.5899	0.111857	0.328316
AT3G14630	9.77263	1.76393	0.796708	2.21402	0.0268271	0.127525
AT1G56680	26.5943	1.76369	0.523903	3.36644	0.000761454	0.00918809
AT4G36570	516.466	1.76104	0.35371	4.97876	6.39925e-07	2.77384e-05
AT4G18610	69.9479	1.75781	0.333492	5.27093	1.35734e-07	7.52781e-06
AT4G31351	10.2104	1.75762	0.753917	2.33132	0.0197365	0.103018
AT1G67481	3.15964	1.75751	1.30978	1.34184	0.179647	0.435862
AT1G01046	2.79423	1.75418	1.45325	1.20707	0.227405	0.498985
AT5G44140	2.90693	1.7523	1.43219	1.22351	0.221137	0.492123
AT4G23205	4.20789	1.75193	1.14488	1.53023	0.125961	0.353933
AT3G27027	21.3631	1.74928	0.572745	3.0542	0.00225658	0.0211782
AT5G53660	221.662	1.7452	0.358908	4.86254	1.15887e-06	4.57909e-05
AT5G60660	37.2053	1.74339	0.550695	3.16579	0.00154662	0.0159265
AT5G63800	97.0084	1.74279	0.426079	4.09029	4.30829e-05	0.000931206
AT1G30170	3.25928	1.74243	1.95884	0.889522	0.373723	0.647314
AT4G08780	11.0762	1.73276	0.795432	2.17839	0.0293769	0.13587
AT1G63295	69.2094	1.73231	0.445272	3.89046	0.000100053	0.00183913
AT1G21140	111.687	1.73009	0.439653	3.93511	8.31575e-05	0.0015772
AT5G61120	149.686	1.72271	0.257803	6.68226	2.35291e-11	4.19562e-09
AT4G01430	206.156	1.72051	0.36057	4.77164	1.82732e-06	6.85674e-05
AT4G25410	3.56888	1.70695	1.59983	1.06696	0.285991	0.565192
AT3G28600	9.81819	1.70619	0.890651	1.91566	0.0554081	0.209873
AT3G56230	4.57447	1.70325	1.04627	1.62793	0.10354	0.31288
AT4G18425	28.6492	1.70201	0.565693	3.00871	0.00262357	0.0237464
AT3G04960	96.748	1.69639	0.414678	4.09085	4.29787e-05	0.000931116
AT1G24575	541.959	1.69248	0.470922	3.59398	0.000325667	0.00475465
AT5G25260	4.44506	1.69177	1.11422	1.51834	0.128928	0.358952
AT5G57920	10.4466	1.68384	0.641439	2.6251	0.00866241	0.057492
AT2G35150	19.2926	1.68297	0.593159	2.83729	0.00454976	0.0359008
AT4G16590	12.1527	1.68271	1.02081	1.6484	0.0992703	0.304481
AT4G10720	2.65018	1.67409	1.68729	0.992176	0.321112	0.599548
AT2G32790	7.14932	1.67257	0.843845	1.98208	0.0474701	0.189218
AT3G60170	3.16471	1.67253	1.41866	1.17895	0.238418	0.513855
AT4G22545	17.8332	1.67195	0.541838	3.08571	0.00203069	0.0194854
AT5G09610	5.65552	1.66943	0.884077	1.88833	0.0589813	0.219033
AT5G38820	6.61937	1.66867	0.99605	1.67529	0.0938779	0.294125
AT4G03823	3.29795	1.66838	1.49063	1.11924	0.263036	0.540332
AT5G40020	22.7937	1.66426	0.653853	2.54531	0.010918	0.0680917
AT5G65130	15.8064	1.66417	0.798188	2.08493	0.0370757	0.159638
AT1G72220	9.12205	1.65933	0.817965	2.02861	0.0424981	0.175195
AT2G36710	5.61459	1.65754	0.859183	1.9292	0.0537059	0.205515
AT5G09980	39.4267	1.65689	0.650201	2.54827	0.0108258	0.0677238
AT2G20562	9.93447	1.65519	0.79595	2.07951	0.0375702	0.161248
AT5G24900	3.87551	1.65489	1.09749	1.50789	0.131582	0.363169
AT1G70710	3459.55	1.65296	0.123094	13.4284	4.12414e-41	2.86806e-37
AT3G11580	42.9026	1.64873	0.399994	4.12188	3.75795e-05	0.000842749
AT2G41480	2.84337	1.64396	1.18528	1.38698	0.165447	0.415191
AT3G27220	821.915	1.64307	0.266268	6.17074	6.79702e-10	7.87813e-08
AT3G19552	4.5007	1.64138	1.34879	1.21693	0.223631	0.494973
AT1G80555	2.58729	1.6411	1.40681	1.16654	0.243396	0.519326
AT5G66335	3.751	1.63866	1.33834	1.2244	0.220802	0.491789
AT1G26820	60.2356	1.63764	0.518707	3.15716	0.00159313	0.0162929
AT1G54660	16.7191	1.6364	0.681972	2.39952	0.0164166	0.0908485
AT3G59010	18.9703	1.63191	0.598227	2.72791	0.00637366	0.0462839
AT4G33980	6.79103	1.62841	0.779792	2.08826	0.0367744	0.158846
AT4G01930	9.41183	1.62371	0.807475	2.01085	0.0443413	0.180411
AT5G58860	4.5575	1.62345	1.04129	1.55907	0.118979	0.341532
AT4G10270	322.886	1.62116	0.521244	3.11018	0.00186975	0.0183311
AT5G38710	45.6897	1.62098	0.505485	3.20679	0.00134225	0.0142221
AT1G19630	43.6831	1.61712	0.40304	4.0123	6.01306e-05	0.00121893
AT3G12143	3.99113	1.61456	1.31583	1.22703	0.219813	0.491104
AT4G29710	7.6505	1.61439	0.916401	1.76166	0.0781269	0.26135
AT1G20520	5.35033	1.61182	1.49807	1.07593	0.281959	0.560987
AT2G19572	51.6986	1.61156	1.15893	1.39056	0.164359	0.413685
AT3G20087	2.76279	1.60529	1.35696	1.183	0.236808	0.511759
AT1G43310	3.20806	1.60435	1.26174	1.27153	0.20354	0.468083
AT5G07930	9.97466	1.60426	0.831549	1.92925	0.0537002	0.205515
AT1G61820	507.867	1.60422	0.255007	6.29088	3.15674e-10	3.94365e-08
AT1G01070	1098.14	1.6041	0.247534	6.48031	9.15332e-11	1.29909e-08
AT1G12672	2.63602	1.6021	1.90794	0.8397	0.401077	0.67312
AT1G43790	104.269	1.60029	0.467525	3.4229	0.000619566	0.00789615
AT1G77120	525.576	1.59758	0.164192	9.72993	2.24738e-22	3.60671e-19
AT4G39770	78.7359	1.59206	0.530055	3.00358	0.00266827	0.0240415
AT5G54470	167.849	1.58471	0.306876	5.164	2.41731e-07	1.2016e-05
AT3G27500	8.05819	1.58245	0.86913	1.82073	0.0686485	0.241398
AT3G54260	405.971	1.58191	0.277416	5.7023	1.18201e-08	9.13342e-07
AT5G56970	36.2427	1.58124	0.488201	3.23891	0.00119986	0.0131337
AT2G23580	3.75899	1.58093	1.49406	1.05814	0.289993	0.569048
AT2G44745	199.94	1.57874	0.217961	7.24321	4.38186e-13	1.12863e-10
AT2G26695	15.3991	1.57595	0.763671	2.06366	0.0390504	0.165591
AT5G50120	114.579	1.5738	0.369948	4.2541	2.09894e-05	0.000522556
AT3G51895	385.441	1.57343	0.198108	7.94228	1.98506e-15	9.63123e-13
AT2G47950	6.89165	1.57083	0.979572	1.60359	0.108805	0.322852
AT1G02335	156.087	1.57048	0.476837	3.29354	0.000989348	0.0113411
AT2G42610	2658.6	1.57033	0.215677	7.28092	3.31562e-13	8.86843e-11
AT1G47485	16.5206	1.56697	0.712222	2.20012	0.0277987	0.130694
AT2G21730	32.4926	1.56562	0.387573	4.03954	5.35567e-05	0.00111069
AT1G19790	113.433	1.56265	0.326106	4.79185	1.65251e-06	6.2913e-05
AT1G22990	11.7745	1.56008	0.711294	2.1933	0.0282856	0.132374
AT3G26125	16.7342	1.55459	0.681599	2.2808	0.0225601	0.11336
AT5G25160	108.942	1.55358	0.268952	5.77642	7.63066e-09	6.3174e-07
AT5G18090	5.35316	1.55179	1.04865	1.4798	0.138926	0.373893
AT4G15120	4.74201	1.54979	1.07911	1.43618	0.150951	0.392808
AT1G11740	4.62487	1.5494	1.06336	1.45709	0.145092	0.383027
AT1G17710	5.77544	1.54928	1.16507	1.32978	0.183591	0.441273
AT4G04630	287.08	1.54665	0.217333	7.11649	1.1071e-12	2.59522e-10
AT2G20510	3.04765	1.54469	1.46661	1.05324	0.292232	0.571264
AT1G67260	33.5856	1.54257	0.598931	2.57554	0.0100084	0.0641887
AT5G67620	28.5898	1.53879	0.448618	3.43006	0.000603441	0.00773317
AT1G50310	4.72566	1.53165	0.97057	1.5781	0.114544	0.333574
AT1G48750	314.24	1.53069	0.348233	4.39559	1.10474e-05	0.000306084
AT3G29370	5.82848	1.52894	1.11739	1.36831	0.171215	0.423752
AT1G22490	186.127	1.52872	0.244039	6.26426	3.74607e-10	4.57043e-08
AT5G48430	51.334	1.52764	0.440886	3.46493	0.000530379	0.00702113
AT2G17850	15.5483	1.52758	0.672657	2.27097	0.023149	0.115485
AT2G37610	9.97736	1.52736	0.72884	2.0956	0.0361179	0.156909
AT4G22200	250.07	1.52195	0.230474	6.60359	4.01328e-11	6.24844e-09
AT5G07322	14.5124	1.52113	0.743398	2.04618	0.0407384	0.170139
AT2G18150	18.6295	1.5201	1.0049	1.51269	0.130358	0.36143
AT1G69600	151.56	1.51826	0.285206	5.32337	1.0186e-07	5.93563e-06
AT4G17220	18.7131	1.51477	0.67677	2.23824	0.0252053	0.122037
AT3G30875	21.2211	1.51243	0.481168	3.14325	0.00167084	0.016865
AT2G27880	135.328	1.50395	0.247447	6.07787	1.21788e-09	1.31583e-07
AT3G28345	1860.39	1.50033	0.243921	6.15089	7.7049e-10	8.784e-08
AT2G36120	212.929	1.5001	0.94903	1.58066	0.113955	0.33211
AT5G65140	288.819	1.49952	0.230772	6.49783	8.1489e-11	1.17249e-08
AT1G76800	241.437	1.49928	0.324678	4.61774	3.87943e-06	0.000130123
AT2G37880	38.2871	1.49901	0.446988	3.35358	0.000797747	0.0095214
AT3G20520	6.10063	1.49747	0.974635	1.53644	0.12443	0.35114
AT4G21380	179.903	1.49215	0.363867	4.10081	4.11699e-05	0.000903184
AT2G30933	65.3177	1.49051	0.359646	4.14437	3.40749e-05	0.000782934
AT3G53690	5.88433	1.49013	0.87133	1.71017	0.0872337	0.280249
AT3G30340	368.378	1.48736	0.357758	4.15745	3.21817e-05	0.00074518
AT5G46240	50.9983	1.48666	0.624372	2.38105	0.0172635	0.0940219
AT3G13640	102.517	1.4863	0.263614	5.63819	1.71849e-08	1.28505e-06
AT2G38255	3.72853	1.47853	1.09245	1.35341	0.175925	0.430633
AT5G60142	34.8295	1.47796	0.505912	2.92138	0.00348484	0.029423
AT4G02290	4370.86	1.47771	0.105737	13.9753	2.20492e-44	4.60012e-40
AT2G30750	10.9316	1.47428	0.822005	1.79352	0.0728903	0.250076
AT1G10540	100.724	1.47412	0.230295	6.40102	1.54344e-10	2.07031e-08
AT3G49860	22.5694	1.47237	0.541764	2.71773	0.00657322	0.0473376
AT5G48485	2291.16	1.46922	0.19554	7.51364	5.75069e-14	2.06856e-11
AT3G16120	5.16574	1.4689	1.12426	1.30655	0.191366	0.452494
AT1G65810	206.683	1.46643	0.254094	5.77119	7.87116e-09	6.43985e-07
AT4G23450	2.72162	1.46387	1.3443	1.08895	0.276176	0.553767
AT5G46140	3.17028	1.46244	1.44831	1.00975	0.312613	0.591704
AT1G62360	1602.54	1.46106	0.131962	11.0718	1.71887e-28	4.48261e-25
AT5G02170	6.19554	1.45789	0.870394	1.67498	0.0939384	0.29427
AT2G16210	23.3656	1.44804	1.5482	0.935308	0.349629	0.625961
AT4G21650	5111.81	1.44792	0.225999	6.40677	1.48637e-10	2.0268e-08
AT1G45616	4.3127	1.4479	1.13004	1.28127	0.200097	0.463899
AT4G10260	5.75205	1.44706	1.18832	1.21773	0.223326	0.494665
AT2G40750	71.4545	1.44606	0.49546	2.91862	0.00351586	0.0295891
AT3G61880	220.715	1.44574	0.322083	4.48874	7.16472e-06	0.000215075
AT1G16310	104.392	1.44571	0.275567	5.24633	1.55161e-07	8.34309e-06
AT1G05310	57.0305	1.44476	0.581307	2.48536	0.0129419	0.0767281
AT5G63390	17.1469	1.44425	0.533829	2.70546	0.00682089	0.0484028
AT1G58390	37.6329	1.44378	0.430064	3.35713	0.000787552	0.00942127
AT1G06830	146.829	1.44314	0.434557	3.32095	0.000897102	0.0104446
AT5G66780	6.07752	1.44297	1.07837	1.3381	0.180863	0.437471
AT1G64100	17.5973	1.4401	0.646756	2.22665	0.0259707	0.124587
AT4G14695	11.9286	1.43819	0.88737	1.62074	0.105074	0.315628
AT4G02780	148.735	1.43776	0.289567	4.96519	6.86336e-07	2.94983e-05
AT1G60360	27.6694	1.43621	0.444203	3.23323	0.00122398	0.0133455
AT5G44160	23.1611	1.43275	0.492148	2.91122	0.00360025	0.030105
AT5G20550	4.8244	1.43138	0.983484	1.45541	0.145555	0.383908
AT3G22125	789.39	1.43038	0.185251	7.72131	1.15141e-14	4.71019e-12
AT5G21950	178.675	1.42884	0.274706	5.20135	1.97848e-07	1.02425e-05
AT1G02070	10.3996	1.42614	0.900465	1.58378	0.113244	0.330666
AT1G02900	56.166	1.42592	0.382133	3.73146	0.00019037	0.00306694
AT3G28560	114.962	1.42547	0.323949	4.40029	1.08108e-05	0.000301531
AT5G60650	17.782	1.42451	0.626916	2.27226	0.023071	0.115234
AT1G30515	33.1715	1.42413	0.415809	3.42497	0.000614863	0.00784696
AT1G13130	23.0331	1.42225	0.608519	2.33723	0.019427	0.101887
AT3G25710	394.31	1.41765	0.213336	6.64516	3.02895e-11	4.89868e-09
AT1G68700	3.43241	1.41238	1.17411	1.20294	0.229001	0.501115
AT3G43190	123.903	1.4087	0.361224	3.89981	9.62687e-05	0.00178688
AT5G14820	25.9224	1.40831	0.665889	2.11493	0.0344362	0.151859
AT3G52270	9.05376	1.4066	0.820793	1.71371	0.0865827	0.278718
AT5G42230	9.2332	1.40043	0.779005	1.79772	0.0722212	0.24874
AT3G55880	30.9419	1.39893	0.45888	3.04858	0.00229928	0.021463
AT1G05100	23.7201	1.39818	0.475967	2.93755	0.00330821	0.0282519
AT2G44250	5.01567	1.39521	1.06279	1.31279	0.189254	0.449895
AT4G35390	35.7942	1.39495	0.431407	3.23349	0.00122287	0.0133434
AT1G80090	3.45161	1.39094	1.27189	1.0936	0.27413	0.551843
AT1G22150	70.3657	1.39021	0.445143	3.12305	0.00178985	0.0177563
AT2G37280	98.9208	1.38894	0.306839	4.5266	5.99404e-06	0.000186369
AT5G01360	18.3256	1.38577	0.740169	1.87223	0.0611746	0.224224
AT1G28360	510.914	1.38386	0.201174	6.87891	6.03121e-12	1.2099e-09
AT1G11190	40.4711	1.38236	0.559499	2.47072	0.0134842	0.0787637
AT5G10170	1092.71	1.38034	0.224173	6.1575	7.39035e-10	8.47169e-08
AT3G12833	11.6081	1.37246	0.650901	2.10855	0.0349831	0.153427
AT3G02850	14.6174	1.37243	0.654831	2.09586	0.0360944	0.156883
AT3G06640	321.967	1.37236	0.226591	6.05654	1.39079e-09	1.45817e-07
AT4G00220	13.4129	1.36888	0.614706	2.22689	0.0259543	0.124565
AT1G80320	6.07541	1.36859	1.15757	1.18229	0.23709	0.512103
AT2G27505	24.4894	1.36835	0.689385	1.98489	0.0471565	0.188473
AT5G20830	592.923	1.36697	0.245828	5.56069	2.68713e-08	1.90039e-06
AT3G05152	34.0539	1.36601	0.42586	3.20766	0.00133821	0.0142009
AT2G23540	3.26015	1.36235	1.5444	0.882119	0.377712	0.650767
AT1G73010	16.1978	1.36104	0.608832	2.23549	0.0253851	0.122567
AT2G26520	64.1847	1.3562	0.344309	3.93891	8.18534e-05	0.00156098
AT2G43600	15.8033	1.35154	0.665753	2.03009	0.0423472	0.17477
AT5G65230	133.464	1.35002	0.299158	4.51273	6.3998e-06	0.000196352
AT5G26140	2.89248	1.35	1.15238	1.17149	0.241403	0.516913
AT3G14990	1064.07	1.34974	0.246036	5.48593	4.11301e-08	2.65665e-06
AT1G70690	48.4015	1.34941	0.348181	3.8756	0.000106364	0.00192293
AT1G58280	161.701	1.34805	0.242808	5.55193	2.82539e-08	1.97144e-06
AT5G14940	42.4947	1.34607	0.567719	2.37102	0.017739	0.0957291
AT4G00350	3.68065	1.34535	1.12281	1.1982	0.230837	0.50392
AT1G54530	11.7739	1.34504	0.608448	2.21061	0.027063	0.128246
AT4G04900	3.18936	1.34215	1.20341	1.11529	0.264724	0.542049
AT2G12450	13.4171	1.34198	0.763272	1.75819	0.0787151	0.262463
AT5G61100	12.9713	1.34172	0.675061	1.98755	0.0468617	0.18769
AT1G78090	70.2615	1.34171	0.375091	3.57704	0.000347512	0.005007
AT3G27150	47.6886	1.33953	0.3836	3.49198	0.000479447	0.00645335
AT4G20050	8.24377	1.33934	0.755845	1.77197	0.0763989	0.257914
AT3G28960	19.572	1.33787	0.580462	2.30483	0.0211761	0.108105
AT5G25140	55.6334	1.33572	0.375853	3.55384	0.000379645	0.00538446
AT2G39430	17.4467	1.33349	0.506907	2.63063	0.00852258	0.0567347
AT3G48080	50.7667	1.32903	0.648989	2.04785	0.0405745	0.169742
AT1G75030	22.5674	1.32821	0.554983	2.39325	0.0166997	0.0920004
AT2G07644	7.02753	1.32718	0.854489	1.55319	0.120378	0.343705
AT5G38743	8.50615	1.32693	0.729774	1.81827	0.0690229	0.242116
AT3G27620	7.76954	1.32279	0.772546	1.71225	0.0868501	0.279278
AT1G65150	327.837	1.32261	0.173252	7.63403	2.27523e-14	8.79038e-12
AT2G18470	50.3583	1.32223	0.376799	3.50912	0.000449599	0.00613071
AT3G06360	25.5292	1.31985	0.496789	2.65676	0.00788958	0.053879
AT5G23810	174.985	1.31927	0.453023	2.91214	0.00358965	0.0300526
AT4G24040	33.4484	1.31902	0.486505	2.71121	0.00670382	0.0478601
AT1G02190	588.074	1.31863	0.273099	4.82841	1.37628e-06	5.36699e-05
AT5G65040	85.8412	1.31738	0.327817	4.01865	5.85324e-05	0.00119839
AT4G24540	819.296	1.31472	0.13536	9.71275	2.66054e-22	3.85049e-19
AT2G38890	3.2382	1.31425	1.28241	1.02483	0.305444	0.584239
AT4G27450	985.314	1.3135	0.445041	2.95141	0.00316329	0.0274068
AT4G24110	138.387	1.31295	0.492617	2.66525	0.00769302	0.0529177
AT3G15353	3155.3	1.30882	0.444684	2.94326	0.00324775	0.0279477
AT1G49320	1249.18	1.30559	0.218396	5.97808	2.25779e-09	2.1909e-07
AT3G18845	3.58245	1.30307	1.35631	0.960744	0.336681	0.615186
AT5G01320	3.4075	1.30302	1.50569	0.865398	0.386821	0.660629
AT5G06278	4.81324	1.29961	0.966372	1.34483	0.17868	0.434323
AT4G17670	64.3286	1.29811	0.276106	4.70148	2.58278e-06	9.16403e-05
AT2G44740	60.6857	1.29689	0.323244	4.01211	6.0178e-05	0.00121893
AT1G68740	324.496	1.29555	0.211501	6.12547	9.04153e-10	1.01647e-07
AT5G47530	9.24419	1.29266	0.663744	1.94753	0.051471	0.199859
AT1G54560	7.03796	1.29076	0.871333	1.48136	0.13851	0.373255
AT3G25930	2.63383	1.28887	1.51533	0.850551	0.395019	0.667472
AT1G16770	3.11119	1.28782	1.11363	1.15641	0.247512	0.523502
AT3G23270	3.31152	1.28743	1.21578	1.05894	0.289628	0.568647
AT5G65080	16.853	1.28717	0.568653	2.26354	0.0236022	0.116658
AT5G05085	14.7078	1.28624	0.727393	1.76829	0.0770117	0.259144
AT2G46990	26.4821	1.28526	0.492381	2.61029	0.00904648	0.0593759
AT2G21187	3.44135	1.28477	1.22861	1.04571	0.295694	0.574293
AT4G39838	79.5784	1.28429	1.88765	0.680369	0.496271	0.745603
AT3G13784	46.3508	1.28397	0.53223	2.41242	0.0158468	0.088541
AT2G33385	15.4766	1.28218	0.568844	2.25401	0.0241957	0.118523
AT5G15830	34.7286	1.28177	0.390396	3.28324	0.0010262	0.011623
AT1G13610	7.49929	1.28007	0.857519	1.49276	0.135501	0.369344
AT3G23230	40.8517	1.27979	0.448381	2.85424	0.00431405	0.0345505
AT2G33160	2.68955	1.27882	1.21716	1.05066	0.293416	0.57246
AT3G21040	20.7477	1.2785	0.513837	2.48814	0.0128415	0.0762846
AT2G21450	3.77708	1.27849	1.64485	0.77727	0.437	0.701102
AT1G70830	3004.99	1.27838	0.235331	5.43227	5.56402e-08	3.45483e-06
AT3G06435	78.026	1.27779	0.251333	5.08406	3.69443e-07	1.73988e-05
AT4G16008	108.939	1.27756	0.290472	4.39822	1.09142e-05	0.000303518
AT1G15380	22.2538	1.27614	0.791171	1.61297	0.106751	0.318985
AT3G15650	346.056	1.27548	0.222951	5.72089	1.05969e-08	8.43828e-07
AT2G36985	16.3324	1.27338	0.655463	1.94272	0.0520501	0.201436
AT4G20240	159.241	1.27321	0.464081	2.7435	0.00607875	0.0445925
AT1G18880	244.899	1.27295	0.303943	4.18813	2.81259e-05	0.000671385
AT5G34790	12.7278	1.26757	0.710198	1.78481	0.074292	0.253095
AT1G75590	26.6537	1.26747	0.466505	2.71695	0.0065887	0.0474
AT1G32100	157.498	1.26616	0.448905	2.82056	0.00479406	0.0372508
AT4G35350	316.064	1.26303	0.560353	2.254	0.0241964	0.118523
AT3G63110	201.112	1.26089	0.367594	3.43011	0.000603348	0.00773317
AT2G39510	188.622	1.25632	0.434779	2.88957	0.00385771	0.0317488
AT2G07623	2.74768	1.25571	1.29389	0.970491	0.331802	0.610446
AT1G49952	5.43215	1.25434	1.01327	1.23791	0.215748	0.48467
AT3G11660	103.905	1.25164	0.368192	3.39943	0.00067527	0.00844613
AT5G37690	6.65995	1.25075	1.14227	1.09498	0.273527	0.551483
AT4G00230	347.956	1.25073	0.237305	5.27053	1.36029e-07	7.52781e-06
AT5G19970	94.0008	1.25054	0.274615	4.55379	5.26887e-06	0.000166552
AT3G22540	63.75	1.24888	0.378339	3.30096	0.000963533	0.0110939
AT1G17030	15.2797	1.24869	0.500716	2.49381	0.0126381	0.0753554
AT5G15840	90.0985	1.24693	0.267208	4.66651	3.0636e-06	0.000105125
AT5G10770	485.831	1.24674	0.168538	7.39735	1.38934e-13	4.2626e-11
AT4G03620	3.88634	1.24649	1.30279	0.956789	0.338674	0.616881
AT1G48100	515.548	1.24455	0.288354	4.31605	1.58843e-05	0.000411158
AT1G49475	104.819	1.24452	0.29377	4.23638	2.27156e-05	0.000557548
AT3G05650	338.826	1.24431	0.310054	4.01321	5.98995e-05	0.00121651
AT3G61090	6.03692	1.24334	0.95642	1.29999	0.193603	0.455856
AT4G32810	13.355	1.24298	0.605901	2.05146	0.0402218	0.168809
AT5G62230	1329.49	1.24084	0.165387	7.50264	6.25471e-14	2.13921e-11
AT3G15270	46.2356	1.2405	0.574146	2.1606	0.0307266	0.140089
AT2G02020	199.183	1.23923	0.313657	3.95092	7.78499e-05	0.00149971
AT4G25000	33.3743	1.23731	0.405526	3.05114	0.00227978	0.0213192
AT2G40050	4.12189	1.236	1.16625	1.0598	0.289235	0.568095
AT3G23090	84.1443	1.23504	0.379967	3.25039	0.00115247	0.0127419
AT1G64370	175.489	1.23444	0.317859	3.88361	0.000102918	0.00187037
AT1G22065	4.80647	1.234	1.04965	1.17563	0.239743	0.514796
AT1G80100	84.2438	1.2329	0.342411	3.60063	0.000317441	0.0046541
AT5G45580	25.3237	1.23265	0.493408	2.49824	0.0124812	0.0746334
AT1G52650	7.38246	1.23211	0.793607	1.55255	0.120531	0.344001
AT4G31730	267.13	1.2265	0.256695	4.77803	1.77025e-06	6.70285e-05
AT1G26225	3.05828	1.22634	1.22329	1.0025	0.316103	0.595095
AT2G16060	228.526	1.22501	0.344142	3.55961	0.000371402	0.00529997
AT2G21220	32.3286	1.22445	0.521194	2.34932	0.0188076	0.0997161
AT2G26511	36.262	1.22407	0.439853	2.7829	0.00538749	0.0407687
AT4G39795	5.28857	1.22368	0.985432	1.24177	0.214323	0.48303
AT4G30640	2.95856	1.22352	1.52656	0.801485	0.422851	0.69013
AT5G40320	9.89711	1.22315	0.675557	1.81059	0.070205	0.244202
AT5G65160	9.1727	1.22073	0.757905	1.61066	0.107254	0.319755
AT1G34040	6.84789	1.21999	0.828593	1.47236	0.140924	0.377056
AT4G24600	2.95992	1.21789	1.43746	0.847248	0.396857	0.668732
AT2G18570	684.732	1.21523	0.258202	4.70652	2.51987e-06	9.00207e-05
AT3G24535	22.9555	1.21474	0.543214	2.23621	0.0253381	0.12253
AT4G15150	6.50816	1.21389	0.789689	1.53717	0.124251	0.350826
AT4G01360	7.55973	1.21373	0.770718	1.57481	0.1153	0.334982
AT1G02800	548.881	1.21362	0.196404	6.17918	6.44344e-10	7.59489e-08
AT3G18550	13.3699	1.21321	0.781207	1.55299	0.120426	0.343794
AT3G61490	525.008	1.21253	0.192723	6.29158	3.14248e-10	3.94365e-08
AT3G21460	4.73851	1.21154	1.2977	0.933604	0.350508	0.6269
AT3G30530	122.761	1.21041	0.337415	3.58729	0.00033413	0.00486459
AT4G01380	13.7069	1.20939	0.727018	1.6635	0.0962126	0.298348
AT4G05220	14.2342	1.20906	0.653405	1.85039	0.064257	0.231536
AT4G23690	36.3547	1.20668	0.449086	2.68697	0.00721035	0.0504875
AT5G66985	6.64237	1.20595	1.28347	0.939604	0.347421	0.624219
AT5G20810	11.2722	1.20574	0.684324	1.76194	0.0780792	0.261303
AT3G26490	110.46	1.20322	0.218946	5.49552	3.8956e-08	2.54777e-06
AT5G09760	944.404	1.20228	0.229435	5.24018	1.6042e-07	8.57013e-06
AT5G52600	371.915	1.20195	0.277625	4.32941	1.49506e-05	0.000389893
AT1G03200	20.1163	1.20071	0.493903	2.43107	0.0150544	0.0850935
AT1G13600	504.073	1.19873	0.168711	7.10526	1.201e-12	2.75347e-10
AT1G62835	3.20973	1.19703	1.38092	0.866837	0.386031	0.660091
AT1G50770	9.06004	1.19663	0.731083	1.63679	0.101674	0.309531
AT3G19270	373.658	1.19624	0.294383	4.06355	4.83329e-05	0.00101958
AT3G23120	42.9271	1.19233	0.603933	1.97427	0.0483511	0.191414
AT3G20935	4.22392	1.19156	1.00452	1.1862	0.235542	0.51024
AT5G10300	116.288	1.19067	0.380706	3.12752	0.00176287	0.0175639
AT1G75390	13.6702	1.19031	0.818117	1.45494	0.145685	0.384057
AT5G45970	27.6234	1.18943	0.568096	2.09371	0.0362859	0.157453
AT2G26480	22.4001	1.18888	0.545555	2.17921	0.0293161	0.135726
AT5G35732	48.6388	1.18777	0.428909	2.76929	0.00561782	0.0419938
AT1G29951	25.5679	1.18679	0.881692	1.34604	0.17829	0.43402
AT2G42730	138.965	1.18475	0.220721	5.36766	7.97668e-08	4.75479e-06
AT1G02067	13.1511	1.18417	0.879846	1.34588	0.178341	0.43402
AT4G25110	11.1486	1.18111	0.777896	1.51833	0.12893	0.358952
AT1G52190	485.944	1.18065	0.233783	5.05018	4.41388e-07	2.04184e-05
AT3G08660	38.8821	1.18052	0.353544	3.33909	0.000840536	0.00992474
AT2G39855	37.7639	1.17985	0.638125	1.84893	0.0644684	0.232033
AT5G28490	749.114	1.17958	0.150825	7.82082	5.24822e-15	2.28112e-12
AT4G15670	43.2624	1.17883	0.400003	2.94704	0.0032083	0.0277277
AT5G53730	39.0394	1.17626	0.354725	3.31597	0.000913256	0.0105969
AT1G56555	5.69005	1.1758	1.10132	1.06762	0.285691	0.564832
AT3G28945	39.575	1.17575	0.407486	2.88537	0.00390953	0.0320615
AT2G14095	5.43331	1.17444	1.03381	1.13604	0.255942	0.53248
AT1G01715	3.59696	1.1742	1.50676	0.779289	0.435809	0.700215
AT3G21000	4.49357	1.17395	0.988056	1.18814	0.234777	0.509481
AT1G73860	8.18106	1.17366	0.945692	1.24106	0.214583	0.483304
AT3G10510	2.87563	1.17281	1.6534	0.709334	0.478117	0.731658
AT5G49615	38.9371	1.1717	0.464845	2.52063	0.0117144	0.0716917
AT1G16290	14.726	1.16824	0.650829	1.79501	0.0726525	0.249547
AT5G03260	156.895	1.1662	0.419708	2.77861	0.00545923	0.0411028
AT3G45010	278.916	1.16491	0.188624	6.1758	6.5831e-10	7.71591e-08
AT3G16180	689.497	1.16476	0.173738	6.70409	2.02671e-11	3.70905e-09
AT1G09932	54.2928	1.16416	0.541691	2.14912	0.0316249	0.142843
AT1G67910	59.8731	1.16297	0.334677	3.47491	0.000511026	0.00680813
AT3G05035	8.02271	1.16242	0.962167	1.20813	0.226997	0.498495
AT2G24696	2.8748	1.16032	1.15879	1.00132	0.316673	0.595835
AT4G31073	5.83654	1.15846	1.21179	0.955987	0.339079	0.617241
AT3G53100	403.548	1.15796	0.262863	4.40519	1.05691e-05	0.000295582
AT1G02030	14.3721	1.15651	0.551893	2.09554	0.036123	0.156909
AT4G19810	131.948	1.15436	0.41443	2.78543	0.00534571	0.040526
AT2G33880	90.3892	1.15315	0.302008	3.81826	0.000134398	0.00230968
AT4G15700	58.3621	1.15184	0.449399	2.56307	0.010375	0.0656518
AT3G05155	3.41321	1.15177	1.36543	0.843527	0.398934	0.670611
AT5G25130	114.137	1.15107	0.278609	4.13151	3.60388e-05	0.000818147
AT4G25430	14.9863	1.15045	0.781628	1.47187	0.141057	0.377291
AT4G19370	11.9901	1.14999	0.744082	1.54552	0.122221	0.347255
AT5G61090	34.2741	1.14933	0.474745	2.42095	0.0154799	0.0869335
AT1G31720	12.2907	1.14927	0.58603	1.96112	0.0498656	0.19559
AT4G13540	701.518	1.14809	0.177036	6.48504	8.871e-11	1.26764e-08
AT2G45450	315.605	1.1479	0.216554	5.30077	1.15315e-07	6.59126e-06
AT5G47600	327.672	1.14656	0.360312	3.18212	0.00146203	0.0152588
AT1G02065	292.971	1.1464	0.391522	2.92806	0.0034108	0.0288796
AT4G25760	76.4995	1.14569	0.38005	3.01457	0.00257347	0.0233945
AT5G19875	101.411	1.14563	0.315031	3.63657	0.00027629	0.00414992
AT5G15900	5.54088	1.14531	1.03142	1.11042	0.266817	0.544396
AT4G15680	30.3001	1.14509	0.453481	2.52511	0.0115663	0.0710241
AT1G09890	60.8799	1.14167	0.454599	2.51138	0.0120261	0.0728517
AT3G28540	91.2882	1.14125	0.280623	4.06685	4.76532e-05	0.00101036
AT5G07760	16.1342	1.14119	0.603989	1.88942	0.0588352	0.218724
AT3G56360	894.69	1.14114	0.18	6.33966	2.30274e-10	2.96556e-08
AT5G60470	6.19727	1.14081	0.960944	1.18718	0.235157	0.50983
AT3G02885	14.0392	1.14017	0.60492	1.88482	0.0594536	0.22016
AT5G64910	904.533	1.13937	0.180325	6.3184	2.64292e-10	3.36214e-08
AT1G10640	1143.18	1.13931	0.211208	5.39424	6.88153e-08	4.1857e-06
AT1G16360	26.9997	1.13831	0.487972	2.33273	0.0196622	0.10281
AT5G22460	208.478	1.13614	0.281885	4.03052	5.56539e-05	0.00114734
AT4G23060	579.059	1.1317	0.182539	6.19978	5.65413e-10	6.7407e-08
AT5G24580	782.469	1.1314	0.150687	7.50827	5.99119e-14	2.09756e-11
AT3G15605	8.00115	1.1296	1.01746	1.11021	0.266907	0.544435
AT2G34320	6.64353	1.12941	1.02312	1.10389	0.26964	0.547174
AT2G28690	26.3272	1.1293	0.396276	2.84978	0.00437491	0.0348373
AT4G21780	9.653	1.12924	0.65826	1.7155	0.0862539	0.27796
AT4G39780	159.309	1.12879	0.249794	4.51888	6.21679e-06	0.000191865
AT1G19210	2.77256	1.12808	1.13348	0.995233	0.319623	0.598503
AT4G33560	195.679	1.12795	0.631526	1.78607	0.0740876	0.252729
AT5G17450	5.10035	1.12733	1.06401	1.05951	0.28937	0.568253
AT3G11000	725.418	1.1272	0.207011	5.4451	5.17756e-08	3.27331e-06
AT4G01390	78.7597	1.12625	0.88484	1.27283	0.203077	0.467534
AT5G38610	43.8257	1.12568	0.481282	2.33893	0.0193392	0.101567
AT1G35910	84.2418	1.12567	0.2788	4.03757	5.40072e-05	0.00111892
AT3G18960	586.081	1.12469	0.22089	5.09164	3.54973e-07	1.68314e-05
AT4G15160	151.331	1.12264	0.300263	3.73887	0.000184853	0.00298728
AT1G49310	163.205	1.11864	0.353408	3.16529	0.00154927	0.0159459
AT2G25150	29.4215	1.11728	0.459255	2.43282	0.0149819	0.0847297
AT5G18240	126.797	1.11662	0.432116	2.58408	0.00976394	0.0628899
AT1G15550	497.778	1.11467	0.234308	4.75729	1.96207e-06	7.30974e-05
AT5G67460	473.955	1.11456	0.182239	6.11593	9.59937e-10	1.06527e-07
AT3G12470	50.4936	1.11369	0.356403	3.12479	0.00177929	0.0176704
AT5G12235	5.72217	1.11314	1.13155	0.983734	0.325246	0.604455
AT3G20530	2.79225	1.11086	1.2567	0.883946	0.376725	0.649824
AT4G25750	66.1557	1.11043	0.328291	3.38247	0.000718381	0.00883181
AT1G05020	4.38918	1.11035	1.12369	0.988121	0.323093	0.602063
AT4G01910	27.4062	1.11034	0.416705	2.66458	0.00770851	0.0530068
AT1G02630	197.232	1.11004	0.273334	4.06114	4.88346e-05	0.00102809
AT4G33810	53.2614	1.10991	0.489737	2.26634	0.0234304	0.116251
AT1G71880	368.243	1.10871	0.221338	5.00912	5.46792e-07	2.43987e-05
AT4G12917	7.80997	1.1085	0.903745	1.22656	0.219988	0.49125
AT1G66370	2.59672	1.10825	1.99886	0.554442	0.579276	0.802954
AT2G41050	543.724	1.10739	0.153126	7.2319	4.76275e-13	1.18718e-10
AT3G15240	34.9778	1.10559	0.41194	2.68386	0.00727768	0.0508421
AT5G02540	83.4763	1.1054	0.341447	3.23739	0.00120627	0.01319
AT5G56540	27.3298	1.10508	0.644509	1.7146	0.086418	0.278305
AT4G28556	7.29562	1.10481	0.79553	1.38877	0.164903	0.414643
AT5G05960	113.632	1.10383	0.442018	2.49725	0.012516	0.0747983
AT5G66440	202.803	1.1035	0.237652	4.64336	3.42788e-06	0.000116856
AT1G10340	11.6369	1.10326	0.795848	1.38628	0.165663	0.41529
AT1G49330	4.42496	1.10078	1.08496	1.01459	0.310303	0.589282
AT3G04520	839.955	1.10075	0.100956	10.9032	1.11267e-27	2.32135e-24
AT5G15265	6.65931	1.10047	0.945547	1.16385	0.244486	0.52042
AT2G12420	4.90977	1.10026	1.01341	1.08571	0.277609	0.555412
AT5G19870	11.8876	1.10016	0.693769	1.58578	0.112789	0.330157
AT5G09910	10.4459	1.09995	0.62987	1.74632	0.0807559	0.267049
AT3G12450	10.1309	1.09939	0.790566	1.39063	0.164337	0.413685
AT2G27140	165.08	1.09926	0.288324	3.81258	0.000137524	0.00235178
AT4G31685	24.3107	1.09813	0.590948	1.85825	0.0631341	0.228853
AT1G55120	152.483	1.09493	0.31088	3.52203	0.000428254	0.00591308
AT5G59080	83.9163	1.09477	0.435318	2.51488	0.0119074	0.0724107
AT5G19600	268.408	1.09401	0.39097	2.7982	0.00513875	0.0393142
AT1G80580	23.415	1.09396	0.510121	2.1445	0.0319925	0.144129
AT4G37780	9.39315	1.09221	0.676846	1.61367	0.106599	0.318667
AT1G01110	253.075	1.09051	0.188359	5.78951	7.05913e-09	5.91465e-07
AT5G63850	1485.96	1.089	0.394819	2.75823	0.00581153	0.0431173
AT2G42340	9.99969	1.08698	0.718808	1.5122	0.130484	0.361526
AT3G23430	2338.57	1.08693	0.223037	4.8733	1.09751e-06	4.38645e-05
AT3G06870	28.4679	1.08526	3.73513	0.290555	0.771392	0.907403
AT1G15190	28.9146	1.08246	0.422794	2.56025	0.0104597	0.0660077
AT1G67100	4.75095	1.08189	1.18063	0.916367	0.359474	0.634562
AT5G26330	66.982	1.08106	0.34918	3.09599	0.00196154	0.0189549
AT2G30540	340.065	1.08067	0.265404	4.07178	4.66544e-05	0.000993756
AT3G46880	104.766	1.07974	0.327835	3.29356	0.000989269	0.0113411
AT1G33080	146.501	1.07959	0.191059	5.65054	1.59944e-08	1.20903e-06
AT1G62500	8040.74	1.07872	0.193721	5.56841	2.57068e-08	1.83045e-06
AT3G12750	369.543	1.07846	0.276168	3.90511	9.41831e-05	0.00175441
AT2G16760	34.14	1.07802	0.424251	2.54099	0.0110538	0.0686558
AT1G71930	23.8758	1.07744	0.455196	2.36698	0.017934	0.0965069
AT5G49780	15.7956	1.0766	0.529933	2.03158	0.0421957	0.174326
AT1G06002	11.5034	1.07655	0.972163	1.10738	0.268131	0.545121
AT1G78500	24.1621	1.07452	0.43161	2.48957	0.0127899	0.0760431
AT3G21770	649.183	1.07353	0.163403	6.56981	5.03782e-11	7.61623e-09
AT3G48010	2.68269	1.06948	1.2565	0.851163	0.394679	0.667168
AT2G46830	2542.31	1.06841	0.502027	2.12819	0.0333217	0.14864
AT1G06320	5.20774	1.06803	1.23575	0.864279	0.387434	0.661239
AT1G67370	10.982	1.06724	0.603532	1.76832	0.0770076	0.259144
AT1G58370	150.917	1.06647	0.407128	2.61949	0.0088061	0.0581766
AT4G01023	2.85346	1.06554	1.38203	0.770995	0.44071	0.703429
AT3G60000	3.9517	1.06247	1.0153	1.04646	0.29535	0.574213
AT3G62160	42.9898	1.06039	0.451975	2.34613	0.0189695	0.100388
AT1G10682	481.476	1.05924	0.34706	3.05204	0.00227292	0.0212797
AT5G48650	444.894	1.05903	0.165859	6.38511	1.7127e-10	2.23325e-08
AT5G59940	5.16106	1.05898	0.955957	1.10776	0.267964	0.544991
AT3G18775	21.1548	1.05781	0.556766	1.89992	0.0574431	0.215368
AT2G17770	148.299	1.05706	0.266207	3.9708	7.16311e-05	0.00139798
AT5G03390	152.578	1.0561	0.327172	3.22796	0.00124674	0.0134981
AT2G13680	55.8624	1.05498	0.37685	2.79948	0.00511851	0.039188
AT5G40645	2.59396	1.05471	1.61164	0.654436	0.512831	0.757875
AT1G46552	4.29873	1.05387	1.08579	0.970597	0.331749	0.610446
AT3G13700	4.17978	1.05299	1.33469	0.788944	0.430145	0.696046
AT2G19110	1090.83	1.05298	0.260896	4.03603	5.43637e-05	0.00112407
AT3G49960	19.1449	1.052	0.497576	2.11425	0.0344938	0.152048
AT2G33830	114.394	1.05164	0.951583	1.10514	0.269097	0.546233
AT2G47560	84.5744	1.0506	0.451113	2.3289	0.0198645	0.10349
AT3G02550	1260.7	1.04919	0.184257	5.6942	1.23954e-08	9.54259e-07
AT1G13710	6307.96	1.04891	0.152058	6.89811	5.26992e-12	1.06744e-09
AT4G26010	12.3762	1.04791	0.742304	1.4117	0.15804	0.404562
AT4G00670	13.2816	1.04655	0.838236	1.24852	0.211841	0.479798
AT4G15480	86.528	1.0454	0.308932	3.38393	0.000714554	0.00879194
AT2G48075	8.6655	1.04525	0.871088	1.19993	0.230165	0.503031
AT1G16070	354.942	1.04418	0.18163	5.74895	8.97976e-09	7.26142e-07
AT2G34140	19.4644	1.04363	0.496725	2.10103	0.0356384	0.155321
AT3G14780	17.3768	1.04318	0.646329	1.61401	0.106525	0.318583
AT3G17200	6.69366	1.04308	0.987337	1.05645	0.290761	0.56984
AT1G45145	217.985	1.04246	0.573838	1.81664	0.0692722	0.242406
AT5G06380	25.8574	1.04195	0.490694	2.12342	0.0337187	0.149675
AT1G11580	813.446	1.03991	0.309269	3.36248	0.000772462	0.00930478
AT2G39850	503.671	1.03989	0.592907	1.75388	0.0794511	0.264284
AT1G65370	1247.68	1.03979	0.174167	5.97008	2.37144e-09	2.29052e-07
AT2G32870	33.8675	1.03929	0.607733	1.71011	0.0872463	0.280249
AT5G28646	9.91985	1.03881	0.69878	1.48661	0.137118	0.371278
AT3G28570	75.7304	1.03789	0.298126	3.48138	0.000498839	0.00667561
AT3G50220	15.1918	1.03735	0.674904	1.53703	0.124285	0.350826
AT2G38080	210.906	1.03683	0.376741	2.7521	0.00592144	0.0436533
AT5G57640	3.61381	1.03601	1.00366	1.03223	0.301963	0.580578
AT4G10950	5.31158	1.0355	0.936285	1.10596	0.268743	0.545833
AT5G45469	3.50502	1.03522	1.25169	0.827057	0.408205	0.678691
AT3G12090	42.1687	1.03477	0.353302	2.92884	0.00340231	0.0288424
AT3G16920	103.776	1.03337	0.45365	2.27791	0.022732	0.113922
AT4G00780	436.841	1.03332	0.493128	2.09543	0.0361324	0.156917
AT2G27930	17.2959	1.03319	0.519748	1.98786	0.0468271	0.187587
AT3G44420	20.2194	1.03318	0.513126	2.01351	0.0440614	0.179543
AT1G10790	8.81899	1.0305	0.769529	1.33913	0.180529	0.437035
AT5G15948	784.499	1.02939	1.58525	0.649352	0.516111	0.760067
AT3G25730	45.7407	1.02855	0.437706	2.34987	0.01878	0.0996712
AT1G49860	24.138	1.0281	0.448146	2.29411	0.0217839	0.110337
AT4G26270	320.133	1.0273	0.209538	4.9027	9.45261e-07	3.88208e-05
AT5G43380	48.7174	1.02709	0.404826	2.53711	0.0111773	0.0692579
AT3G43430	72.0955	1.02668	0.325653	3.15267	0.00161784	0.0164729
AT2G40970	63.1547	1.02499	0.297475	3.44564	0.000569702	0.00742856
AT3G16650	117.745	1.02469	0.207973	4.92706	8.34758e-07	3.47616e-05
AT2G01520	10.5724	1.02369	1.25384	0.816446	0.414245	0.682977
AT1G48745	5.23563	1.02248	0.92123	1.1099	0.267041	0.544509
AT3G48240	25.2164	1.02165	0.463535	2.20404	0.0275212	0.129736
AT3G56240	2229.21	1.02006	0.287609	3.54669	0.000390102	0.00549912
AT3G62695	7.3603	1.01997	1.20035	0.849724	0.395478	0.667963
AT1G05760	55.3682	1.01739	0.342389	2.97145	0.00296399	0.026027
AT2G47360	7.64103	1.01711	0.815935	1.24655	0.212562	0.480463
AT4G12580	16.5354	1.01676	0.670354	1.51676	0.129328	0.359646
AT1G05770	40.9362	1.01514	0.459919	2.20722	0.0272988	0.128896
AT1G65845	11.7285	1.01501	0.93722	1.083	0.278807	0.556839
AT3G62930	105.462	1.01381	0.340847	2.97438	0.00293578	0.0258436
AT3G44410	4.26158	1.01328	1.08232	0.936203	0.349169	0.625512
AT4G22790	16.7215	1.01219	0.656033	1.54289	0.122858	0.348477
AT2G21560	201.372	1.0119	0.244373	4.1408	3.46092e-05	0.000791723
AT2G01275	23.3049	1.00744	0.514193	1.95927	0.0500816	0.195996
ATMG00570	3.90791	1.00584	1.30582	0.770277	0.441135	0.703893
AT2G40130	480.893	1.00553	0.179693	5.5958	2.19601e-08	1.59635e-06
AT5G23235	16.8059	1.00507	0.519448	1.93488	0.0530044	0.203708
AT5G35770	92.8581	1.00434	0.256108	3.92153	8.79871e-05	0.00165079
AT2G35658	9.49621	1.00432	0.722367	1.39032	0.164431	0.413738
AT4G35970	113.633	1.0016	0.230356	4.34806	1.3735e-05	0.000363465
AT5G02460	96.4994	1.00114	0.277636	3.60595	0.000311019	0.00457279
AT5G28920	3.79738	1.00091	1.34333	0.745097	0.456213	0.715523
AT3G60160	53.8541	0.999151	0.344193	2.90288	0.0036975	0.0306846
AT3G49360	338.209	0.998603	0.146916	6.79709	1.06752e-11	2.06218e-09
AT4G23720	111.01	0.996937	0.280634	3.55244	0.000381672	0.00540953
AT5G42680	53.3273	0.996195	0.411214	2.42257	0.0154111	0.086718
AT5G19790	2.78802	0.996189	1.20993	0.823347	0.410311	0.680579
AT2G48090	40.5902	0.996031	0.496094	2.00775	0.0446701	0.181455
AT1G28620	75.1476	0.996005	0.281019	3.54427	0.000393706	0.00553497
AT3G16340	1063.66	0.995404	0.181443	5.48604	4.11045e-08	2.65665e-06
AT1G80760	1288.45	0.994612	0.217409	4.57484	4.76575e-06	0.000154152
AT1G09812	172.149	0.993848	0.239973	4.1415	3.45044e-05	0.000790192
AT4G26330	22.0688	0.993676	0.470931	2.11002	0.0348564	0.153097
AT5G61430	8.31027	0.993249	0.693739	1.43173	0.152221	0.395145
AT1G70500	23.2442	0.991918	0.593705	1.67073	0.0947757	0.296024
AT1G20850	768.357	0.991656	0.509672	1.94568	0.0516937	0.200462
AT5G50130	328.025	0.991621	0.241262	4.11014	3.95427e-05	0.000876705
AT5G12330	622.742	0.98997	0.207703	4.76627	1.87664e-06	7.02916e-05
AT1G75360	11.9277	0.987592	0.761498	1.29691	0.194663	0.456649
AT2G38320	72.8936	0.987304	0.392696	2.51417	0.0119314	0.072443
AT3G61120	16.1448	0.987186	0.62355	1.58317	0.113382	0.330931
AT3G23150	279.897	0.987067	0.192184	5.13604	2.80583e-07	1.36452e-05
AT3G58770	532.506	0.986947	0.210516	4.68822	2.75591e-06	9.64707e-05
AT1G55770	3.81878	0.986771	1.29015	0.764849	0.444361	0.705648
AT1G77885	63.4719	0.983756	0.467842	2.10275	0.0354876	0.154946
AT2G20550	229.783	0.983344	0.144039	6.82694	8.67469e-12	1.6914e-09
AT3G10040	757.887	0.983184	0.220953	4.44974	8.59734e-06	0.000251566
AT1G09090	6.1271	0.982871	0.95827	1.02567	0.305046	0.583948
AT1G51355	37.3976	0.98271	0.411218	2.38976	0.0168595	0.0926365
AT3G55780	60.785	0.982163	0.363429	2.70249	0.00688223	0.0487386
AT2G37370	3.35928	0.981743	1.15098	0.852965	0.393679	0.666087
AT4G18550	16.4557	0.980133	0.530257	1.84841	0.0645432	0.232166
AT2G24762	690.621	0.979433	0.255183	3.83816	0.000123959	0.00216777
AT5G40153	46.2017	0.978954	0.414993	2.35896	0.018326	0.0980167
AT2G47750	621.282	0.978862	0.186961	5.23564	1.64418e-07	8.6842e-06
AT2G41300	144.27	0.97875	0.314722	3.10989	0.0018716	0.018332
AT5G40630	39.2766	0.977349	0.39062	2.50205	0.0123478	0.0740478
AT1G24470	17.8219	0.97691	0.600932	1.62566	0.104022	0.313817
AT2G43932	6.74393	0.976635	0.748159	1.30538	0.191762	0.453187
AT4G19700	121.592	0.976285	0.324218	3.0112	0.00260219	0.0236042
AT5G03435	4.02539	0.975838	1.24718	0.782433	0.43396	0.698751
AT2G31390	1421.67	0.975257	0.127216	7.66618	1.77198e-14	6.97526e-12
AT5G43860	7.62441	0.973769	0.758612	1.28362	0.199275	0.462662
AT3G11280	563.89	0.973755	0.24852	3.91822	8.9204e-05	0.00166911
AT4G37900	280.596	0.973725	0.160228	6.07713	1.22356e-09	1.31583e-07
AT2G27080	23.699	0.97282	0.527808	1.84313	0.0653095	0.233995
AT1G15210	219.724	0.972455	0.218036	4.46008	8.19302e-06	0.00024177
AT1G22600	30.9633	0.972388	0.367259	2.64769	0.00810438	0.0548423
AT5G44562	4.60757	0.972194	1.29128	0.752894	0.451513	0.711799
AT4G13450	2.59399	0.970827	1.35027	0.718985	0.47215	0.726665
AT1G09610	12.7206	0.970613	0.71656	1.35455	0.175562	0.430457
AT5G65590	76.8059	0.970074	0.292278	3.31901	0.000903367	0.0104997
AT5G65970	139.508	0.969951	0.351321	2.76087	0.00576474	0.0428616
AT1G69230	216.315	0.968233	0.272135	3.55791	0.000373812	0.00533072
AT1G78265	50.7243	0.967658	1.21404	0.797055	0.425419	0.692388
AT5G56840	33.6094	0.96747	0.472019	2.04964	0.0403995	0.169163
AT1G52580	7.51776	0.967201	0.817784	1.18271	0.236924	0.511903
AT1G47271	11.5753	0.966949	0.685144	1.41131	0.158154	0.404626
AT1G60540	240.268	0.966487	0.283711	3.40659	0.000657793	0.00827217
AT3G16980	55.5707	0.966165	0.389509	2.48047	0.013121	0.0774817
AT2G42885	3.94086	0.965984	1.93074	0.500317	0.616852	0.826436
AT2G01905	45.8845	0.965878	0.416539	2.31882	0.0204049	0.105373
AT5G16170	7.21291	0.964771	0.849752	1.13535	0.256227	0.532764
AT1G71920	66.4897	0.964548	0.35041	2.75263	0.00591195	0.0436207
AT5G18180	10.8683	0.963456	0.607685	1.58545	0.112863	0.330285
AT3G13730	135.744	0.963058	0.265849	3.62258	0.000291678	0.00434663
AT3G01080	13.7828	0.961625	0.666324	1.44318	0.14897	0.389469
AT1G67220	8.76824	0.961607	0.727476	1.32184	0.186221	0.445032
AT3G17185	111.769	0.96094	0.294917	3.25834	0.00112066	0.0124765
AT1G10690	33.7781	0.960283	0.39894	2.40708	0.0160805	0.0893916
AT5G13580	2.7319	0.959678	1.63859	0.585674	0.558095	0.789016
AT1G24880	12.7603	0.959245	0.701003	1.36839	0.171191	0.423752
AT3G62020	68.6128	0.957117	0.395735	2.41858	0.0155812	0.0873378
AT1G07725	4.77084	0.955435	1.52635	0.625962	0.53134	0.771638
AT4G08160	23.8543	0.954079	0.528956	1.8037	0.0712782	0.246531
AT4G16620	11.7139	0.953422	0.626359	1.52217	0.127968	0.357264
AT4G19840	1043.65	0.952956	0.284691	3.34734	0.000815915	0.00969387
AT1G26790	44.3907	0.952461	0.524113	1.81728	0.0691738	0.242143
AT4G32490	2.58998	0.952035	1.29474	0.735313	0.462149	0.719621
AT1G53660	4.08316	0.951505	0.969869	0.981065	0.326561	0.60564
AT1G01810	12.2655	0.950518	0.638515	1.48864	0.136583	0.370598
AT3G53235	23.6255	0.950501	0.484138	1.96328	0.0496131	0.194893
AT2G27430	7.8993	0.947971	0.732345	1.29443	0.195516	0.457755
AT5G45320	18.7768	0.947528	0.565392	1.67588	0.0937619	0.293982
AT4G10120	37.6063	0.944628	0.446541	2.11543	0.0343931	0.151784
AT3G27025	44.761	0.94447	0.448202	2.10724	0.0350964	0.153762
AT1G68880	3.63707	0.944247	1.28014	0.737609	0.460752	0.718382
AT5G48480	3401.34	0.942613	0.162038	5.81722	5.98347e-09	5.1798e-07
AT5G22090	2555.25	0.942174	0.257412	3.66018	0.000252042	0.00384946
AT2G04038	2.91186	0.941547	1.21481	0.775056	0.438306	0.701903
AT2G29440	33.507	0.941282	0.525977	1.78959	0.0735201	0.251657
AT2G33775	3.13417	0.940117	1.22615	0.76672	0.443248	0.70563
AT1G33640	5.70061	0.940088	0.931362	1.00937	0.312798	0.591704
AT4G27190	3.59763	0.940073	1.43923	0.653175	0.513643	0.758343
AT4G16600	15.6813	0.939766	0.567315	1.65652	0.0976172	0.301092
AT2G23672	28.8687	0.939325	0.626578	1.49914	0.133839	0.36697
AT4G31620	956.902	0.938331	0.142999	6.56182	5.31563e-11	7.97842e-09
AT5G55010	4.55685	0.938063	1.05318	0.890694	0.373093	0.647079
AT4G24450	166.338	0.935852	0.283266	3.30379	0.000953879	0.0109949
AT3G28830	21.426	0.934984	0.539791	1.73212	0.083252	0.27188
AT5G62770	57.5057	0.934479	0.343109	2.72356	0.00645827	0.0466581
AT2G35600	140.66	0.933781	0.199597	4.67834	2.89212e-06	0.000100732
AT1G65630	6.35084	0.933735	0.810614	1.15189	0.249368	0.525509
AT1G12110	311.611	0.933305	0.358285	2.60492	0.00918957	0.0600633
AT5G37500	50.4778	0.932886	0.325638	2.8648	0.00417276	0.0336384
AT5G47720	371.304	0.932213	0.177921	5.23948	1.61026e-07	8.57013e-06
AT1G08860	88.4542	0.932209	0.3188	2.92412	0.00345434	0.0292127
AT3G16360	35.401	0.932164	0.401216	2.32335	0.0201606	0.104549
AT4G25510	8.18823	0.931993	0.74662	1.24828	0.211927	0.479798
AT4G00960	7.4985	0.931855	0.732796	1.27164	0.2035	0.468043
AT2G35140	165.918	0.930236	0.23018	4.04134	5.31468e-05	0.00110438
AT1G28080	5.41953	0.929757	0.814471	1.14155	0.253643	0.52997
AT3G13662	6.79083	0.929061	1.84751	0.502871	0.615055	0.82531
AT5G35760	28.2538	0.928851	0.448404	2.07146	0.0383156	0.163338
AT3G48980	367.475	0.928621	0.198581	4.67627	2.92139e-06	0.000101244
AT2G03505	28.7407	0.928026	0.374903	2.47538	0.0133096	0.0782116
AT1G30950	178.911	0.926952	0.234151	3.95878	7.53326e-05	0.0014593
AT2G40390	103.573	0.926659	0.408724	2.2672	0.023378	0.116102
AT1G68180	18.0911	0.926641	0.640142	1.44756	0.147741	0.387519
AT1G68170	6.7646	0.925626	1.04819	0.88307	0.377198	0.650263
AT5G10310	128.242	0.925618	0.317877	2.91187	0.00359271	0.0300661
AT1G04660	10.3778	0.925495	0.964966	0.959096	0.33751	0.615729
AT3G13660	3.51268	0.925292	2.01313	0.459628	0.645783	0.843555
AT3G61210	165.647	0.924565	0.324674	2.84768	0.00440396	0.0349885
AT1G66480	37.5732	0.924508	0.38532	2.39932	0.0164254	0.0908491
AT1G48598	42.6256	0.92392	1.31632	0.701899	0.482742	0.735035
AT5G39260	7.0769	0.922645	0.723414	1.2754	0.202166	0.466253
AT5G25880	41.2776	0.922612	0.440972	2.09222	0.0364187	0.157865
AT1G05783	3.79646	0.92231	1.29267	0.71349	0.475542	0.729825
AT5G57670	19.2234	0.922094	0.526385	1.75175	0.0798173	0.264858
AT4G39410	199.224	0.920497	0.233417	3.94357	8.02781e-05	0.00153514
AT3G17180	15.0572	0.920472	0.709147	1.298	0.194288	0.456481
AT5G65640	576.03	0.919204	0.154102	5.96489	2.44794e-09	2.35352e-07
AT2G20500	70.1515	0.918636	0.426511	2.15384	0.0312528	0.141611
AT1G04580	3.75349	0.91711	1.08149	0.848005	0.396435	0.668458
AT5G17800	84.0637	0.916812	0.281444	3.25753	0.00112387	0.0125052
AT5G12870	27.4461	0.915227	0.445853	2.05276	0.0400963	0.168451
AT1G54930	159.907	0.914564	0.197696	4.6261	3.72617e-06	0.000125791
AT3G60490	49.7865	0.914406	0.347365	2.63241	0.00847815	0.0565834
AT1G78172	49.9084	0.913573	0.398084	2.29492	0.0217375	0.110209
AT5G25910	7.40333	0.912326	0.836146	1.09111	0.275225	0.552809
AT1G03165	2.9327	0.911416	1.12379	0.81102	0.417354	0.685665
AT1G68238	91.1287	0.911107	0.469354	1.94119	0.0522347	0.20181
AT5G48740	37.9469	0.910846	0.363235	2.50759	0.0121557	0.0732536
AT3G20900	34.7302	0.910814	0.621028	1.46662	0.142479	0.379343
AT1G31770	1655.61	0.910644	0.228724	3.98141	6.85069e-05	0.00134963
AT5G60250	151.439	0.910103	0.235908	3.85788	0.000114376	0.00203604
AT3G12145	5730.73	0.90815	0.199489	4.55238	5.30432e-06	0.000167419
AT2G41231	7.09922	0.90808	1.59101	0.570757	0.568165	0.795731
AT3G20450	43.6984	0.907865	0.40756	2.22756	0.0259096	0.124465
AT3G14981	6.72531	0.907671	1.05148	0.863231	0.38801	0.661577
AT5G66630	23.4566	0.907257	0.581985	1.5589	0.11902	0.341553
AT1G51405	127.285	0.907053	0.22726	3.99125	6.5725e-05	0.00130717
AT2G27420	20.8767	0.906848	0.764623	1.18601	0.23562	0.510257
AT5G28080	2.55348	0.90675	1.20085	0.755089	0.450196	0.710517
AT4G29930	13.5535	0.905253	0.769117	1.177	0.239194	0.514333
AT3G53450	63.5364	0.905099	0.329669	2.74548	0.00604229	0.0443718
AT1G67870	2338.01	0.904576	0.274311	3.29763	0.000975048	0.011208
AT5G62680	1014.9	0.904434	0.259789	3.48141	0.000498777	0.00667561
AT1G02670	121.427	0.90438	0.239545	3.77541	0.000159743	0.00264922
AT5G07680	17.2504	0.90438	0.543772	1.66316	0.0962806	0.298514
AT3G11150	9.09742	0.903538	0.698958	1.29269	0.196117	0.458647
AT3G43790	40.5768	0.902695	0.395167	2.28434	0.0223516	0.112648
AT1G67710	38.4132	0.902657	0.366355	2.46388	0.0137441	0.0798058
AT4G11550	15.8209	0.901518	0.536098	1.68163	0.0926407	0.291562
AT5G22580	1040.4	0.900015	0.13492	6.67075	2.54505e-11	4.37239e-09
AT2G34790	94.8332	0.899634	0.433636	2.07463	0.0380208	0.162547
AT5G15180	10.9636	0.898545	0.697161	1.28886	0.197446	0.46001
AT2G06200	101.921	0.897973	0.271935	3.30217	0.000959415	0.0110526
AT5G18510	5.27505	0.897358	1.08307	0.828534	0.407368	0.678502
AT1G51645	33.036	0.89725	1.82483	0.49169	0.622939	0.830068
AT2G36485	43.3502	0.897025	0.378094	2.37249	0.0176685	0.0954723
AT2G18180	52.9131	0.896285	0.371602	2.41195	0.0158675	0.0886093
AT5G51330	12.285	0.89596	0.640179	1.39954	0.16165	0.409831
AT5G09805	7.87041	0.895769	0.948475	0.94443	0.34495	0.622786
AT5G10510	601.146	0.895607	0.194811	4.59732	4.27963e-06	0.000141724
AT5G46600	11.6659	0.892526	0.689366	1.29471	0.195422	0.457624
AT2G04450	96.6625	0.890792	0.264533	3.36742	0.000758759	0.00916617
AT1G24070	1174.47	0.88981	0.182049	4.88774	1.02e-06	4.13207e-05
AT3G02677	4.10469	0.888718	0.949409	0.936074	0.349235	0.625576
AT4G05430	15.1072	0.888608	0.60292	1.47384	0.140525	0.376437
AT5G18690	326.408	0.888303	0.19426	4.57274	4.81381e-06	0.000155225
AT1G07128	19.7201	0.887347	0.699472	1.2686	0.204585	0.469659
AT3G21420	121.646	0.887329	0.300841	2.9495	0.00318293	0.0275313
AT2G32510	22.9911	0.886891	0.437385	2.02771	0.0425897	0.175395
AT1G22220	39.4332	0.884416	0.368082	2.40277	0.0162714	0.0902289
AT4G05010	52.4333	0.884074	0.286904	3.08143	0.00206012	0.0196886
AT1G56670	67.5931	0.883819	0.254851	3.46798	0.000524383	0.00695942
AT1G19550	57.3335	0.883551	0.305792	2.88939	0.00385992	0.0317546
AT1G19850	4231.33	0.882678	0.108886	8.10646	5.2116e-16	2.71824e-13
AT1G49405	60.4988	0.882289	0.270277	3.26438	0.00109703	0.0122628
AT5G38280	32.6924	0.882203	0.447238	1.97256	0.0485457	0.191747
AT1G72230	264.863	0.881442	0.277126	3.18066	0.00146941	0.0152976
AT4G31630	30.9495	0.881337	0.427487	2.06167	0.0392391	0.166155
AT1G76420	297.877	0.880987	0.232852	3.78346	0.000154661	0.00258135
AT1G13300	2.80916	0.880494	1.28277	0.686401	0.49246	0.742302
AT5G50290	28.2893	0.880317	0.414454	2.12404	0.0336667	0.149476
AT4G09920	8.70752	0.880011	0.90191	0.975719	0.329204	0.607742
AT5G07780	5.2057	0.879908	1.04794	0.839651	0.401104	0.67312
AT3G50870	391.768	0.878938	0.214893	4.09011	4.31168e-05	0.000931206
AT1G67770	50.7326	0.878332	0.312817	2.80782	0.00498784	0.0384075
AT5G53950	285.596	0.878322	0.217762	4.0334	5.4976e-05	0.00113561
AT4G04460	56.8459	0.877004	0.427689	2.05056	0.0403095	0.16898
AT2G33770	3265.84	0.876718	0.290298	3.02006	0.00252724	0.0230445
AT2G34925	60.7142	0.875901	0.333705	2.62478	0.00867055	0.0574996
AT5G46915	69.6454	0.875045	0.375929	2.32769	0.0199288	0.103736
AT3G19850	51.5614	0.873779	0.366276	2.38557	0.0170525	0.0932549
AT1G06310	41.1148	0.87211	0.399089	2.18525	0.0288705	0.134238
AT1G68230	98.2129	0.871519	0.325887	2.6743	0.00748853	0.0520492
AT2G20515	302.838	0.871382	0.227687	3.82711	0.000129656	0.00224323
AT2G24580	169.232	0.870845	0.226618	3.84279	0.000121642	0.00213801
AT4G39480	111.612	0.870183	0.528418	1.64677	0.0996052	0.305059
AT5G12180	8.38753	0.869755	0.823395	1.0563	0.29083	0.56984
AT5G21150	485.235	0.86948	0.219504	3.96111	7.46021e-05	0.00144918
AT5G46115	6.76938	0.869478	0.90232	0.963602	0.335245	0.613636
AT4G25140	12.7081	0.869153	0.782094	1.11132	0.266433	0.544002
AT2G39980	161.018	0.867716	0.419607	2.06793	0.038647	0.164449
AT5G03995	55.3092	0.867614	0.38737	2.23975	0.0251069	0.121674
AT1G30320	742.824	0.867484	0.155137	5.59171	2.24839e-08	1.62312e-06
AT5G62820	53.1133	0.866993	0.343484	2.52412	0.011599	0.0711733
AT5G54130	296.447	0.866502	0.230112	3.76557	0.000166169	0.00274271
AT1G52790	4.41302	0.86626	1.07178	0.808241	0.418952	0.687207
AT1G10710	23.2191	0.865634	0.50097	1.72792	0.0840032	0.27341
AT5G08360	30.7973	0.865257	0.366054	2.36374	0.0180914	0.0971284
AT5G01190	54.5246	0.86346	0.527356	1.63734	0.10156	0.30923
AT3G43930	12.3955	0.862476	0.600416	1.43647	0.15087	0.392763
AT4G13345	36.0339	0.861044	0.510784	1.68573	0.0918481	0.290118
AT1G14890	540.439	0.860865	0.231465	3.7192	0.000199856	0.00319265
AT1G13680	8.14893	0.860798	0.930042	0.925547	0.354681	0.630478
AT1G77520	2.8886	0.860561	1.64735	0.52239	0.601398	0.81662
AT4G17260	320.236	0.860103	0.15866	5.42104	5.92538e-08	3.65743e-06
AT4G38650	166.453	0.858339	0.176069	4.87501	1.08805e-06	4.36539e-05
AT2G27690	16.2027	0.85828	0.780181	1.1001	0.271288	0.548969
AT1G30840	80.1503	0.857993	0.351312	2.44225	0.0145959	0.0831099
AT5G20970	249.366	0.85584	0.215709	3.96757	7.26091e-05	0.00141574
AT1G54790	31.2965	0.855835	0.455979	1.87692	0.0605295	0.222682
AT3G46130	177.946	0.855763	0.272992	3.13476	0.00171997	0.0172435
AT2G45685	2.66061	0.855249	1.72734	0.495125	0.620512	0.828686
AT4G00870	57.0514	0.854973	0.410316	2.08369	0.0371883	0.159872
AT3G47580	110.718	0.854359	0.276492	3.08999	0.00200162	0.0192619
AT3G50060	375.28	0.852551	0.174053	4.89821	9.67124e-07	3.9563e-05
AT2G35585	13.1632	0.851026	0.629752	1.35137	0.176578	0.431425
AT3G61250	740.402	0.850914	0.188192	4.52152	6.13963e-06	0.000190046
AT1G70510	290.366	0.85074	0.208268	4.08483	4.41091e-05	0.000949689
AT1G73140	7.97838	0.850647	0.919954	0.924662	0.355142	0.630918
AT1G74770	7.08895	0.850036	0.717572	1.1846	0.236176	0.511029
AT4G20320	1438.14	0.849394	0.237227	3.58052	0.000342912	0.00495441
AT3G54000	164.817	0.849367	0.242662	3.50021	0.000464899	0.0062911
AT3G53310	75.0062	0.849151	0.368306	2.30556	0.0211354	0.107996
AT2G34360	2.87277	0.849018	1.23803	0.685782	0.492851	0.742574
AT1G26680	365.673	0.848837	0.170332	4.98342	6.24699e-07	2.7209e-05
AT1G75250	62.0063	0.848695	0.367887	2.30695	0.0210578	0.107811
AT2G18600	35.2616	0.847888	0.38523	2.20099	0.0277368	0.130508
AT2G24700	1378.88	0.847394	0.191507	4.42488	9.6498e-06	0.00027478
AT1G64620	738.164	0.846578	0.150712	5.61718	1.94105e-08	1.43096e-06
AT3G54820	1654.15	0.846496	0.107399	7.8818	3.22689e-15	1.49606e-12
AT1G26190	891.88	0.846477	0.218869	3.8675	0.000109955	0.00197587
AT5G45350	656.465	0.846198	0.260573	3.24744	0.00116446	0.0128182
AT2G23050	168.502	0.845877	0.178156	4.74795	2.05488e-06	7.60945e-05
AT2G40080	6.26	0.845595	0.874662	0.966768	0.33366	0.611882
AT3G16500	1565.62	0.844554	0.170397	4.95638	7.18199e-07	3.04549e-05
AT1G70460	11.1755	0.844381	0.667023	1.26589	0.205551	0.470892
AT4G28652	72.6755	0.8439	0.293975	2.87065	0.00409623	0.0332528
AT3G55990	112	0.843487	0.435186	1.93822	0.0525963	0.202852
AT1G74458	70.5222	0.84149	0.462526	1.81934	0.0688599	0.241937
AT5G01305	21.5973	0.841036	0.524293	1.60413	0.108685	0.322591
AT4G16545	25.246	0.840617	0.521825	1.61092	0.107198	0.319632
AT5G25770	85.4568	0.840482	0.361713	2.32361	0.0201462	0.104513
AT5G01610	17.6928	0.840004	0.557924	1.50559	0.132173	0.36403
AT5G09220	14579.5	0.839836	0.250582	3.35154	0.000803622	0.00958055
AT4G33310	8.20538	0.839502	0.761232	1.10282	0.270105	0.547692
AT3G52820	20.3041	0.83815	0.561221	1.49344	0.135322	0.369242
AT3G06460	6.85154	0.836742	1.0511	0.796064	0.425995	0.692687
AT2G36490	1296.44	0.835902	0.14653	5.70466	1.16574e-08	9.07495e-07
AT5G06470	41.7519	0.835247	0.341448	2.44619	0.0144375	0.0824383
AT5G09800	30.0962	0.834742	0.389122	2.14519	0.0319374	0.143943
AT2G19910	1276.47	0.834714	0.13828	6.0364	1.5759e-09	1.59679e-07
AT3G17380	84.5002	0.832425	0.268917	3.09547	0.00196502	0.0189797
AT3G62960	53.6365	0.832395	0.395081	2.1069	0.0351266	0.153798
AT1G79110	349.85	0.831981	0.187045	4.44803	8.66613e-06	0.000253223
AT1G23149	7.25164	0.831824	0.744085	1.11792	0.263603	0.540922
AT3G20898	65.2079	0.831791	0.33553	2.47904	0.0131737	0.0777053
AT1G75090	250.56	0.831508	0.218539	3.80484	0.000141896	0.00239901
AT1G75620	21.8443	0.831488	0.498836	1.66686	0.0955432	0.297202
AT5G44820	18.6951	0.830223	0.603746	1.37512	0.169094	0.420928
AT1G65780	10.6109	0.829759	0.761547	1.08957	0.275902	0.553489
AT1G07710	34.3593	0.829238	0.365877	2.26644	0.0234244	0.116251
AT3G50330	2.79818	0.827539	2.11064	0.39208	0.694999	0.871932
AT1G25053	32.3961	0.826985	0.418224	1.97737	0.0479993	0.190554
AT1G46264	427.451	0.826899	0.209996	3.9377	8.22679e-05	0.00156602
AT5G44390	49.2413	0.826437	0.430557	1.91946	0.0549264	0.208768
AT4G37870	5422.37	0.826338	0.212489	3.88885	0.000100722	0.00184654
AT3G55470	167.831	0.825672	0.171624	4.81094	1.50224e-06	5.76124e-05
AT1G68725	31.0002	0.825217	0.385675	2.13967	0.0323814	0.145598
AT1G80520	62.2625	0.824532	0.38586	2.13687	0.0326087	0.14628
AT1G65970	5.62033	0.824357	1.03186	0.798904	0.424346	0.691708
AT4G13710	122.732	0.824254	0.277405	2.97131	0.00296536	0.026027
AT3G07420	398.746	0.823825	0.277858	2.96492	0.00302764	0.0264181
AT3G03910	376.003	0.823646	0.356172	2.3125	0.0207504	0.106682
AT3G10600	44.5863	0.822032	0.41084	2.00086	0.0454079	0.183487
AT5G60020	167.833	0.82152	0.34743	2.36456	0.0180515	0.0969639
AT4G32780	42.1468	0.821059	0.377903	2.17267	0.0298052	0.137139
AT1G62570	128.704	0.820761	0.332043	2.47185	0.0134416	0.078645
AT5G67090	9.15433	0.820656	0.778535	1.0541	0.291836	0.571098
AT3G59680	163.848	0.82014	0.247173	3.31808	0.000906398	0.0105291
AT5G14880	410.036	0.819965	0.140664	5.82926	5.5673e-09	4.88028e-07
AT3G44766	7.81752	0.819401	0.713665	1.14816	0.250903	0.526861
AT1G59740	452.514	0.818956	0.285809	2.8654	0.00416489	0.033588
AT1G70110	8.32772	0.818233	0.755293	1.08333	0.278661	0.556709
AT4G30250	3288.6	0.81778	0.187256	4.36717	1.25868e-05	0.000340957
AT3G46890	38.1709	0.817715	0.505374	1.61804	0.105654	0.316842
AT5G61280	7.87195	0.817405	0.751997	1.08698	0.277046	0.554831
AT4G22160	417.486	0.816717	0.237141	3.44401	0.000573154	0.00745958
AT1G01190	227.636	0.815732	0.346822	2.35202	0.0186717	0.0992729
AT4G40020	4.10473	0.815298	1.10236	0.739597	0.459545	0.717626
AT5G15120	437.138	0.815262	0.209717	3.88744	0.000101307	0.00185075
AT3G12060	99.8305	0.813989	0.236551	3.44107	0.000579413	0.00749369
AT3G56400	365.535	0.813107	0.353782	2.29833	0.0215431	0.109543
AT1G26290	33.1677	0.812755	0.406843	1.99771	0.0457481	0.184433
AT2G41230	33.7046	0.812233	0.475831	1.70698	0.0878259	0.281591
AT1G12200	81.5142	0.811892	0.459921	1.76529	0.0775156	0.260172
AT1G16440	3.84659	0.811869	1.00536	0.807541	0.419355	0.687472
AT4G16790	222.576	0.81053	0.296128	2.73709	0.0061985	0.0452326
AT3G25855	22.3172	0.808561	0.465437	1.73721	0.0823506	0.270054
AT5G48950	5.70357	0.808415	1.03081	0.784253	0.432892	0.697622
AT5G56810	22.3957	0.808298	0.449712	1.79737	0.072277	0.248831
AT3G45390	14.0951	0.807717	0.600949	1.34407	0.178926	0.434664
AT2G40095	46.2985	0.806906	0.374646	2.15378	0.0312572	0.141611
AT5G09445	17.186	0.806292	0.552554	1.45921	0.144508	0.382485
AT1G74205	8.09521	0.806258	0.767983	1.04984	0.293792	0.572724
AT5G16160	28.4976	0.806045	0.461967	1.74481	0.0810177	0.267506
AT4G20730	148.145	0.805816	0.24296	3.31666	0.000911014	0.0105768
AT3G43270	134.003	0.805266	0.318181	2.53085	0.0113788	0.0701937
AT5G57735	14.61	0.805228	0.636073	1.26594	0.205535	0.470892
AT1G17990	10.7262	0.80503	2.9213	0.275573	0.782876	0.913385
AT5G61228	141.175	0.803552	1.02178	0.786422	0.43162	0.69685
AT5G24280	365.32	0.803449	0.179792	4.46877	7.8669e-06	0.000232804
AT4G23500	358.589	0.803196	0.186254	4.31237	1.61517e-05	0.000416529
AT1G73630	119.328	0.803084	0.42466	1.89112	0.0586081	0.218196
AT2G01913	241.492	0.803084	0.192692	4.16771	3.0768e-05	0.000721251
AT4G16400	53.4543	0.802496	0.303908	2.64059	0.00827618	0.055609
AT3G18290	1212.59	0.801447	0.144634	5.54119	3.00426e-08	2.07543e-06
AT2G43670	9.61229	0.801432	0.704745	1.13719	0.255457	0.531896
AT3G25560	1392.96	0.801403	0.159191	5.03422	4.79802e-07	2.20487e-05
AT3G25290	49.1871	0.800798	0.376549	2.12668	0.033447	0.148913
AT2G21020	4.99894	0.800299	0.962342	0.831616	0.405626	0.676961
AT1G04310	270.864	0.798226	0.156023	5.11609	3.11926e-07	1.49947e-05
AT2G14290	3.18874	0.797563	1.22946	0.648708	0.516527	0.760311
AT1G14760	109.142	0.796534	0.255978	3.11174	0.00185991	0.0182518
AT4G14400	6.87496	0.795924	0.82354	0.966467	0.33381	0.611882
AT4G35290	150.028	0.794437	0.179311	4.4305	9.40137e-06	0.000270166
AT4G34680	103.346	0.793404	0.327813	2.42029	0.0155079	0.0870439
AT4G15093	90.5971	0.793074	0.27833	2.84941	0.00438009	0.0348465
AT3G17690	52.0444	0.792958	0.322464	2.45906	0.0139301	0.0804828
AT5G35870	5.84494	0.792513	1.14778	0.690476	0.489895	0.740678
AT1G68430	80.4215	0.792254	0.248659	3.1861	0.00144204	0.0150804
AT5G41710	11.3283	0.791062	0.643844	1.22866	0.219201	0.490001
AT3G29680	31.6628	0.791045	0.386503	2.04668	0.04069	0.169987
AT4G34530	95.9715	0.790114	1.93148	0.409072	0.682487	0.864892
AT5G65070	44.5924	0.788019	0.350704	2.24696	0.0246424	0.12012
AT5G44790	1558.08	0.786572	0.140208	5.61006	2.02259e-08	1.48061e-06
AT5G01215	9.27184	0.786478	1.23408	0.637299	0.52393	0.765548
AT5G41680	14.7233	0.786247	0.555599	1.41513	0.157029	0.402965
AT2G18196	119.838	0.786204	0.298811	2.63111	0.00851075	0.0567018
AT1G20990	24.2914	0.786091	0.437501	1.79677	0.0723714	0.249032
AT1G31990	3.1274	0.78563	1.18317	0.664002	0.506689	0.753246
AT3G29810	47.3271	0.785297	0.358741	2.18903	0.0285945	0.133371
AT1G23460	212.18	0.78517	0.249759	3.14371	0.00166819	0.0168539
AT4G12890	20.1665	0.78512	0.605429	1.2968	0.1947	0.456649
AT5G28442	37.3367	0.785046	0.368505	2.13035	0.0331427	0.148
AT5G48560	49.5821	0.784422	0.315309	2.48779	0.012854	0.0763154
AT1G51340	65.3863	0.783427	0.388015	2.01906	0.0434806	0.177765
AT2G01660	160.243	0.783304	0.212706	3.68257	0.000230897	0.00359145
AT1G63630	48.7672	0.783267	0.382924	2.04549	0.0408066	0.170303
AT1G18250	4051.84	0.779832	0.141939	5.49415	3.92593e-08	2.55958e-06
AT4G36032	53.6082	0.779306	3.47189	0.224461	0.822398	0.931132
AT2G22420	729.745	0.779287	0.169424	4.59962	4.2326e-06	0.000140389
AT5G62960	340.887	0.778909	0.15991	4.87092	1.11078e-06	4.41564e-05
AT2G16050	42.5023	0.77824	0.437037	1.78072	0.0749583	0.254578
AT3G61830	1076.98	0.777997	0.149664	5.19828	2.01141e-07	1.03615e-05
AT4G14940	55.1485	0.777633	0.496585	1.56596	0.117357	0.338555
AT3G29670	240.485	0.777609	0.264496	2.93996	0.00328254	0.0280785
AT1G10300	3.12125	0.777148	1.54479	0.503076	0.614911	0.82531
AT5G59780	117.552	0.776946	0.272676	2.84933	0.00438107	0.0348465
AT3G47980	25.4139	0.776695	0.512253	1.51623	0.129461	0.359886
AT5G27060	3.63814	0.776673	1.34193	0.578773	0.562743	0.792065
AT2G36355	58.1016	0.776665	0.302215	2.56991	0.0101725	0.0649019
AT1G15560	5.44984	0.776316	1.02218	0.759472	0.447571	0.708418
AT5G64240	786.302	0.774383	0.306512	2.52644	0.0115226	0.0708924
AT1G01660	47.5981	0.774167	0.402022	1.92568	0.054144	0.206547
AT1G23000	1265.14	0.7741	0.134898	5.73839	9.55791e-09	7.6979e-07
AT5G01120	172.631	0.773973	0.193184	4.00641	6.16488e-05	0.00124029
AT5G25370	117.683	0.772427	0.3577	2.15943	0.0308168	0.140371
AT5G17650	87.813	0.771317	0.34289	2.24946	0.0244831	0.119455
AT5G17420	212.251	0.771192	0.374711	2.0581	0.0395806	0.167058
AT1G50420	272.601	0.770619	0.156304	4.93026	8.21191e-07	3.43337e-05
AT4G11990	335.131	0.770594	0.193948	3.9732	7.09122e-05	0.00138773
AT4G19960	58.9872	0.76975	0.312514	2.46309	0.0137746	0.079923
AT1G28470	25.7328	0.768173	0.43814	1.75326	0.0795576	0.264427
AT5G47460	34.1629	0.768133	0.418412	1.83583	0.0663834	0.236299
AT1G70670	210.186	0.766427	0.21506	3.56379	0.000365541	0.00522706
AT4G27980	37.0873	0.765183	0.429428	1.78187	0.074771	0.254063
AT4G24430	44.8077	0.765074	0.463308	1.65133	0.0986716	0.303224
AT4G30520	638.281	0.764914	0.119435	6.40444	1.50919e-10	2.04456e-08
AT4G25020	155.656	0.76468	0.191259	3.99815	6.384e-05	0.00127454
AT3G13310	179.23	0.763977	0.189075	4.04061	5.33126e-05	0.00110673
AT5G59680	6.45703	0.763528	1.14477	0.66697	0.504792	0.752086
AT5G04220	69.167	0.763495	0.280008	2.72669	0.00639727	0.0464059
AT4G27590	8.65047	0.763456	0.77391	0.986492	0.323892	0.602851
AT4G30975	98.0384	0.763279	0.313096	2.43784	0.0147751	0.0839651
AT4G23750	738.157	0.763241	0.177051	4.31086	1.6262e-05	0.000418858
AT5G15600	85.5721	0.763198	0.289697	2.63447	0.00842681	0.0563128
AT1G66810	34.3166	0.762955	0.381486	1.99996	0.045505	0.1837
AT1G74430	344.743	0.76287	0.222287	3.43192	0.00059932	0.00769786
AT4G00880	488.933	0.762756	0.268514	2.84066	0.00450204	0.0355915
AT3G16240	6606.46	0.762642	0.183952	4.14587	3.38533e-05	0.0007787
AT2G37090	41.0788	0.762074	0.505865	1.50648	0.131945	0.363776
AT3G48660	52.8586	0.762061	0.483632	1.57571	0.115094	0.334616
AT1G09460	211.36	0.762012	0.210882	3.61345	0.000302147	0.00446438
AT5G07080	70.2264	0.761565	0.406568	1.87315	0.061047	0.223954
AT2G02540	212.009	0.761205	0.175566	4.33571	1.45289e-05	0.000380799
AT1G43910	306.775	0.760966	0.205218	3.70809	0.000208833	0.00331321
AT2G28110	21.7037	0.760697	0.583611	1.30343	0.192427	0.45409
AT4G01920	21.4486	0.760661	0.467207	1.6281	0.103503	0.312818
AT4G03610	40.3477	0.75977	0.316498	2.40056	0.0163701	0.0906397
AT3G24340	360.489	0.759431	0.19673	3.86027	0.000113263	0.00202478
AT3G05790	53.4029	0.759415	0.377663	2.01083	0.0443439	0.180411
AT5G01595	14.6106	0.758093	0.656969	1.15392	0.248531	0.524737
AT5G59700	40.6613	0.757421	0.34416	2.20078	0.0277513	0.130547
AT5G57500	4.53199	0.756846	0.992873	0.762279	0.445894	0.707287
AT1G02230	7.33127	0.756709	0.819225	0.923688	0.355649	0.631442
AT5G61250	74.6986	0.756215	0.237663	3.18189	0.00146319	0.0152593
AT5G50670	145.438	0.756057	2.1083	0.35861	0.719887	0.883575
AT5G64685	10.4167	0.755409	0.654082	1.15491	0.248126	0.524218
AT4G16910	44.9315	0.755317	0.330897	2.28264	0.0224518	0.112984
AT2G26080	8331.35	0.754895	0.17493	4.31541	1.59303e-05	0.00041184
AT5G65210	384.121	0.75389	0.243135	3.10071	0.00193059	0.0187427
AT5G26850	4376.54	0.753414	0.124532	6.04995	1.4489e-09	1.51142e-07
AT3G49930	2.85393	0.752536	1.47464	0.51032	0.609828	0.821888
AT1G14182	4.10141	0.752533	1.12566	0.668526	0.503798	0.751314
AT2G34440	12.3052	0.752264	0.643646	1.16875	0.242503	0.518215
AT1G04778	11.1334	0.751655	0.699617	1.07438	0.282652	0.561883
AT1G01390	2.53781	0.751399	1.25364	0.599376	0.548922	0.78268
AT3G09162	10.4886	0.750516	0.734568	1.02171	0.306918	0.585465
AT1G14687	115.558	0.750107	0.247244	3.03387	0.00241439	0.0222587
AT2G31020	39.6077	0.749723	0.558236	1.34302	0.179266	0.435167
AT2G17260	172.11	0.749034	0.225025	3.32867	0.000872608	0.0102392
AT2G38380	15.6984	0.749034	0.826042	0.906775	0.364526	0.638883
AT5G56720	90.1542	0.748941	0.25852	2.89703	0.00376718	0.0311321
AT1G60960	174.878	0.74863	0.265933	2.81511	0.00487603	0.0377332
AT1G62480	11668	0.748086	0.195468	3.82715	0.000129637	0.00224323
AT2G25940	12.4985	0.748083	0.640639	1.16771	0.242923	0.518832
AT1G69080	52.6724	0.74775	0.360252	2.07563	0.0379281	0.162251
AT3G02380	819.676	0.74703	0.50735	1.47241	0.140909	0.377056
AT1G70800	20.3242	0.746732	0.504057	1.48144	0.138488	0.373244
AT5G02140	106.657	0.746363	0.313378	2.38167	0.0172342	0.094002
AT4G01895	12.7004	0.746177	0.594732	1.25464	0.209608	0.476367
AT3G22930	5.95672	0.746051	1.00678	0.741025	0.458678	0.716991
AT3G07150	6.88537	0.745594	0.778903	0.957236	0.338448	0.616685
AT5G07280	695.591	0.745348	0.158032	4.71644	2.40011e-06	8.67554e-05
AT3G06436	8.46926	0.744627	0.914328	0.814398	0.415417	0.684142
AT5G41310	3.93513	0.744562	1.22235	0.609121	0.542444	0.778603
AT5G34795	9.17433	0.744511	0.785678	0.947604	0.343331	0.621619
AT3G54410	18.5228	0.743984	0.535009	1.3906	0.164347	0.413685
AT4G00940	55.7348	0.743938	0.344335	2.16051	0.0307333	0.140089
AT4G14305	8.44136	0.743831	0.772353	0.963072	0.335512	0.614015
AT5G45860	4.29478	0.741474	1.14305	0.648682	0.516544	0.760311
AT2G04795	36.0499	0.74126	0.474793	1.56123	0.11847	0.340868
AT5G07880	13.5879	0.741259	0.543815	1.36307	0.172859	0.426062
AT4G37030	6.05971	0.740744	0.872427	0.849061	0.395847	0.667963
AT4G18640	338.951	0.740562	0.251844	2.94056	0.00327618	0.0280744
AT5G05640	35.6306	0.740549	0.420566	1.76084	0.0782658	0.261509
AT1G48300	3062.23	0.740104	0.157512	4.6987	2.61823e-06	9.2434e-05
AT3G01680	1564.11	0.739742	0.257772	2.86976	0.00410784	0.0333211
AT3G20100	519.541	0.739494	0.228463	3.23682	0.00120871	0.0132028
AT3G63440	1447.03	0.738999	0.18597	3.97376	7.0747e-05	0.00138591
AT1G58410	48.2448	0.738807	0.295619	2.49919	0.0124479	0.0744766
AT1G01670	41.6373	0.738392	0.395552	1.86674	0.0619386	0.225879
AT1G56710	43.9492	0.738384	0.358232	2.06119	0.0392851	0.166282
AT1G75700	46.1258	0.737698	0.427857	1.72417	0.0846774	0.274885
AT2G45190	1990.65	0.737533	0.0993332	7.42484	1.12912e-13	3.62414e-11
AT1G20140	465.379	0.73712	0.148557	4.96186	6.98198e-07	2.97276e-05
AT5G43660	13.5283	0.7371	0.640164	1.15142	0.249558	0.525723
AT3G27200	133.165	0.736819	0.406294	1.81351	0.0697527	0.243312
AT4G22680	4.95971	0.736805	0.870187	0.846721	0.397151	0.668913
AT1G54450	107.096	0.736708	0.22383	3.29138	0.000996981	0.0113786
AT5G35580	6.75196	0.736377	0.907091	0.811801	0.416906	0.685469
AT5G39890	141.697	0.736143	0.419792	1.75359	0.0795009	0.264323
AT1G73370	544.62	0.735969	0.281276	2.61653	0.00888276	0.058558
AT4G30850	539.689	0.735935	0.189123	3.89129	9.97107e-05	0.00183585
AT2G40250	6.34467	0.735819	0.960173	0.766341	0.443474	0.70563
AT3G18560	65.6575	0.735687	0.430283	1.70978	0.0873073	0.280359
AT5G01240	596.609	0.735397	0.1923	3.82421	0.00013119	0.00226574
AT4G07830	18.6028	0.735041	0.501805	1.46479	0.142977	0.38004
AT1G77870	13.1324	0.734913	0.722071	1.01779	0.30878	0.587834
AT2G17845	3.38418	0.734874	1.50785	0.487365	0.625999	0.830909
AT5G18170	1368.67	0.733975	0.222947	3.29215	0.00099424	0.0113535
AT3G51710	75.2123	0.733734	0.29942	2.45051	0.0142653	0.0817402
AT1G26260	283.169	0.733592	0.192325	3.81434	0.000136548	0.00234277
AT4G36880	54.1328	0.73359	0.31454	2.33226	0.019687	0.102888
AT3G24460	171.24	0.733077	0.250086	2.9313	0.00337542	0.0286732
AT5G40460	75.8563	0.732986	0.277721	2.63929	0.00830799	0.0556853
AT2G34530	63.4434	0.732865	0.325571	2.25101	0.0243848	0.119199
AT1G69440	292.014	0.732806	0.191347	3.82972	0.00012829	0.00223053
AT5G54660	100.145	0.731967	0.323224	2.26458	0.0235387	0.116537
AT3G03180	40.0291	0.731646	0.378309	1.93399	0.0531143	0.203962
AT3G28890	7.39661	0.730622	1.07746	0.678098	0.497709	0.746489
AT1G22030	254.516	0.73027	0.256858	2.84309	0.00446783	0.035415
AT4G18050	252.174	0.730227	0.297074	2.45807	0.0139688	0.0806392
AT4G01897	202.946	0.729828	0.246347	2.9626	0.00305056	0.026607
AT1G32240	352.072	0.728969	0.256957	2.83693	0.00455494	0.0359281
AT3G19230	9.62618	0.728493	0.673709	1.08132	0.279556	0.557642
AT3G03270	465.84	0.728487	0.202921	3.59	0.000330673	0.00481762
AT1G24210	16.4097	0.728137	0.487724	1.49293	0.135456	0.369344
AT5G55090	31.4996	0.727707	0.35229	2.06565	0.0388616	0.165025
AT2G18480	43.3831	0.727665	0.637569	1.14131	0.253741	0.530068
AT1G30280	36.3456	0.727511	0.466011	1.56115	0.118489	0.340877
AT3G06160	140.692	0.727482	0.243352	2.98942	0.00279509	0.024954
AT3G02140	288.365	0.727338	0.213808	3.40183	0.000669354	0.00839504
AT5G36960	47.1381	0.727179	0.321051	2.265	0.0235127	0.116436
AT5G09530	30.2264	0.726909	0.562864	1.29145	0.196549	0.459334
AT5G20420	179.662	0.726893	0.204511	3.55429	0.000378998	0.00537893
AT5G65200	173.749	0.726798	0.183515	3.96042	7.48186e-05	0.00145069
AT1G02530	15.1025	0.726499	0.664682	1.093	0.274393	0.552125
AT3G21310	33.3271	0.726234	0.366229	1.983	0.0473671	0.188988
AT1G09960	395.146	0.726189	0.196714	3.69161	0.000222843	0.00349037
AT1G74350	14.2792	0.725619	1.25461	0.57836	0.563021	0.792202
AT3G18710	169.263	0.724783	0.236867	3.05988	0.00221429	0.0208751
AT2G35760	67.8685	0.72401	0.31285	2.31424	0.0206544	0.106334
AT1G28110	1567.92	0.723617	0.126428	5.72357	1.04308e-08	8.33783e-07
AT3G56250	36.0588	0.722946	0.372548	1.94055	0.0523132	0.202026
AT4G28170	25.3295	0.722859	0.505109	1.4311	0.152403	0.395421
AT5G53830	122.937	0.722285	0.204993	3.52346	0.000425957	0.00589683
AT3G47640	98.6048	0.720691	0.246759	2.92063	0.00349329	0.0294662
AT3G59190	67.1651	0.72058	0.334793	2.15231	0.0313727	0.14198
AT5G60400	454.666	0.720384	0.241222	2.98639	0.00282295	0.0251458
AT1G76040	527.425	0.720053	0.187512	3.84003	0.000123018	0.00215494
AT1G75060	346.3	0.719933	0.16876	4.26603	1.98986e-05	0.000499572
AT5G01700	28.0612	0.719707	0.439081	1.63912	0.101188	0.308322
AT1G75260	67.4439	0.719225	0.346343	2.07663	0.0378362	0.162023
AT3G24450	272.674	0.718408	0.15537	4.62384	3.76695e-06	0.000126554
AT5G25755	24.308	0.717317	0.500242	1.43394	0.151589	0.393849
AT5G63650	198.601	0.716887	0.223399	3.209	0.00133198	0.0141637
AT3G21470	31.1316	0.71642	0.398276	1.7988	0.0720502	0.248327
AT5G18710	36.0134	0.716219	0.397055	1.80383	0.071258	0.246512
AT1G26690	218.159	0.716076	0.175733	4.0748	4.60541e-05	0.000983445
AT4G00380	570.236	0.715521	0.123538	5.7919	6.95958e-09	5.87845e-07
AT5G46330	73.9659	0.71548	0.405912	1.76265	0.0779601	0.26103
AT4G39950	717.022	0.71519	0.631751	1.13207	0.257603	0.533908
AT4G39790	247.571	0.71513	0.201201	3.5543	0.00037898	0.00537893
AT5G24206	23.1536	0.714951	0.435908	1.64014	0.100976	0.307941
AT1G13230	28.7849	0.71456	0.408323	1.74999	0.0801207	0.265664
AT2G18100	88.1855	0.713863	0.285616	2.49938	0.0124412	0.074458
AT1G72860	9.30729	0.713835	0.713551	1.0004	0.317118	0.596094
AT5G61260	24.8146	0.713834	0.61536	1.16003	0.246038	0.521616
AT1G72210	273.074	0.712761	0.175936	4.05124	5.09468e-05	0.0010629
AT5G20870	59.1946	0.712484	0.310549	2.29427	0.0217748	0.110317
AT2G32670	36.0211	0.711868	0.390731	1.82189	0.0684721	0.241128
AT5G28415	31.5663	0.710906	0.397933	1.7865	0.074019	0.252619
AT3G14940	584.309	0.709734	0.286009	2.48151	0.0130827	0.0773433
AT5G55560	53.1279	0.708796	0.320855	2.20908	0.0271689	0.128415
AT5G23870	144.449	0.707893	0.231419	3.05893	0.00222132	0.0209164
AT3G57520	5238.12	0.707803	0.588318	1.2031	0.228939	0.501035
AT5G16770	5.16382	0.707661	0.941703	0.75147	0.45237	0.712502
AT1G52565	57.0171	0.706623	0.378616	1.86633	0.0619948	0.225903
AT2G07774	13.0483	0.706382	0.757918	0.932004	0.351335	0.627613
AT1G01060	4763.82	0.70633	0.273258	2.58485	0.00974211	0.0628089
AT5G08150	15.2333	0.705658	0.610722	1.15545	0.247906	0.524019
AT5G36220	33.0555	0.705313	0.427606	1.64944	0.0990566	0.304049
AT2G22122	32.7086	0.704407	0.53501	1.31662	0.187965	0.44759
AT5G38200	46.5434	0.704391	0.348929	2.01872	0.0435162	0.177829
AT4G31500	1569.96	0.703514	0.264299	2.66182	0.00777201	0.0533029
AT3G30350	6.0698	0.702695	0.799338	0.879095	0.37935	0.652624
AT1G77270	681.514	0.70253	0.170973	4.10902	3.97342e-05	0.000878151
AT1G59640	154.915	0.702255	0.237433	2.9577	0.00309941	0.0269429
AT3G05660	44.0093	0.70219	0.393244	1.78563	0.0741585	0.252847
AT5G64870	14.9938	0.70197	0.666872	1.05263	0.29251	0.571516
AT4G22900	52.0829	0.701946	0.322706	2.17519	0.0296159	0.136487
AT1G63120	147.299	0.701476	0.250029	2.80558	0.00502263	0.0386098
AT3G30305	5.52035	0.701334	0.898322	0.780715	0.43497	0.699513
AT1G15960	319.33	0.701064	0.258752	2.7094	0.0067404	0.0479949
AT1G11125	327.012	0.700992	0.166359	4.21372	2.51203e-05	0.000610111
AT5G64687	7.31687	0.700947	0.942553	0.743669	0.457077	0.71595
AT2G42820	44.99	0.70075	0.325459	2.15311	0.0313096	0.141761
AT4G08535	4.57911	0.700679	0.964278	0.726636	0.467449	0.723524
AT3G61810	62.9358	0.700435	0.278055	2.51906	0.011767	0.0718664
AT5G54960	164.462	0.700377	0.181797	3.85253	0.000116904	0.00207219
AT3G05937	22.8967	0.700251	0.574888	1.21807	0.223199	0.494541
AT2G27228	1227.92	0.700212	0.144486	4.84621	1.25844e-06	4.9444e-05
AT1G55810	730.917	0.70018	0.248506	2.81756	0.004839	0.0375162
AT5G58570	6.23809	0.699984	0.874538	0.800404	0.423477	0.690827
AT1G72270	24.7754	0.699873	0.48324	1.44829	0.147535	0.387124
AT1G65910	74.3935	0.699605	0.242296	2.8874	0.00388444	0.0319185
AT1G72060	6.70848	0.698885	1.42496	0.490458	0.62381	0.830157
AT5G03885	134.219	0.698841	0.302914	2.30706	0.0210514	0.107804
AT3G10450	460.857	0.6986	0.183303	3.81118	0.000138304	0.00235931
AT1G77700	84.8947	0.697907	0.271763	2.56807	0.0102267	0.0650683
AT1G02460	15.0872	0.697497	0.717213	0.97251	0.330797	0.609223
AT5G51550	4392.09	0.697205	0.196524	3.54768	0.000388637	0.00548218
AT4G15248	10.4333	0.696958	0.771586	0.90328	0.366377	0.640465
AT5G46530	73.5854	0.696522	0.352456	1.9762	0.0481325	0.190838
AT5G26690	13.7767	0.696256	0.804629	0.865312	0.386868	0.660655
AT1G44760	2156.03	0.696019	0.161526	4.30901	1.63985e-05	0.000420814
AT1G29380	177.713	0.696004	0.27721	2.51075	0.0120476	0.0729185
AT4G15960	82.9594	0.695911	0.26313	2.64475	0.00817523	0.0551974
AT5G26250	4.2231	0.695456	1.03521	0.671801	0.501711	0.749262
AT1G01620	12412.3	0.694619	0.124523	5.57824	2.42961e-08	1.73592e-06
AT5G60720	53.3854	0.694427	0.542421	1.28024	0.200462	0.464215
AT5G45540	124.442	0.693923	0.252068	2.75292	0.0059067	0.0436207
AT1G54330	26.9526	0.693847	0.439754	1.57781	0.11461	0.33372
AT5G06850	201.952	0.69361	0.318237	2.17954	0.0292917	0.135678
AT1G14642	10.8203	0.693333	0.627039	1.10572	0.268846	0.545935
AT1G75520	363.341	0.692801	0.172854	4.00801	6.12337e-05	0.00123432
AT2G22190	55.9939	0.692428	0.447188	1.5484	0.121525	0.346032
AT1G20080	10.9026	0.692255	0.651259	1.06295	0.287805	0.566508
AT3G14870	547.981	0.692148	0.13089	5.28803	1.23641e-07	7.00958e-06
AT1G51460	383.019	0.691809	0.157874	4.38204	1.17575e-05	0.000321912
AT3G21230	48.9078	0.691453	0.446627	1.54817	0.121582	0.3461
AT3G62780	15.7634	0.690966	0.70464	0.980595	0.326792	0.60575
AT3G07540	1537.43	0.690483	0.117326	5.88515	3.97688e-09	3.65505e-07
AT1G55610	86.608	0.690177	0.227897	3.02846	0.00245803	0.0226242
AT2G31920	110.703	0.689488	0.259692	2.65502	0.00793032	0.0540687
AT4G18360	28.3894	0.689302	0.473002	1.45729	0.145036	0.383024
AT3G59480	8.35027	0.689279	1.08203	0.637023	0.52411	0.765614
AT4G21326	870.614	0.689255	0.153885	4.47903	7.49832e-06	0.000223482
AT1G20515	9.63482	0.688671	0.915843	0.751953	0.45208	0.712158
AT3G13960	1500.98	0.687684	0.159854	4.30194	1.69309e-05	0.00043182
AT1G70810	95.3424	0.687229	0.251013	2.73783	0.0061847	0.0451949
AT3G12820	21.8072	0.686919	0.468685	1.46563	0.142749	0.379724
AT5G02550	272.014	0.686894	0.344015	1.9967	0.0458579	0.184626
AT5G04700	72.433	0.686894	0.282184	2.43421	0.0149245	0.0845411
AT5G61340	47.9371	0.685892	0.325779	2.10539	0.0352576	0.154209
AT5G49660	534.471	0.683639	0.27884	2.45172	0.0142175	0.0815338
AT2G38460	68.6616	0.683044	0.291076	2.34662	0.0189447	0.100315
AT3G18280	509.291	0.682538	0.288814	2.36324	0.0181159	0.0972347
AT1G23550	31.6393	0.682498	0.353441	1.93101	0.053482	0.204996
AT5G15843	8.8998	0.682278	1.14009	0.598442	0.549545	0.78314
AT5G58650	74.2919	0.680168	0.339069	2.00598	0.0448579	0.182147
AT2G34880	3.31486	0.679571	1.03249	0.658189	0.510417	0.755933
AT1G20823	391.868	0.679476	0.193475	3.51197	0.000444806	0.00609358
AT2G28610	67.1985	0.679405	0.281657	2.41217	0.015858	0.0885799
AT4G22470	3.27847	0.678954	1.68048	0.404023	0.686196	0.866366
AT5G43910	136.012	0.678623	0.190002	3.57166	0.000354732	0.00508994
AT5G49900	133.447	0.678302	0.217303	3.12146	0.00179957	0.0178274
AT1G20530	72.6116	0.677843	0.28478	2.38024	0.0173016	0.0941969
AT3G13540	4.44582	0.677747	1.01684	0.66652	0.505079	0.752211
AT3G47010	227.435	0.677578	0.168808	4.0139	5.97233e-05	0.00121443
AT3G61660	3.11833	0.677502	1.10231	0.614618	0.538807	0.776572
AT3G20978	3.41078	0.676983	1.71817	0.394014	0.693571	0.871107
AT3G48185	64.0952	0.676961	0.293989	2.30268	0.0212971	0.108517
AT5G28640	3353.61	0.676003	0.185219	3.64974	0.000262507	0.00398305
AT5G18670	2947.87	0.675339	0.382833	1.76405	0.0777228	0.260557
AT5G43830	3262.5	0.674212	0.173502	3.88591	0.000101947	0.00186081
AT2G07540	20.1777	0.67284	0.549886	1.2236	0.221103	0.492123
AT3G06020	142.373	0.672591	0.30547	2.20182	0.0276779	0.130348
AT4G31680	17.9281	0.672072	0.632104	1.06323	0.287677	0.566508
AT4G34065	8.40424	0.671177	0.724173	0.926819	0.35402	0.629823
AT3G13170	24.2358	0.671103	0.442165	1.51777	0.129074	0.35924
AT1G63520	16.4177	0.671016	0.66238	1.01304	0.311042	0.590023
AT2G39830	402.298	0.670903	0.17882	3.75184	0.000175541	0.00285894
AT5G18780	57.5873	0.67062	0.352241	1.90387	0.0569273	0.213922
AT5G53486	1097.87	0.670308	0.220833	3.03536	0.00240249	0.0221848
AT3G06750	125.474	0.670005	0.27204	2.46289	0.013782	0.0799374
AT4G14830	45.4158	0.669593	0.320875	2.08677	0.0369088	0.159097
AT5G64550	818.164	0.668918	0.174785	3.82708	0.000129671	0.00224323
AT1G60160	908.858	0.668731	0.152404	4.38788	1.14461e-05	0.000314745
AT4G23713	312.529	0.668717	0.141317	4.73204	2.22272e-06	8.13556e-05
AT3G09490	14.7967	0.668689	0.626936	1.0666	0.286153	0.565396
AT1G14790	405.144	0.668682	0.163445	4.09118	4.29187e-05	0.000930783
AT3G04640	27.9889	0.66867	0.616524	1.08458	0.278107	0.555815
AT3G56950	526.163	0.668663	0.12308	5.43277	5.54869e-08	3.45483e-06
AT1G69730	113.221	0.667481	0.272011	2.45387	0.0141326	0.081236
AT3G55230	22.3516	0.666975	0.626874	1.06397	0.287343	0.566241
AT3G11410	699.929	0.665626	0.167933	3.96365	7.38139e-05	0.00143655
AT4G17350	112.869	0.665471	0.228036	2.91827	0.00351981	0.0296104
AT1G33700	270.255	0.664693	0.284726	2.3345	0.0195696	0.102429
AT1G35830	126.059	0.664061	0.302225	2.19724	0.0280033	0.131406
AT4G37620	6.08178	0.663842	1.0722	0.619138	0.535826	0.774472
AT2G42990	17.0353	0.663228	0.511702	1.29612	0.194934	0.456956
AT5G60800	252.602	0.663165	0.168713	3.93073	8.46888e-05	0.00159753
AT3G28350	15.5931	0.662383	0.514449	1.28756	0.1979	0.460545
AT3G42670	661.366	0.662089	0.152739	4.33478	1.45909e-05	0.000381471
AT3G01670	1715.3	0.662062	0.257998	2.56616	0.0102833	0.0652693
AT5G42146	48.408	0.662012	0.475021	1.39365	0.163423	0.412315
AT1G05400	14.341	0.661777	0.610919	1.08325	0.278698	0.556728
AT3G14560	326.253	0.661515	0.285319	2.3185	0.0204219	0.105409
AT3G27190	344.216	0.661293	0.175451	3.7691	0.000163834	0.00271061
AT1G02950	126.158	0.660466	0.232123	2.84533	0.00443657	0.0352342
AT4G31640	101.003	0.660196	0.291997	2.26097	0.0237611	0.117194
AT4G16350	4.98194	0.659823	1.05645	0.624564	0.532257	0.772106
AT1G28685	53.4693	0.659585	0.44363	1.48679	0.13707	0.371278
AT5G03510	77.3062	0.658865	0.292173	2.25505	0.0241301	0.118417
AT1G06180	272.511	0.658556	0.186146	3.53784	0.000403412	0.00564479
AT1G29240	267.786	0.657841	0.186745	3.52268	0.000427213	0.00590261
AT1G53860	190.545	0.657534	0.216078	3.04304	0.00234203	0.0217357
AT1G60390	368.198	0.657204	0.138905	4.73131	2.23077e-06	8.15071e-05
AT1G12070	5.54841	0.656984	1.03986	0.631802	0.527516	0.768599
AT5G04230	227.072	0.656711	0.249188	2.63541	0.00840357	0.0561935
AT2G23060	52.9693	0.656119	0.360063	1.82224	0.068419	0.241119
AT3G10870	426.566	0.655966	0.187213	3.50385	0.00045858	0.00623687
AT1G61710	7.44365	0.655218	0.962338	0.680861	0.49596	0.745411
AT5G65700	4479.64	0.655166	0.159433	4.10933	3.968e-05	0.000877884
AT5G24590	746.383	0.654975	0.125737	5.20909	1.89765e-07	9.87298e-06
AT1G06660	264.593	0.654649	0.148378	4.41205	1.02397e-05	0.0002883
AT1G26920	120.259	0.654588	0.265693	2.46371	0.0137509	0.0798233
AT2G47180	375.232	0.654167	0.538008	1.21591	0.224021	0.495514
AT2G04395	3.57431	0.65399	1.51957	0.430379	0.66692	0.855822
AT3G57260	12.1713	0.653957	1.13077	0.578327	0.563043	0.792202
AT1G65590	349.803	0.653411	0.149925	4.35825	1.31104e-05	0.00035112
AT4G15140	413.254	0.653267	0.233822	2.79386	0.00520823	0.0397147
AT1G73590	2092.64	0.652813	0.110085	5.93007	3.02808e-09	2.85859e-07
AT1G67040	1424.78	0.652784	0.162479	4.01764	5.87834e-05	0.0012
AT4G02005	58.8391	0.652698	0.324822	2.00941	0.0444941	0.180846
AT4G21865	48.2754	0.651375	0.434261	1.49996	0.133624	0.366671
AT5G13660	241.607	0.651052	0.167664	3.88308	0.000103142	0.00187281
AT3G15170	182.82	0.650764	0.330593	1.96847	0.0490139	0.193121
AT1G06760	6031.88	0.650759	0.112401	5.7896	7.05531e-09	5.91465e-07
AT1G56210	651.572	0.650664	0.13829	4.70507	2.53773e-06	9.03492e-05
AT2G25680	121.202	0.650186	0.327272	1.98669	0.0469572	0.187856
AT1G32330	307.668	0.650104	0.156201	4.16197	3.15518e-05	0.000735492
AT4G19200	924.371	0.649897	0.230084	2.82461	0.0047338	0.0369063
AT1G48870	74.8704	0.649203	0.298933	2.17173	0.0298759	0.137352
AT5G15770	67.316	0.648816	0.303308	2.13913	0.0324253	0.145701
AT1G36730	188.797	0.648579	0.987207	0.656984	0.511191	0.756664
AT1G08080	9.01289	0.647859	0.682551	0.949173	0.342533	0.620604
AT4G04620	107.88	0.647768	0.342389	1.89191	0.0585035	0.217918
AT1G72852	12.545	0.6477	0.688191	0.941163	0.346621	0.623918
AT1G52700	106.528	0.647412	0.23951	2.70306	0.00687037	0.0486877
AT5G07190	50.6668	0.647356	0.331886	1.95053	0.0511126	0.198696
AT2G32880	12.2069	0.647237	0.668403	0.968334	0.332878	0.611166
AT1G55110	675.108	0.646691	0.163931	3.94489	7.98361e-05	0.0015309
AT1G30100	15.2684	0.646427	0.590111	1.09543	0.273327	0.551416
AT2G31902	51.1045	0.646276	0.324341	1.99258	0.0463074	0.185898
AT4G30830	25.7818	0.646252	0.410635	1.57378	0.115537	0.335359
AT2G31730	445.847	0.646212	0.184889	3.49514	0.000473812	0.00639401
AT1G52720	413.717	0.645309	0.280236	2.30273	0.0212941	0.108517
AT5G40960	20.7727	0.645225	0.485059	1.3302	0.183453	0.441043
AT5G41612	48.4314	0.645092	0.370666	1.74036	0.0817964	0.268679
AT3G25620	48.2358	0.643828	0.411133	1.56598	0.117353	0.338555
AT1G03820	93.8203	0.643821	0.329601	1.95333	0.0507802	0.197865
AT3G32925	5.15388	0.643665	0.97204	0.66218	0.507856	0.754014
AT4G28040	3.23055	0.643526	1.21201	0.530957	0.595449	0.81342
AT5G18040	307.44	0.642966	0.17359	3.70392	0.00021229	0.00335784
AT1G79620	171.461	0.6429	0.321868	1.9974	0.0457816	0.184499
AT5G23350	72.3905	0.641598	0.329392	1.94783	0.0514356	0.199758
AT5G57690	12.269	0.641091	0.64578	0.992739	0.320837	0.599465
AT3G55580	74.4751	0.641079	0.32854	1.9513	0.0510219	0.19841
AT5G48657	7.15322	0.641076	0.902098	0.710649	0.477302	0.731073
AT3G17770	766.267	0.640752	0.122064	5.24933	1.52652e-07	8.27217e-06
AT5G59845	7.24289	0.639949	0.827305	0.773535	0.439206	0.702534
AT1G52530	66.2353	0.639107	0.304421	2.09942	0.0357799	0.155861
AT3G54720	1452.97	0.638871	0.114962	5.55724	2.74076e-08	1.93177e-06
AT3G23290	1806.27	0.637429	0.187142	3.40613	0.000658914	0.00828127
AT4G00530	45.1544	0.637298	0.597636	1.06637	0.286259	0.565497
AT4G37970	130.947	0.637155	0.35895	1.77505	0.0758895	0.256568
AT4G03816	5.41221	0.636599	0.893306	0.712633	0.476073	0.729994
AT3G19350	3.28837	0.635082	1.67679	0.378748	0.704875	0.876493
AT1G76770	14.4531	0.634313	0.542219	1.16985	0.242063	0.517823
AT1G70000	97.8303	0.634204	0.35351	1.79402	0.0728101	0.249883
AT1G76410	51.8786	0.633561	0.30894	2.05075	0.0402908	0.168976
AT4G05050	5940.17	0.633058	0.119167	5.31237	1.08211e-07	6.23646e-06
AT4G00850	119.439	0.633044	0.231815	2.73081	0.00631783	0.0459748
AT4G25150	291.626	0.63296	0.179013	3.53583	0.000406495	0.00567651
AT1G51538	51.4643	0.632956	0.326872	1.9364	0.0528182	0.203203
AT1G33475	21.3468	0.632744	0.465903	1.3581	0.174431	0.428488
AT1G78865	553.864	0.632624	0.169223	3.7384	0.000185197	0.00299053
AT5G45720	311.228	0.632451	0.204619	3.09087	0.0019957	0.0192138
AT5G25475	583.243	0.632288	0.148486	4.25822	2.06064e-05	0.000514249
AT5G17260	40.4557	0.63139	0.412421	1.53094	0.125785	0.353722
AT1G12260	53.7711	0.631279	0.477219	1.32283	0.185893	0.4444
AT2G38640	73.3363	0.631012	0.416779	1.51402	0.130021	0.360859
AT5G24850	603.563	0.630762	0.210149	3.0015	0.00268652	0.024159
AT3G12890	239.102	0.630699	0.277378	2.27379	0.0229788	0.114856
AT1G54680	28.5395	0.630577	0.435748	1.44711	0.147865	0.387648
AT3G26960	31.3475	0.630519	0.551793	1.14267	0.253174	0.529637
AT2G22660	2026.45	0.630226	0.114783	5.49058	4.00615e-08	2.60375e-06
AT4G01525	577.635	0.630048	0.20142	3.12803	0.00175982	0.0175503
AT5G56544	8.66871	0.629993	0.861044	0.731662	0.464375	0.721328
AT1G32460	561.725	0.629923	0.287573	2.19048	0.0284892	0.133058
AT5G67160	167.672	0.629907	0.201554	3.12526	0.00177649	0.0176658
AT1G22885	63.352	0.629562	0.529103	1.18987	0.234099	0.508327
AT3G13898	25.0138	0.62856	0.476051	1.32036	0.186714	0.445697
AT5G47250	152.046	0.628464	0.233443	2.69215	0.00709934	0.0498434
AT5G45440	31.2463	0.627646	0.385667	1.62743	0.103646	0.313082
AT1G51055	20.6986	0.627556	0.460389	1.3631	0.172851	0.426062
AT2G42850	6.92337	0.627451	0.790129	0.794111	0.427131	0.693738
AT2G42760	182.027	0.627217	0.218288	2.87335	0.00406149	0.0330351
AT4G10420	90.4232	0.62673	0.255363	2.45428	0.0141169	0.081236
AT3G63280	221.9	0.62652	0.193875	3.23156	0.00123115	0.0133848
AT3G26512	9.77348	0.626066	1.17871	0.531144	0.595319	0.81342
AT1G67460	30.5637	0.626057	0.429659	1.4571	0.145088	0.383027
AT5G10430	167.286	0.625898	0.311036	2.0123	0.0441883	0.179953
AT3G42658	28.979	0.625003	0.426432	1.46566	0.142742	0.379724
AT5G14890	60.9303	0.624535	0.275286	2.26867	0.0232883	0.115852
AT1G77380	68.0204	0.624142	0.441188	1.41469	0.157161	0.403153
AT1G52560	8.95831	0.624024	0.691583	0.902312	0.366891	0.640882
AT4G36930	241.53	0.623437	0.194536	3.20473	0.00135187	0.0143023
AT1G27610	4.28974	0.623402	0.993432	0.627523	0.530316	0.770902
AT4G22758	26.7525	0.623155	0.421705	1.47771	0.139487	0.374724
AT1G10480	9.14642	0.623101	0.734183	0.8487	0.396048	0.667963
AT2G14620	42.7924	0.621968	0.37723	1.64878	0.0991932	0.304341
AT1G66890	134.349	0.621933	0.285583	2.17776	0.0294237	0.135996
AT2G21060	2593.62	0.621424	0.221865	2.80091	0.00509593	0.0390582
AT2G42800	811.176	0.621343	0.15169	4.09612	4.20127e-05	0.000915895
AT1G70140	32.3191	0.62026	0.387857	1.5992	0.109777	0.324584
AT3G43920	522.459	0.620214	0.140089	4.42727	9.54332e-06	0.000273117
AT3G10720	262.074	0.619923	0.305952	2.02621	0.0427434	0.175819
AT4G19630	3.3089	0.619859	1.32865	0.466532	0.640835	0.840547
AT5G24120	130.246	0.619651	0.277732	2.23111	0.0256735	0.123587
AT5G27020	5.20201	0.6191	0.977829	0.633137	0.526644	0.767757
AT3G11860	4.44042	0.618946	1.11068	0.557266	0.577346	0.801919
AT5G62250	5.45588	0.61891	0.894083	0.692228	0.488794	0.739661
AT2G38160	460.244	0.618743	0.152433	4.05911	4.926e-05	0.00103496
AT4G30460	81.8304	0.618337	0.512384	1.20679	0.227514	0.499015
AT5G49990	429.298	0.61811	0.126028	4.90453	9.36492e-07	3.85365e-05
AT3G03200	29.7425	0.617861	0.42577	1.45116	0.146735	0.3858
AT2G07659	2.60251	0.617575	1.49407	0.413349	0.679351	0.8627
AT2G26440	348.604	0.616402	0.256352	2.40452	0.0161938	0.0899258
AT1G27730	12.966	0.616342	0.777036	0.793196	0.427664	0.694163
AT1G02350	203.543	0.615155	0.630628	0.975464	0.32933	0.607875
AT5G62380	51.009	0.614572	0.436413	1.40823	0.159062	0.406009
AT3G03520	162.859	0.614571	0.274699	2.23726	0.0252696	0.122264
AT3G27210	120.28	0.614567	0.20677	2.97222	0.00295657	0.0259827
AT4G21550	239.768	0.614555	0.166558	3.68974	0.000224482	0.00351078
AT2G17820	909.95	0.613015	0.170559	3.59416	0.000325445	0.00475465
AT1G04880	51.7067	0.612097	0.300509	2.03687	0.0416636	0.172671
AT1G69910	791.59	0.611553	0.11548	5.29577	1.18516e-07	6.75574e-06
AT2G23950	948.373	0.611251	0.134402	4.54792	5.41783e-06	0.000170229
AT4G12005	9.0987	0.610888	0.773217	0.79006	0.429493	0.695637
AT5G10150	384.054	0.610619	0.135897	4.49324	7.01464e-06	0.000211483
AT5G53700	2.89214	0.610551	1.25877	0.485037	0.62765	0.8322
AT2G24310	71.8437	0.610221	0.283834	2.14992	0.0315613	0.142617
AT1G59218	733.153	0.610084	0.19648	3.10507	0.00190234	0.0185547
AT3G48835	3.91792	0.609839	1.39827	0.436139	0.662736	0.853024
AT5G10278	18.5243	0.60983	0.555969	1.09688	0.272695	0.550711
AT4G25160	90.4427	0.60935	0.220693	2.76108	0.00576106	0.0428616
AT1G27660	398.272	0.608823	0.133039	4.57628	4.73322e-06	0.000153337
AT1G78020	634.215	0.60875	0.200425	3.03729	0.00238715	0.0220759
AT4G18120	1382.54	0.608572	0.168353	3.61486	0.000300509	0.00444647
AT1G51440	75.1008	0.608284	0.369804	1.64488	0.0999939	0.306032
AT3G62050	50.0996	0.607448	0.303697	2.00017	0.0454814	0.183677
AT1G30160	29.6788	0.607255	0.490365	1.23837	0.215577	0.484551
AT5G03610	818.277	0.607184	0.157432	3.8568	0.000114882	0.0020433
AT1G22275	109.965	0.606975	0.211122	2.87499	0.0040404	0.0329406
AT3G07260	24.4231	0.606944	0.401588	1.51136	0.130696	0.361764
AT5G57910	130.44	0.606862	0.300902	2.01681	0.0437157	0.178412
AT5G28650	58.4077	0.606762	0.296893	2.04371	0.0409827	0.170765
AT5G02600	164.19	0.606488	0.339137	1.78833	0.0737234	0.252063
AT1G10800	8.43545	0.606227	0.876139	0.691931	0.488981	0.739836
AT1G23380	959.098	0.60608	0.136526	4.4393	9.0253e-06	0.00026152
AT1G31750	3.71248	0.605786	1.10251	0.549464	0.582687	0.804927
AT5G43810	2541.33	0.605377	0.112579	5.37737	7.55798e-08	4.54416e-06
AT2G03090	1082.86	0.604833	0.156704	3.85972	0.000113517	0.00202592
AT1G75290	19.639	0.604555	0.500366	1.20823	0.22696	0.498495
AT3G44716	109.843	0.604298	0.237463	2.54481	0.0109337	0.0681196
AT1G29400	1291.09	0.604007	0.147452	4.09629	4.1982e-05	0.000915895
AT1G21250	1525.78	0.603954	0.251713	2.39937	0.0164232	0.0908491
AT1G48600	1987.17	0.603643	0.170709	3.53609	0.000406098	0.00567476
AT3G02800	18.6909	0.603095	0.516107	1.16855	0.242586	0.518287
AT1G55360	3159.52	0.602953	0.0873923	6.89938	5.22287e-12	1.06744e-09
AT5G57350	1792.86	0.602949	0.275518	2.18842	0.028639	0.133548
AT5G39420	26.0561	0.602332	0.422735	1.42485	0.154202	0.398749
AT4G15430	350.309	0.602264	0.162214	3.71277	0.000205006	0.00325994
AT5G41550	23.8463	0.602186	0.471521	1.27711	0.201563	0.465589
AT2G39375	44.5758	0.602177	0.585202	1.02901	0.303477	0.58195
AT4G18780	173.576	0.602024	0.447211	1.34617	0.178246	0.43402
AT1G79430	250.089	0.601834	0.254702	2.36289	0.0181329	0.0972761
AT1G24577	2.51269	0.601456	1.35251	0.444697	0.656538	0.850199
AT4G00905	81.2379	0.601326	0.254607	2.36178	0.0181874	0.0975194
AT2G28760	229.635	0.601238	0.366333	1.64123	0.100749	0.307434
AT3G30120	3.16814	0.600744	1.26658	0.474306	0.635282	0.836789
AT5G46730	126.665	0.600649	0.475844	1.26228	0.206847	0.47246
AT3G12320	525.321	0.600383	0.204772	2.93196	0.00336831	0.0286245
AT3G50350	45.4403	0.599826	0.354222	1.69336	0.090387	0.287198
AT3G04800	14.0709	0.599531	0.572513	1.04719	0.295011	0.573983
AT1G04555	66.253	0.599108	0.303475	1.97416	0.0483638	0.191427
AT1G60870	685.698	0.598932	0.198902	3.0112	0.00260217	0.0236042
AT1G69580	515.135	0.598618	0.173798	3.44433	0.000572471	0.00745535
AT1G30900	66.8506	0.598159	0.426296	1.40315	0.160571	0.407977
AT4G11130	552.665	0.59811	0.121907	4.9063	9.28126e-07	3.83436e-05
AT5G37940	3.24155	0.598049	1.40279	0.426329	0.669868	0.857233
AT4G31615	508.954	0.596434	0.159363	3.7426	0.000182124	0.00294775
AT1G04090	24.1013	0.596417	0.446363	1.33617	0.181493	0.438606
AT2G28650	13.4695	0.596388	0.626803	0.951475	0.341363	0.619507
AT1G61660	548.261	0.596208	0.243168	2.45184	0.0142129	0.0815338
AT5G56160	75.8983	0.595673	0.235161	2.53305	0.0113076	0.0698997
AT1G05490	245.817	0.595399	0.245013	2.43007	0.0150958	0.0852584
AT1G56080	84.4742	0.595088	0.249336	2.38669	0.0170007	0.0930689
AT3G30867	3.11604	0.594872	1.44247	0.412399	0.680047	0.863156
AT5G37180	150.444	0.594814	0.272134	2.18574	0.028835	0.134123
AT2G40320	70.1812	0.594645	0.437351	1.35965	0.173941	0.427586
AT3G10740	793.08	0.594471	0.207332	2.86724	0.00414069	0.0334705
AT5G65030	8.84016	0.594325	0.665829	0.892609	0.372067	0.645906
AT4G40042	90.5915	0.594284	0.34154	1.74001	0.0818569	0.268815
AT3G14070	103.199	0.593983	0.207668	2.86026	0.00423296	0.0340021
AT5G22630	257.22	0.593687	0.173734	3.41721	0.000632659	0.00801894
AT2G38070	273.249	0.593555	0.163082	3.63962	0.000273044	0.004113
AT4G19050	103.226	0.592687	0.363026	1.63263	0.102547	0.311145
AT4G16610	26.8807	0.591997	0.434671	1.36194	0.173216	0.426489
AT5G01660	477.119	0.591989	0.140868	4.20245	2.64038e-05	0.000637593
AT5G23400	400.035	0.591729	0.131577	4.4972	6.88551e-06	0.000208798
AT4G29080	1027.69	0.591386	0.14093	4.19631	2.71299e-05	0.000651337
AT3G14170	44.3626	0.591261	0.372284	1.5882	0.112242	0.329167
AT3G15800	92.0221	0.589773	0.270801	2.17788	0.0294146	0.135996
AT2G21770	177.386	0.589755	0.20367	2.89564	0.00378392	0.0312278
AT2G16018	3.36443	0.589447	1.81368	0.325	0.745181	0.89501
AT2G32765	333.4	0.589344	0.245193	2.40359	0.016235	0.0900586
AT2G26690	2055.18	0.588996	0.236112	2.49456	0.0126114	0.0752793
AT1G69170	203.438	0.58893	0.169281	3.47901	0.000503272	0.006722
AT2G24680	170.334	0.588193	0.193854	3.0342	0.00241174	0.0222441
AT4G39810	38.8126	0.588011	0.384383	1.52975	0.126078	0.353971
AT2G46890	254.518	0.587988	0.195327	3.01028	0.00261004	0.0236445
AT5G53810	17.238	0.587947	0.523879	1.12229	0.261737	0.538948
AT4G16447	80.2793	0.5875	0.32122	1.82897	0.0674044	0.238465
AT1G49750	1621.12	0.587256	0.209376	2.80479	0.00503488	0.0386755
AT5G60690	2286.65	0.587153	0.0964674	6.08654	1.15375e-09	1.26025e-07
AT1G24100	1424.04	0.586767	0.251968	2.32874	0.019873	0.10349
AT1G10140	35.205	0.586727	0.390197	1.50367	0.132667	0.364716
AT3G45000	5.30522	0.585708	0.857165	0.683309	0.494412	0.744168
AT5G48170	107.919	0.585662	0.267633	2.1883	0.0286477	0.133559
AT2G29750	4.39811	0.585541	0.962568	0.608311	0.542981	0.778828
AT5G57685	329.104	0.585398	0.184854	3.16681	0.00154119	0.0158784
AT1G18773	38.8501	0.585272	0.340553	1.71859	0.0856885	0.276779
AT2G41070	282.242	0.585237	0.233139	2.51025	0.0120645	0.0729536
AT5G57130	2290.87	0.584894	0.132054	4.4292	9.45828e-06	0.000271055
AT5G45960	150.775	0.584728	0.229641	2.54627	0.0108882	0.0679642
AT5G12270	4.14558	0.584609	1.40592	0.415818	0.677543	0.861557
AT4G05520	766.912	0.584238	0.144051	4.05577	4.99687e-05	0.00104563
AT3G20475	71.8871	0.584117	0.341989	1.708	0.0876364	0.281113
AT5G59730	639.068	0.5838	0.186589	3.1288	0.00175521	0.017521
AT3G15050	13.4254	0.583102	0.611822	0.953058	0.340561	0.6186
AT1G63020	695.515	0.581749	0.123074	4.72683	2.28051e-06	8.30337e-05
AT1G58070	54.7613	0.581669	0.356552	1.63137	0.102812	0.311487
AT1G55180	114.387	0.581535	0.213643	2.722	0.00648887	0.0468595
AT1G07750	470.91	0.581182	0.135912	4.27616	1.90146e-05	0.00047853
AT3G03470	17.6155	0.580897	0.654179	0.887978	0.374552	0.647838
AT1G44750	604.048	0.580628	0.117249	4.95208	7.34228e-07	3.10359e-05
AT1G12340	22.2322	0.580552	0.500152	1.16075	0.245744	0.521478
AT2G13128	10.1155	0.580519	0.630807	0.920281	0.357426	0.632931
AT1G09390	442.39	0.580344	0.169816	3.41749	0.000632007	0.00801554
AT4G16015	18.5435	0.580132	0.682662	0.849809	0.395432	0.667963
AT3G44440	3.57095	0.579897	1.18454	0.489556	0.624448	0.83065
AT1G23890	350.348	0.579572	0.143972	4.02559	5.68322e-05	0.00116837
AT5G47960	10.0819	0.579543	0.698314	0.829918	0.406585	0.677797
AT4G23930	26.8846	0.579424	0.440753	1.31462	0.188637	0.448748
AT4G11530	53.285	0.579354	0.322529	1.79628	0.0724493	0.249136
AT1G70475	91.1013	0.579334	0.213727	2.71063	0.00671559	0.0478836
AT2G32160	7.52083	0.579085	1.12723	0.513725	0.607444	0.819788
AT5G22560	4.54658	0.579059	1.06439	0.544029	0.586422	0.807239
AT1G54217	51.7725	0.579027	0.283002	2.04602	0.0407546	0.170155
AT2G39420	157.947	0.578994	0.255033	2.27027	0.023191	0.115584
AT3G17020	1140.59	0.578805	0.15398	3.75897	0.000170614	0.00279837
AT5G46590	99.2721	0.578656	0.336167	1.72134	0.0851897	0.275806
AT5G12880	13.6634	0.578508	0.802752	0.720655	0.471122	0.725817
AT5G11990	47.2766	0.57831	0.397465	1.455	0.14567	0.384057
AT5G50720	78.6159	0.57813	0.38389	1.50598	0.132072	0.363945
AT1G28400	1559.85	0.577646	0.17875	3.23158	0.00123107	0.0133848
AT3G24810	171.027	0.577388	0.210724	2.74002	0.0061436	0.0449891
AT5G63710	322.981	0.577341	0.27137	2.12751	0.0333779	0.148764
AT4G14140	45.1631	0.577291	0.387248	1.49076	0.136026	0.369904
AT1G06170	12.2506	0.576664	0.565782	1.01923	0.308092	0.587007
AT2G12440	20.287	0.576492	0.500654	1.15148	0.249535	0.525723
AT5G02030	1039.13	0.576425	0.195859	2.94306	0.00324985	0.0279477
AT2G01610	299.093	0.576199	0.207225	2.78055	0.00542665	0.040961
AT1G68400	1077.35	0.576118	0.131156	4.39261	1.11997e-05	0.000308665
AT5G19151	23.9857	0.575727	0.644998	0.892603	0.37207	0.645906
AT4G33080	1789.33	0.57556	0.139539	4.12472	3.71183e-05	0.000836283
AT5G28262	21.0195	0.575366	0.510713	1.12659	0.259915	0.536201
AT4G24250	79.6728	0.575156	0.240779	2.38873	0.0169065	0.0927968
AT2G24250	73.9442	0.574616	0.245086	2.34455	0.0190501	0.100609
AT3G10470	6.44071	0.574222	0.865321	0.663594	0.50695	0.753474
AT5G24205	92.4268	0.574132	0.302891	1.89551	0.0580252	0.216833
AT3G19320	7.65539	0.573714	0.92723	0.61874	0.536088	0.774597
AT3G12410	42.8277	0.573584	0.517016	1.10941	0.267252	0.544509
AT1G75720	21.8542	0.573236	0.512718	1.11803	0.263552	0.540922
AT1G20120	5.23948	0.57323	1.05786	0.541879	0.587902	0.808331
AT4G23730	249.15	0.573204	0.166308	3.44664	0.000567596	0.00741036
AT1G79915	5.29354	0.572866	0.957861	0.598068	0.549795	0.783159
AT3G15810	411.241	0.572787	0.191958	2.98392	0.00284579	0.0252753
AT2G43480	9.97996	0.572661	0.801021	0.714914	0.474662	0.729118
AT3G50630	381.317	0.5722	0.207935	2.75183	0.00592641	0.0436746
AT1G13140	46.1569	0.571855	0.361365	1.58249	0.113539	0.331249
AT5G01740	5.2818	0.571228	0.949785	0.601429	0.547554	0.781592
AT4G14010	328.868	0.570982	0.279921	2.0398	0.0413707	0.171901
AT3G13175	223.064	0.570851	0.305565	1.86818	0.061737	0.225478
AT1G24600	20.3679	0.570806	0.469894	1.21475	0.22446	0.49586
AT1G33660	3.46394	0.569867	1.06663	0.534269	0.593155	0.811845
AT1G16590	97.3408	0.56925	0.249626	2.28041	0.0225832	0.113427
AT5G07660	347.708	0.568996	0.149517	3.80556	0.000141486	0.00239596
AT2G28950	3744.34	0.568986	0.0985462	5.7738	7.75056e-09	6.36614e-07
AT2G26450	16.628	0.568766	0.525889	1.08153	0.279461	0.557642
AT4G17280	28.0848	0.568577	0.413567	1.37481	0.169189	0.420928
AT4G30560	166.83	0.568563	0.182173	3.12101	0.00180229	0.0178374
AT1G71870	438.886	0.568479	0.184766	3.07675	0.00209273	0.0199272
AT5G55950	23.1269	0.568259	0.438672	1.29541	0.195179	0.457273
AT4G30097	6.49041	0.568193	1.09727	0.517825	0.60458	0.818464
AT5G45276	58.6875	0.567756	0.357779	1.58689	0.112537	0.329756
AT4G33070	18.7265	0.567726	0.711014	0.798474	0.424595	0.691895
AT5G19740	407.861	0.566912	0.17314	3.27431	0.00105921	0.0119257
AT4G32890	87.9702	0.566679	0.245953	2.30401	0.0212221	0.108254
AT1G60590	163.073	0.56654	0.355792	1.59234	0.111309	0.327353
AT2G18560	323.236	0.566498	0.189927	2.98272	0.00285696	0.0253507
AT3G13510	4139.08	0.5663	0.10506	5.39027	7.03509e-08	4.25429e-06
AT5G13220	131.925	0.565967	0.508202	1.11366	0.265423	0.542948
AT1G23760	320.788	0.565684	0.146194	3.86942	0.000109095	0.00196719
AT5G65770	1256.04	0.565018	0.165569	3.41259	0.000643492	0.00813154
AT4G25434	13.8027	0.564502	0.572811	0.985495	0.324381	0.603492
AT4G24780	1397.94	0.564497	0.159516	3.53881	0.00040193	0.00562783
AT3G54870	68.1153	0.564255	0.296604	1.90239	0.0571204	0.214489
AT5G48570	140.337	0.564213	0.251238	2.24573	0.0247212	0.120277
AT3G11230	158.487	0.564195	0.173476	3.2523	0.00114475	0.01267
AT3G48090	837.498	0.563982	0.121522	4.64099	3.46744e-06	0.000117628
AT1G78330	6.49411	0.563855	0.924237	0.610077	0.541811	0.778463
AT4G39860	1454.17	0.563786	0.117053	4.8165	1.46097e-06	5.65498e-05
AT5G10520	193.846	0.563658	0.207929	2.71082	0.00671174	0.0478794
AT1G26760	368.464	0.563497	0.157303	3.58225	0.000340647	0.0049337
AT1G44100	470.762	0.563428	0.273779	2.05796	0.0395937	0.16708
AT5G58280	49.1046	0.562734	0.353261	1.59297	0.111167	0.32712
AT5G03990	118.44	0.562459	0.238961	2.35377	0.0185842	0.0989342
AT2G33051	21.4314	0.562386	0.729259	0.771175	0.440603	0.703429
AT3G44770	75.7904	0.562252	0.243759	2.30659	0.0210778	0.107841
AT4G16370	4126.22	0.562239	0.197894	2.84111	0.00449562	0.0355542
AT4G15970	3.0609	0.562015	1.20572	0.466125	0.641126	0.840717
AT5G56990	32.9475	0.561937	0.405354	1.38629	0.165659	0.41529
AT3G58720	114.482	0.561934	0.35858	1.56711	0.117089	0.338015
AT2G28510	648.321	0.561915	0.149316	3.76327	0.000167703	0.00276583
AT5G44400	581.311	0.561903	0.299489	1.87621	0.0606271	0.222943
AT5G60610	21.6944	0.561849	0.438282	1.28194	0.199865	0.463619
AT1G62400	17.156	0.56181	0.490968	1.14429	0.252504	0.528808
AT4G22770	173.332	0.561568	0.224372	2.50285	0.0123199	0.0739303
AT1G63855	59.848	0.561171	0.272348	2.06049	0.0393517	0.166429
AT4G18580	20.2763	0.561082	0.464199	1.20871	0.226775	0.498361
AT5G48350	16.3628	0.560837	0.604417	0.927897	0.353461	0.629418
AT4G22840	55.2096	0.560382	0.309743	1.80918	0.0704226	0.244592
AT5G17490	79.3064	0.560276	0.276965	2.02291	0.0430825	0.176691
AT3G58540	14.727	0.560065	0.595212	0.94095	0.34673	0.623918
AT3G09190	140.394	0.559363	0.208961	2.67688	0.00743119	0.051748
AT3G07200	266.054	0.559315	0.186636	2.99683	0.00272801	0.0244583
AT3G45700	12.9258	0.558739	0.795232	0.702611	0.482298	0.73452
AT3G20570	428.323	0.557213	0.226979	2.45491	0.0140921	0.0811941
AT2G27740	46.5369	0.557086	0.472495	1.17903	0.238386	0.513839
AT3G09730	149.901	0.556936	0.244792	2.27513	0.0228979	0.114534
AT5G59860	3.22998	0.556443	1.27392	0.436796	0.662259	0.85269
AT5G38780	34.8781	0.556094	0.423142	1.3142	0.188778	0.448983
AT5G16190	99.4272	0.555936	0.263448	2.11023	0.0348385	0.15305
AT5G49150	225.924	0.555803	0.177359	3.13377	0.00172576	0.017285
AT5G58730	408.022	0.555748	0.158034	3.51662	0.000437076	0.0060113
AT5G49120	40.7158	0.555642	0.453034	1.22649	0.220014	0.49125
AT2G17640	301.739	0.555435	0.169374	3.27934	0.00104052	0.0117533
AT2G19920	1243.08	0.555215	0.15728	3.5301	0.000415405	0.00578159
AT3G54120	51.4055	0.554462	0.309109	1.79374	0.0728545	0.249994
AT3G57830	734.845	0.554084	0.126067	4.39517	1.10689e-05	0.000306273
AT3G16565	75.9511	0.55338	0.243364	2.27388	0.0229731	0.114854
AT5G09320	4.14926	0.553333	0.999568	0.553572	0.579872	0.803098
AT3G20480	31.6056	0.552879	0.346711	1.59464	0.110793	0.326344
AT1G03710	42.1756	0.552865	0.410809	1.3458	0.178368	0.43402
AT1G70920	27.3887	0.552824	0.432333	1.2787	0.201003	0.465017
AT5G51310	16.0965	0.552814	0.533361	1.03647	0.299982	0.578467
AT5G65710	322.221	0.552737	0.179891	3.07261	0.00212193	0.0201593
AT5G61840	721.111	0.552674	0.131512	4.20245	2.64047e-05	0.000637593
AT5G53200	25.3204	0.552566	0.488392	1.1314	0.257887	0.534236
AT5G48800	444.769	0.552007	0.18237	3.02685	0.0024712	0.0227222
AT5G11975	61.6757	0.55124	0.441988	1.24718	0.212331	0.48015
AT1G10110	8.43213	0.550877	0.717525	0.767746	0.442638	0.705402
AT1G76440	245.511	0.550674	0.192021	2.86778	0.00413364	0.0334332
AT5G50820	40.1644	0.550423	0.3876	1.42008	0.155584	0.400636
AT4G37445	50.9865	0.549602	0.295772	1.8582	0.0631412	0.228853
AT1G75163	11.2985	0.549202	0.722031	0.760635	0.446875	0.707855
AT2G16570	241.743	0.549015	0.220526	2.48957	0.0127898	0.0760431
AT4G28700	13.2875	0.548246	0.580686	0.944136	0.3451	0.622823
AT5G51060	4.02247	0.548136	1.03438	0.529918	0.596169	0.814104
AT1G07090	273.539	0.547735	0.333545	1.64216	0.100556	0.307025
AT3G06520	52.796	0.547696	0.315637	1.73521	0.0827038	0.27074
AT3G02770	227.284	0.547358	0.225944	2.42254	0.0154125	0.086718
AT5G49360	1506.23	0.547259	0.462353	1.18364	0.236556	0.511481
AT2G28340	3.063	0.545853	1.14089	0.478446	0.632333	0.835118
AT1G79640	200.424	0.545784	0.220633	2.47372	0.0133716	0.0784508
AT4G08950	1031.53	0.54552	0.232189	2.34947	0.0188003	0.0997028
AT5G27400	205.191	0.545353	0.222581	2.45014	0.0142802	0.0817806
AT1G76540	1075.6	0.545212	0.09976	5.46523	4.62294e-08	2.94949e-06
AT2G46455	51.014	0.544889	0.320309	1.70114	0.0889175	0.283956
AT3G04040	16.0713	0.54486	0.54243	1.00448	0.315147	0.594152
AT5G27690	148.199	0.544401	0.275164	1.97846	0.047877	0.190295
AT2G38800	1871.59	0.544261	0.17883	3.04346	0.00233875	0.0217269
AT2G03550	204.783	0.544117	0.223054	2.4394	0.0147116	0.083701
AT5G54800	823.917	0.543706	0.166529	3.26492	0.00109494	0.0122568
AT1G14750	74.5227	0.543631	0.301502	1.80308	0.0713762	0.246739
AT3G60670	88.5387	0.542585	0.232542	2.33328	0.0196337	0.102713
AT4G37890	109.519	0.542211	0.216921	2.49958	0.012434	0.0744574
AT1G38131	216.287	0.541918	0.203868	2.65818	0.00785638	0.053705
AT1G15740	1046.53	0.541895	0.209539	2.58613	0.00970614	0.0626419
AT2G39870	2218.98	0.541804	0.133657	4.05369	5.04156e-05	0.00105362
AT4G11911	3.37393	0.541771	1.62284	0.333842	0.738499	0.892166
AT5G54670	1026.2	0.541609	0.154219	3.51195	0.000444832	0.00609358
AT1G14900	2316.14	0.541491	0.156746	3.45457	0.000551165	0.00725028
AT4G03010	189.7	0.541438	0.185433	2.91985	0.00350197	0.0294841
AT3G05030	606.496	0.541254	0.169448	3.19422	0.00140211	0.0147367
AT3G42850	16.2762	0.541169	0.563086	0.961077	0.336514	0.61504
AT5G09970	338.999	0.541019	0.183334	2.951	0.00316743	0.0274313
AT4G22270	72.4854	0.540977	0.302048	1.79103	0.0732888	0.251011
AT2G30790	49.6493	0.540867	0.331582	1.63117	0.102854	0.311533
AT5G13820	146.637	0.54017	0.211565	2.55321	0.0106735	0.0669719
AT5G05480	283.818	0.539982	0.147995	3.64866	0.000263611	0.00399689
AT4G08150	2269.08	0.539937	0.135229	3.99276	6.53082e-05	0.00130012
AT1G77400	106.206	0.539793	0.222461	2.42646	0.0152471	0.0859497
AT3G49920	65.0034	0.539303	0.341669	1.57844	0.114465	0.333391
AT4G09890	282.159	0.539145	0.274417	1.96469	0.0494499	0.194472
AT1G04540	121.745	0.538934	0.22644	2.38003	0.0173113	0.0942009
AT5G48060	186.723	0.538566	0.237437	2.26824	0.0233143	0.115922
AT3G48390	18.4895	0.538462	0.636659	0.845763	0.397685	0.669359
AT1G34460	157.005	0.538417	0.222851	2.41604	0.0156902	0.0878308
AT2G47460	75.6707	0.5382	0.292696	1.83877	0.0659492	0.235317
AT1G15085	66.9741	0.536309	0.425033	1.2618	0.207019	0.472595
AT4G15450	302.134	0.536176	0.176126	3.04427	0.00233244	0.0216853
AT1G72920	4.98992	0.536112	0.874894	0.612773	0.540026	0.777632
AT3G56220	34.7229	0.535946	0.531148	1.00903	0.312958	0.5919
AT1G75170	549.628	0.535794	0.203754	2.62961	0.0085484	0.0568731
AT2G37330	44.7294	0.535403	0.33872	1.58067	0.113954	0.33211
AT3G25020	494.485	0.535333	0.223714	2.39293	0.0167144	0.0920569
AT3G22850	971.463	0.535014	0.151757	3.52546	0.000422741	0.00586023
AT3G06070	148.45	0.534823	0.292295	1.82974	0.0672893	0.238296
AT5G47800	235.772	0.534306	0.196834	2.71449	0.0066377	0.0476211
AT2G45930	22.7185	0.534099	0.507783	1.05182	0.29288	0.57197
AT3G14310	4529.8	0.534082	0.155455	3.4356	0.000591252	0.00761908
AT3G16330	175.495	0.533979	0.216532	2.46605	0.0136611	0.0794348
AT3G16490	200.46	0.533347	0.168327	3.16851	0.00153221	0.0158015
AT2G05950	6.55732	0.533327	0.787023	0.677651	0.497993	0.746489
AT4G18020	2090.58	0.533087	0.123906	4.30236	1.68986e-05	0.000431525
AT3G20640	166.984	0.53303	0.256417	2.07876	0.0376396	0.161446
AT1G52245	79.3365	0.532963	0.268177	1.98736	0.0468827	0.18771
AT4G16130	616.543	0.532843	0.181019	2.94357	0.00324455	0.0279477
AT1G69485	13.8408	0.532416	0.629081	0.846339	0.397364	0.669158
AT5G11110	222.052	0.532196	0.178651	2.97897	0.0028922	0.0255786
AT5G61070	135.458	0.532045	0.206651	2.5746	0.0100355	0.0643029
AT3G52460	15.0947	0.532012	0.483957	1.0993	0.271639	0.549307
AT1G20160	219.934	0.531909	0.688702	0.772335	0.439916	0.703073
AT3G48670	2417.87	0.531746	0.129749	4.09826	4.16276e-05	0.000909399
AT1G26665	296.389	0.531371	0.170255	3.12103	0.0018022	0.0178374
AT1G17480	275.285	0.530974	0.154268	3.4419	0.000577635	0.00748057
AT3G11390	13.4707	0.530587	0.618867	0.857351	0.391251	0.664171
AT2G37180	1255.16	0.530227	0.256971	2.06337	0.0390772	0.165671
AT1G56020	497.395	0.53018	0.171412	3.09302	0.00198134	0.0190931
AT1G04425	324.016	0.530175	0.192377	2.75592	0.00585276	0.0433924
AT1G04150	158.288	0.529735	0.214448	2.47022	0.013503	0.0788007
AT1G68640	878.215	0.529428	0.161677	3.27459	0.00105814	0.01192
AT5G03795	26.4313	0.52921	0.39653	1.3346	0.182007	0.439035
AT5G16850	84.591	0.528607	0.278572	1.89756	0.0577544	0.216114
AT2G29125	122.41	0.528296	0.26807	1.97074	0.0487536	0.192307
AT5G04680	156.164	0.527901	0.242618	2.17585	0.0295665	0.136289
AT2G42890	231.081	0.527521	0.18637	2.8305	0.0046475	0.0364104
AT1G03750	194.503	0.527324	0.167239	3.15311	0.0016154	0.0164641
AT4G32710	912.758	0.527094	0.115463	4.56505	4.99377e-06	0.000160266
AT1G08340	54.786	0.527052	0.454096	1.16066	0.245779	0.521478
AT2G36570	2314.3	0.526826	0.151003	3.48885	0.000485098	0.00651681
AT1G76740	412.09	0.525638	0.164557	3.19427	0.00140187	0.0147367
AT5G20150	33.8858	0.524812	0.381963	1.37399	0.169446	0.421202
AT1G28290	23930.5	0.524606	0.0950841	5.51728	3.44279e-08	2.30955e-06
AT5G08220	6.32034	0.524474	0.959495	0.546615	0.584643	0.806198
AT5G18720	16.1192	0.524291	0.553836	0.946654	0.343815	0.621848
AT1G19396	3.03132	0.524233	1.94222	0.269914	0.787226	0.915621
[truncated: 18,865 more rows]

## Sheet: Fig3B Col_0 13LDs vs Col_0 7LDs
Legend: Table of log2FoldChange comparing Col-0 13 LDs and Col-0 7 LDs. Data used to generate the venn diagram on Fig. 3B
	baseMean	log2FoldChange	lfcSE	stat	pvalue	padj
AT2G07741	13.3476	19.6774	4.24953	4.6305	3.64787e-06	0.000104123
AT5G18560	31.1447	7.93864	1.29538	6.12843	8.87506e-10	9.06396e-08
AT1G04660	21.3203	7.07201	1.42655	4.95742	7.1434e-07	2.67745e-05
AT2G18480	88.8535	7.06052	1.42434	4.95705	7.1571e-07	2.67808e-05
AT4G26582	7.9348	6.32987	1.81528	3.48698	0.000488501	0.00491237
AT4G01890	6.95599	6.1081	1.54409	3.9558	7.62774e-05	0.00115213
AT3G49668	3.88658	6.10001	4.25205	1.4346	0.1514	0.337296
AT1G54660	33.9556	6.01867	1.39762	4.30636	1.65959e-05	0.000344033
AT4G21690	11.4634	5.92529	1.40924	4.2046	2.61544e-05	0.000496845
AT3G54630	6.88393	5.89952	4.2528	1.38721	0.165379	0.356505
AT5G62165	55.7166	5.89349	1.0849	5.43228	5.56396e-08	3.12818e-06
AT5G42610	5.96113	5.86941	1.60866	3.64862	0.000263649	0.00303363
AT1G21890	29.6321	5.83722	1.34365	4.3443	1.39723e-05	0.000304085
AT4G08300	114.4	5.66821	1.16035	4.88493	1.03467e-06	3.62771e-05
AT3G61118	4.56387	5.63785	1.59392	3.53709	0.000404568	0.00423275
AT2G42930	3.24185	5.63768	2.92152	1.92971	0.0536432	0.168379
AT1G68850	4.16971	5.53746	1.84734	2.99753	0.00272174	0.0189014
AT1G70260	594.976	5.50791	0.87486	6.29576	3.05891e-10	3.60337e-08
AT5G44630	173.767	5.48071	0.723624	7.57398	3.61969e-14	1.18513e-11
AT5G54203	2.35215	5.37576	4.25532	1.2633	0.206481	0.409868
AT1G12610	6.23702	5.36739	1.82031	2.94861	0.00319203	0.021316
AT3G04570	3.81321	5.35744	2.58873	2.06952	0.038497	0.133484
AT1G32280	3.97668	5.35126	1.97058	2.71557	0.00661608	0.0368804
AT1G68170	5.64789	5.2592	1.48706	3.53665	0.000405229	0.00423569
AT5G51870	5.0055	5.14727	1.7273	2.97995	0.002883	0.0197864
AT4G00872	10.2184	5.06284	1.39296	3.6346	0.000278412	0.00316576
AT1G27580	5.02194	5.0187	4.25798	1.17866	0.238535	0.448243
AT5G05390	9.63387	4.99871	1.70969	2.92375	0.0034584	0.0227334
AT3G17720	2.24058	4.94307	3.31298	1.49203	0.135691	0.313644
AT2G18190	4.88928	4.93662	1.63	3.02861	0.00245685	0.0174479
AT5G58360	12.4765	4.90712	1.40722	3.4871	0.000488284	0.00491237
AT1G51220	11.7892	4.89329	1.36578	3.58278	0.000339957	0.00370838
ATMG00220	1.66927	4.88123	4.2587	1.14618	0.251722	0.463802
AT4G08290	379.8	4.83044	1.04291	4.6317	3.62672e-06	0.000103652
AT5G15800	36.0033	4.81982	1.19097	4.04697	5.1886e-05	0.000853459
AT5G01542	9.85394	4.81315	3.43825	1.39988	0.161548	0.351481
AT2G12646	1.79188	4.81284	3.46318	1.38972	0.164615	0.355583
AT3G57587	1.59124	4.81243	3.89174	1.23657	0.216245	0.422657
AT4G25110	7.71661	4.80296	1.99015	2.41337	0.0158057	0.0702252
AT5G44316	1.92781	4.79221	2.25284	2.12718	0.0334048	0.120282
ATMG01230	1.69363	4.77636	2.54882	1.87395	0.0609375	0.184011
AT3G24210	2.49031	4.76802	2.27054	2.09995	0.0357331	0.12634
AT4G01420	1.74327	4.73718	2.21765	2.13612	0.0326694	0.118445
AT1G18382	2.59909	4.73634	2.5332	1.8697	0.0615251	0.185283
AT5G09978	2.81122	4.72915	1.66358	2.84275	0.00447257	0.0276527
AT1G30282	2.25018	4.72647	2.42934	1.94558	0.0517053	0.164194
AT1G22990	12.5115	4.72442	1.2984	3.63864	0.000274078	0.00312767
AT3G30716	2.17809	4.715	4.06028	1.16125	0.24554	0.456281
AT5G48575	4.00979	4.67651	1.71202	2.73157	0.00630326	0.0355731
AT1G24938	1.51674	4.67356	4.17573	1.11922	0.263046	0.475941
AT1G63615	1.70942	4.67187	4.16693	1.12118	0.262212	0.474972
AT1G04720	1.44164	4.66985	4.26054	1.09607	0.273048	0.486681
AT5G15265	4.85793	4.66898	1.4094	3.31273	0.000923886	0.00812698
AT5G45630	13.1854	4.64481	1.53349	3.02892	0.0024543	0.0174354
AT2G38600	56.358	4.62413	0.888663	5.20347	1.95605e-07	9.09175e-06
AT1G19530	16.4548	4.61512	1.23004	3.75202	0.000175417	0.002214
AT5G46650	4.35358	4.59737	1.79713	2.55817	0.0105223	0.0519248
ATMG01270	2.00991	4.59195	4.1227	1.11382	0.265356	0.478371
AT1G68880	2.96669	4.5663	2.28024	2.00255	0.0452256	0.149459
AT5G44620	1198.71	4.53876	0.362262	12.529	5.18403e-36	5.77086e-32
AT3G29772	4.11254	4.53279	1.81953	2.49118	0.0127318	0.0598019
AT1G53160	391.007	4.52695	0.596456	7.58975	3.20516e-14	1.08121e-11
AT1G11080	619.979	4.5154	0.976223	4.62538	3.73911e-06	0.00010551
AT3G46660	1.29451	4.51179	4.2621	1.05858	0.289789	0.50421
AT3G26660	1.52175	4.50996	3.6031	1.25169	0.210683	0.41547
AT4G22165	1.57204	4.50794	2.98206	1.51169	0.130613	0.305279
AT1G47485	24.7198	4.46158	1.04599	4.26543	1.99518e-05	0.000399826
AT1G10980	151.991	4.45743	0.461437	9.65988	4.46365e-22	5.84581e-19
AT4G18960	5.44215	4.43861	1.94102	2.28674	0.0222112	0.0900556
AT4G12500	2.76216	4.4272	3.22642	1.37217	0.17001	0.362211
AT3G11680	16.1896	4.36265	1.1934	3.65564	0.000256545	0.00297106
AT2G23660	1.15106	4.34504	4.26394	1.01902	0.308193	0.523428
AT5G37450	3.92688	4.33774	1.96912	2.20288	0.0276032	0.105053
AT3G29600	1.13814	4.32907	4.26413	1.01523	0.309997	0.525306
AT3G27185	3.39682	4.32747	1.99447	2.16973	0.0300271	0.111451
AT2G19582	3.46351	4.31806	1.69067	2.55405	0.0106477	0.0523543
AT1G44160	2.93367	4.28525	1.57636	2.71845	0.00655891	0.0366535
AT2G07812	1.17878	4.26755	2.83429	1.50569	0.132147	0.30769
AT4G28365	3.36243	4.25883	2.09888	2.0291	0.0424484	0.143139
AT1G26815	1.08311	4.25709	4.265	0.998145	0.318209	0.53352
AT2G06760	1.06226	4.22961	4.26535	0.991622	0.321382	0.536709
AT5G51860	3.66049	4.22722	1.93861	2.18054	0.0292177	0.109475
AT2G01500	1.22111	4.22279	3.72432	1.13384	0.256861	0.46902
AT1G13290	7.68102	4.18527	1.46543	2.856	0.00429013	0.0268226
AT4G05495	1.92434	4.17417	1.73889	2.40047	0.0163739	0.0718746
AT3G47200	3.15023	4.16679	2.07019	2.01276	0.0441402	0.146984
AT2G34360	4.64061	4.16111	1.48685	2.79861	0.0051323	0.0305053
AT5G51760	1.22485	4.15719	2.42744	1.71258	0.0867899	0.233962
AT1G69120	126.761	4.13978	0.94505	4.38049	1.18415e-05	0.000265498
AT5G10210	12.1303	4.13791	1.1117	3.72215	0.000197534	0.0024301
AT4G07586	0.986386	4.1228	4.26675	0.966261	0.333914	0.548856
AT4G37860	1.05202	4.10769	4.26689	0.96269	0.335703	0.55084
AT2G43660	4.76327	4.10422	1.48461	2.76451	0.0057008	0.0329327
AT1G67110	27.7522	4.08053	1.25671	3.24699	0.00116634	0.00980273
AT1G67030	3.80933	4.07345	2.03752	1.99922	0.0455845	0.150221
AT1G65360	1.17209	4.06476	2.57149	1.5807	0.113947	0.278873
AT1G34842	3.02309	4.06095	3.8358	1.0587	0.289738	0.504168
AT1G59725	3.17139	4.05801	1.72338	2.35468	0.0185389	0.0790253
AT1G60040	2.37827	4.05113	2.24939	1.801	0.0717035	0.205775
AT1G69660	1.07497	4.04786	4.26799	0.948423	0.342914	0.55768
AT4G15460	1.27991	4.04633	3.13574	1.29039	0.196916	0.398171
AT1G48590	2.52879	4.04581	1.89682	2.13294	0.0329293	0.119054
AT5G17080	4.10914	4.04437	1.89439	2.13491	0.032768	0.118664
AT5G66340	3.29602	4.03283	1.74957	2.30504	0.0211641	0.087017
AT4G06587	1.33129	4.0226	2.47167	1.62748	0.103635	0.262238
AT3G59695	4.1864	4.00438	1.67933	2.38451	0.0171021	0.0742513
AT3G27500	7.70262	3.97921	1.4757	2.6965	0.00700728	0.0385305
AT1G67860	383.213	3.97044	0.556867	7.12996	1.004e-12	2.30444e-10
AT5G32460	13.2738	3.95835	1.06901	3.70281	0.000213221	0.00256603
AT5G40360	4.79765	3.95815	1.34456	2.94381	0.00324196	0.0215846
AT4G34380	8.47787	3.93768	1.37025	2.87369	0.00405707	0.0256702
AT4G34400	994.623	3.93551	0.29194	13.4806	2.03578e-41	4.53245e-37
AT5G22380	3.23647	3.93313	2.02093	1.9462	0.0516307	0.164098
AT3G12220	46.9921	3.93207	0.734339	5.35457	8.57585e-08	4.49253e-06
AT5G35915	1.58384	3.92384	2.1418	1.83203	0.0669467	0.19638
AT3G20557	1.38402	3.92043	2.15706	1.81749	0.0691426	0.20083
AT3G24065	3.82942	3.91085	1.73361	2.25589	0.0240774	0.0951133
AT2G21895	1.01248	3.90527	2.63841	1.48016	0.13883	0.31877
AT3G45093	3.38365	3.90436	1.56666	2.49216	0.0126971	0.059689
AT3G48940	1.12949	3.90382	2.6853	1.45377	0.146009	0.329611
AT1G69880	32.3086	3.89461	0.918425	4.24053	2.22995e-05	0.000439724
AT2G18042	0.977778	3.88201	4.27032	0.909067	0.363315	0.577386
AT1G18835	104.221	3.87891	1.18724	3.26717	0.00108627	0.00925788
AT3G26200	16.6512	3.8592	1.20462	3.20367	0.00135689	0.0110618
ATMG00470	2.50609	3.84481	1.90598	2.01724	0.0436706	0.145855
AT5G17330	46.5215	3.84023	0.682585	5.62601	1.84423e-08	1.26338e-06
AT4G00580	4.39792	3.82935	1.58427	2.4171	0.0156446	0.0696902
AT3G28960	18.9318	3.82768	1.10227	3.47256	0.000515521	0.00511934
AT5G60900	39.968	3.82024	0.850887	4.48971	7.13197e-06	0.000177217
AT4G19430	4.37946	3.81852	1.50441	2.53822	0.0111416	0.0540902
AT1G31990	2.26256	3.80514	1.86077	2.04493	0.0408618	0.139263
AT5G43240	12.7755	3.78975	1.38897	2.72847	0.00636286	0.0358368
AT3G01840	127.292	3.7879	0.519939	7.28529	3.20989e-13	8.50773e-11
AT2G27010	2.86531	3.76314	2.02857	1.85507	0.0635861	0.189262
AT2G21450	3.64671	3.75725	1.58533	2.37001	0.0177876	0.0765705
AT2G11810	3.31732	3.74757	1.681	2.22937	0.0257896	0.0999382
AT1G76062	1.88132	3.74754	2.76334	1.35616	0.175047	0.369023
AT4G15370	1.83457	3.74637	2.71889	1.37791	0.168232	0.35987
AT4G34410	40.4159	3.706	1.06583	3.47711	0.000506847	0.0050473
AT1G30940	0.983069	3.68849	2.77431	1.32951	0.183678	0.381048
AT2G32885	2.17311	3.67956	2.08978	1.76074	0.0782823	0.218488
AT5G64450	1.42082	3.67645	2.5933	1.41767	0.156287	0.344206
AT2G29263	2.71955	3.66781	1.74385	2.10328	0.0354412	0.125447
AT1G26720	2.2217	3.66667	1.62126	2.26161	0.0237212	0.0941073
AT2G37740	1.67386	3.66162	2.04583	1.7898	0.0734863	0.209166
AT2G17940	1.49558	3.65517	2.68548	1.36109	0.173486	0.367116
AT4G05497	1.30662	3.6506	2.82822	1.29078	0.19678	0.398083
AT1G66110	4.23452	3.63889	1.51978	2.39436	0.0166495	0.0728612
AT4G13290	2.95755	3.63814	2.09689	1.73502	0.0827381	0.226564
AT2G18150	35.333	3.63433	1.0426	3.48585	0.00049058	0.00492692
AT2G14210	2.3933	3.62059	2.49073	1.45363	0.14605	0.329615
AT1G12672	3.42436	3.61351	1.76855	2.04321	0.0410317	0.139641
AT1G54095	1.29374	3.6131	2.5001	1.44518	0.148407	0.333045
AT2G40370	7.84553	3.60751	1.77206	2.03577	0.041773	0.141555
AT5G49615	33.3292	3.57295	0.675127	5.29227	1.20809e-07	6.04425e-06
AT5G20860	1.46878	3.57064	2.32166	1.53797	0.124056	0.294738
AT3G14463	1.88166	3.55423	1.88187	1.88867	0.0589361	0.179626
AT3G23230	63.7397	3.54993	0.809554	4.38505	1.1596e-05	0.000261573
AT2G21650	251.554	3.5463	0.952321	3.72385	0.000196208	0.00241882
AT1G07476	1.52693	3.54363	2.95902	1.19757	0.231085	0.439845
AT1G02630	180.262	3.54113	0.522093	6.78256	1.18068e-11	2.10294e-09
AT3G22860	1.45367	3.53994	3.57942	0.988969	0.322678	0.538274
AT5G35935	17.9433	3.53665	1.01574	3.48184	0.000497988	0.00498078
AT3G29970	2.59448	3.52835	2.00623	1.7587	0.0786292	0.219071
AT4G13450	5.441	3.52176	1.60238	2.19783	0.0279609	0.106051
AT4G34332	1.26323	3.52115	3.20279	1.0994	0.271593	0.485201
AT1G71910	4.45214	3.51776	1.33923	2.62671	0.00862145	0.0447953
AT2G37820	2.01239	3.51527	2.37024	1.48308	0.138052	0.317585
AT1G03170	171.334	3.50367	0.316061	11.0854	1.4766e-28	5.47918e-25
AT3G45960	22.3408	3.49432	1.03263	3.3839	0.000714627	0.00662724
AT2G45130	1.35533	3.49005	2.18805	1.59505	0.1107	0.274121
AT2G35612	1.89727	3.47734	1.86378	1.86574	0.0620777	0.186468
AT1G06260	4.78268	3.46662	2.17382	1.59471	0.110777	0.274252
AT2G45660	472.602	3.45626	0.326351	10.5906	3.29378e-26	9.16659e-23
AT1G31050	31.9502	3.43836	0.701704	4.90002	9.58279e-07	3.43008e-05
AT5G59680	10.0189	3.42953	1.92567	1.78096	0.0749192	0.212027
AT3G59960	1.91948	3.42784	2.10967	1.62482	0.1042	0.263118
AT2G04038	8.35537	3.41608	1.37625	2.48216	0.013059	0.0609655
AT5G55450	634.898	3.40723	0.530678	6.42052	1.35814e-10	1.79986e-08
AT5G01305	23.0794	3.39713	0.918727	3.69765	0.000217608	0.00261035
AT3G28360	1.71572	3.39339	2.17963	1.55687	0.119502	0.287446
AT5G46140	2.30819	3.38883	2.31881	1.46145	0.143891	0.326631
AT1G63530	24.9438	3.37636	0.824591	4.09458	4.22932e-05	0.000723763
AT3G48080	60.5571	3.36323	0.764673	4.39825	1.09127e-05	0.000249702
AT1G68240	3.29634	3.34795	1.53768	2.17728	0.0294599	0.110049
AT2G28780	539.613	3.34084	1.15198	2.9001	0.00373049	0.02413
AT4G35180	16.9994	3.3405	1.02633	3.25479	0.00113478	0.0095918
AT3G59845	1.42399	3.33159	2.35119	1.41698	0.156487	0.344545
AT1G24147	16.5008	3.32556	0.914413	3.63683	0.000276014	0.00314654
AT3G14880	1.73861	3.32199	1.86523	1.78101	0.0749113	0.212027
AT4G31265	1.45441	3.31623	2.36912	1.39977	0.161581	0.351519
AT1G21140	117.523	3.30751	1.0387	3.18428	0.00145116	0.0116848
AT5G11440	1.16279	3.30724	1.96944	1.67928	0.0930973	0.244187
AT1G57780	8.9855	3.3067	1.43538	2.30372	0.0212386	0.0872586
AT4G21970	40.7502	3.30177	0.605755	5.45066	5.01824e-08	2.87214e-06
AT1G23580	1.15666	3.29682	2.43542	1.3537	0.175832	0.370181
AT4G03811	1.12229	3.29497	2.71886	1.21189	0.225554	0.433544
AT5G37950	2.6528	3.27648	2.45997	1.33192	0.182887	0.380044
AT1G66040	23.4446	3.27211	0.997928	3.27891	0.0010421	0.00895623
AT3G50610	5.60894	3.27161	2.01761	1.62153	0.104905	0.264447
AT3G54340	26.7622	3.27139	2.11396	1.54751	0.12174	0.291293
AT2G43480	8.0966	3.26958	1.09526	2.98522	0.00283376	0.0195026
AT5G61750	1.54243	3.26506	2.08163	1.56851	0.116763	0.283274
AT3G20087	4.07173	3.26092	1.6824	1.93825	0.0525924	0.166371
AT1G67455	3.17351	3.23854	1.76621	1.83361	0.0667123	0.196077
AT4G01360	14.4997	3.21983	0.960442	3.35244	0.000801018	0.00725248
AT1G11560	4.59802	3.21135	1.36952	2.34488	0.0190334	0.0807008
AT1G17710	8.48741	3.20849	1.54501	2.07668	0.0378313	0.13177
AT3G10590	4.12293	3.20248	1.48693	2.15375	0.0312597	0.114657
AT3G48340	1.10861	3.20203	3.81529	0.839264	0.401321	0.612281
AT2G40750	102.58	3.20027	0.638656	5.01094	5.41647e-07	2.11992e-05
AT3G43190	173.639	3.19853	0.559511	5.71665	1.08646e-08	8.03617e-07
AT4G03175	2.54525	3.197	1.99772	1.60032	0.109527	0.272033
AT3G05858	20.0609	3.19453	0.957679	3.33571	0.000850831	0.00761983
AT3G22800	4.28401	3.18255	1.81665	1.75188	0.0797951	0.221488
AT1G49470	99.6077	3.1802	1.13981	2.79011	0.00526897	0.0311163
AT5G42600	1.15458	3.17255	3.77389	0.840657	0.40054	0.611718
AT5G38030	4.42035	3.17164	1.7367	1.82625	0.0678132	0.198109
AT3G02310	23.8229	3.16778	1.37336	2.30659	0.0210777	0.0867741
AT1G61920	1.22037	3.16449	2.74972	1.15084	0.249798	0.46138
AT1G44800	2797.61	3.16339	0.916309	3.45232	0.00055579	0.00542724
AT5G22560	5.75892	3.15747	1.24016	2.54602	0.0108957	0.0532097
AT3G45840	1.35822	3.15653	2.75407	1.14613	0.25174	0.463802
AT3G04510	177.027	3.15536	0.346594	9.1039	8.71444e-20	7.18586e-17
AT5G20430	1.38836	3.15305	2.51627	1.25307	0.210181	0.4147
AT3G62040	87.9376	3.15184	0.757479	4.16096	3.16918e-05	0.00057646
AT4G34600	25.0632	3.14432	0.918731	3.42246	0.000620581	0.00593753
AT5G15900	9.76711	3.14067	0.996247	3.1525	0.00161878	0.0126636
AT5G50120	133.789	3.13883	0.597893	5.24982	1.52251e-07	7.38498e-06
AT3G30867	2.18922	3.12232	1.79243	1.74195	0.0815175	0.22445
AT1G19960	98.4089	3.12192	0.682769	4.57244	4.8208e-06	0.00013105
AT1G12805	30.5138	3.11771	0.746322	4.17743	2.94823e-05	0.000544274
AT2G44220	4.6899	3.11491	1.76625	1.76357	0.0778038	0.217764
AT2G13770	1.45261	3.1107	2.22207	1.39991	0.161541	0.351481
AT5G27037	1.64041	3.10943	2.27756	1.36525	0.172176	0.365319
AT5G43180	209.527	3.10673	1.06199	2.92539	0.00344024	0.0226474
AT1G18960	1.46507	3.10646	2.88051	1.07844	0.280837	0.495405
AT5G51990	1.90947	3.10433	2.70202	1.14889	0.2506	0.462254
AT4G18610	75.322	3.10388	0.496508	6.25142	4.06747e-10	4.644e-08
AT3G44763	1.94816	3.10142	2.08663	1.48633	0.137193	0.316327
AT3G21000	4.53145	3.09806	1.38242	2.24105	0.025023	0.0979602
AT1G62835	5.70386	3.09722	1.31659	2.35245	0.0186502	0.0793935
AT2G21890	29.7839	3.0954	0.926682	3.34031	0.000836856	0.00752264
AT4G36795	2.59288	3.08333	1.65847	1.85914	0.0630069	0.188248
AT3G55515	9.67024	3.07299	0.92861	3.30923	0.00093552	0.00820662
AT1G69180	102.358	3.06889	0.429524	7.14485	9.00942e-13	2.09977e-10
AT3G61900	14.3925	3.06729	0.877415	3.49583	0.000472594	0.00480229
AT5G65225	1.71813	3.05848	1.87819	1.62842	0.103435	0.261866
AT3G22090	2.03331	3.05145	2.89317	1.05471	0.291558	0.506061
AT2G39850	906.474	3.02949	0.590829	5.12753	2.93576e-07	1.26425e-05
AT2G47870	1.02761	3.02868	2.46396	1.22919	0.218999	0.425677
AT5G40900	2.21838	3.02683	2.16149	1.40034	0.161411	0.351422
AT3G45160	1491.79	3.02672	0.963319	3.14198	0.00167812	0.0130226
AT4G00680	24.7893	3.01947	0.736188	4.10149	4.10492e-05	0.000706275
AT4G13395	2.98109	2.98002	2.03078	1.46743	0.14226	0.324312
AT5G13910	3.8623	2.97991	1.50383	1.98155	0.0475299	0.154709
AT5G60910	188.52	2.97667	0.696171	4.27578	1.9047e-05	0.000383766
AT4G16162	9.19922	2.97501	1.02105	2.91367	0.00357206	0.0232743
AT1G67865	99.1477	2.96964	1.02382	2.90056	0.00372497	0.0241083
AT3G25190	1104.7	2.96662	1.08012	2.74657	0.00602221	0.0343351
AT5G23000	62.3247	2.96618	0.38537	7.69698	1.3932e-14	5.00294e-12
AT3G02885	36.4137	2.94935	0.966412	3.05185	0.00227434	0.0165585
AT1G51910	5.02619	2.94148	1.58766	1.85271	0.0639238	0.190088
AT5G02244	1.00899	2.9414	2.641	1.11375	0.265388	0.478391
AT4G02810	51.2821	2.9314	0.638288	4.5926	4.37758e-06	0.000120369
AT3G47210	5.05833	2.92685	1.82697	1.60203	0.10915	0.271278
AT5G27900	1.17772	2.92477	3.2744	0.893224	0.371737	0.585564
AT5G44973	1.34619	2.92149	3.73993	0.781163	0.434707	0.641264
AT2G07659	5.29271	2.91778	1.13765	2.56475	0.0103251	0.0511523
AT1G23560	40.5186	2.91587	0.457751	6.36998	1.89056e-10	2.43302e-08
AT1G64140	925.532	2.91	1.31168	2.21854	0.0265182	0.102035
AT2G02240	4.72341	2.90338	1.32685	2.18819	0.0286561	0.107841
AT2G26480	25.9668	2.90334	0.578195	5.02138	5.13007e-07	2.03931e-05
AT1G79250	2.03374	2.90076	2.50119	1.15975	0.24615	0.456805
AT4G04130	2.93419	2.88221	1.6341	1.7638	0.0777661	0.217702
AT1G12665	1.14275	2.88109	2.37086	1.21521	0.224286	0.431884
AT4G01533	0.976418	2.87549	3.92957	0.731757	0.464317	0.666896
AT1G43800	1587.67	2.87429	0.45847	6.2693	3.62664e-10	4.1836e-08
AT2G14230	1.46426	2.86751	2.83609	1.01108	0.311978	0.527202
AT4G30110	363.886	2.86482	0.320008	8.95234	3.48023e-19	2.67186e-16
AT3G61280	4.17672	2.86435	1.69148	1.69339	0.0903805	0.240066
AT4G01430	224.443	2.86304	0.987529	2.8992	0.00374121	0.0241783
AT3G03240	14.1859	2.85551	1.01651	2.80913	0.0049675	0.0298103
AT3G04990	2.61938	2.85398	1.96331	1.45366	0.14604	0.329615
AT4G02960	1.44235	2.85173	2.3842	1.19609	0.23166	0.440564
AT2G07669	2.19187	2.85063	1.6694	1.70758	0.087714	0.235739
AT1G23540	3.97924	2.84842	1.57152	1.81252	0.0699053	0.202404
AT3G25577	1.24488	2.84557	2.33874	1.21671	0.223714	0.431123
AT4G10310	9.42013	2.84485	1.05384	2.69951	0.00694408	0.0382397
AT4G16530	1.28858	2.83749	2.10379	1.34875	0.177416	0.372429
AT1G61810	79.2879	2.83711	0.429679	6.60286	4.03289e-11	6.06678e-09
AT5G59305	42.0388	2.83507	0.589579	4.80863	1.51965e-06	5.06488e-05
AT1G13635	13.7577	2.83082	1.07146	2.64202	0.00824137	0.0433773
AT4G24980	1.1711	2.82188	2.62895	1.07339	0.283097	0.497386
AT4G32780	50.1008	2.8168	0.626965	4.49275	7.0308e-06	0.000176078
AT1G22000	6.914	2.8148	1.18826	2.36883	0.0178443	0.0766962
AT5G09976	9.63556	2.81379	1.23559	2.27729	0.0227692	0.0914804
AT4G31330	118.766	2.81096	0.99055	2.83778	0.00454286	0.0279785
AT3G44540	2.37797	2.80429	1.74391	1.60805	0.107825	0.269278
AT4G19630	1.4635	2.79778	2.27964	1.22729	0.219713	0.426382
AT1G55175	3.06469	2.79653	1.54516	1.80987	0.0703166	0.203157
AT1G76800	263.732	2.78385	0.895822	3.1076	0.00188616	0.0142158
AT3G59010	31.3419	2.76435	0.791414	3.49292	0.000477763	0.00483496
AT1G32510	2.83428	2.76008	1.68308	1.6399	0.101026	0.258207
AT3G58950	4.37276	2.75874	1.22889	2.2449	0.0247745	0.0972804
AT5G40645	2.90998	2.72946	1.53814	1.77452	0.0759772	0.214229
AT3G56620	32.6934	2.72538	0.7521	3.6237	0.000290421	0.00327887
AT1G67710	51.5073	2.71309	0.505191	5.37043	7.85505e-08	4.18385e-06
AT5G65130	8.33263	2.70041	0.972818	2.77586	0.00550553	0.0320643
AT1G07900	6.37564	2.69984	1.37879	1.95813	0.050215	0.161
AT3G54260	523.017	2.69209	0.807205	3.33507	0.000852769	0.00763412
AT5G51930	1.50753	2.6876	2.20765	1.2174	0.223451	0.430802
AT1G33055	39.3223	2.67676	0.660958	4.04981	5.12594e-05	0.000847175
AT1G03620	46.2281	2.67346	0.683126	3.91357	9.09414e-05	0.00131642
AT1G69720	2.04693	2.66302	1.75226	1.51977	0.12857	0.301997
AT1G19396	6.71905	2.66298	1.73081	1.53857	0.123908	0.294552
AT3G51895	405.36	2.66036	0.270314	9.84177	7.43901e-23	1.18302e-19
AT2G26750	4.77313	2.6562	1.629	1.63058	0.10298	0.261218
AT1G19540	300.611	2.64895	0.471198	5.62173	1.89054e-08	1.29114e-06
AT2G19970	28.0268	2.64705	0.575585	4.59888	4.24762e-06	0.000117477
AT3G23120	67.9654	2.64229	0.697127	3.79026	0.000150487	0.00196392
AT4G09360	2.28543	2.63847	2.19387	1.20265	0.22911	0.437283
AT1G64795	1.23345	2.63153	3.89084	0.676338	0.498826	0.696336
AT5G60220	1.7196	2.62972	2.1664	1.21387	0.224799	0.432614
AT1G15380	7.08609	2.62652	1.04308	2.51803	0.0118014	0.0565654
AT1G19630	118.427	2.62506	0.864604	3.03614	0.00239626	0.0171643
AT5G61850	382.413	2.62265	0.369281	7.10203	1.22935e-12	2.75885e-10
AT3G46880	145.081	2.61866	0.971715	2.69489	0.00704129	0.0386593
AT3G60890	204.396	2.61765	0.411602	6.35966	2.02198e-10	2.57242e-08
AT4G21650	4562.03	2.61075	0.465471	5.60883	2.03697e-08	1.37845e-06
AT1G72200	14.243	2.60365	0.78026	3.3369	0.000847199	0.00759341
AT1G70500	25.0187	2.6018	0.848582	3.06606	0.00216903	0.0159272
AT4G36570	700.991	2.60068	0.572546	4.5423	5.56444e-06	0.000146265
AT2G44745	218.131	2.59387	0.450125	5.76256	8.28497e-09	6.36057e-07
AT2G40900	558.043	2.59345	0.889635	2.91518	0.00355482	0.0232095
AT5G44160	29.6546	2.58354	0.694014	3.72261	0.000197173	0.00242802
AT3G44700	1.1231	2.58311	2.93351	0.880552	0.37856	0.592164
AT1G04490	12.3063	2.582	1.06192	2.43146	0.0150382	0.0677205
AT1G63055	3.10686	2.58115	2.34603	1.10022	0.271236	0.484904
AT1G49320	1103.85	2.57933	1.00994	2.55394	0.010651	0.0523592
AT4G17980	4.49253	2.57776	1.33552	1.93015	0.0535879	0.168321
AT1G61820	412.163	2.57352	0.339605	7.57797	3.51006e-14	1.16639e-11
AT2G20562	10.7105	2.57319	0.871508	2.95258	0.00315135	0.0211331
AT5G46260	15.8737	2.57064	0.918195	2.79966	0.00511562	0.0304448
AT2G46740	1.47423	2.56471	1.81485	1.41319	0.157601	0.345806
AT5G12235	7.91042	2.5638	1.03608	2.47453	0.0133413	0.0619201
AT3G46720	1.41071	2.56095	2.06611	1.2395	0.21516	0.421497
AT1G32560	3.04502	2.56081	1.27348	2.01088	0.0443377	0.147377
AT1G63295	82.0152	2.56069	1.06535	2.40361	0.0162342	0.0714761
AT4G03816	4.5951	2.55783	1.54847	1.65185	0.0985658	0.254284
AT1G56680	41.5972	2.55673	0.473933	5.39471	6.86342e-08	3.74649e-06
AT3G25290	92.415	2.55554	0.978082	2.61281	0.00898005	0.0460566
AT4G33880	1.1484	2.55532	3.15539	0.809828	0.418039	0.62696
AT5G51585	2.30533	2.54735	2.44931	1.04003	0.298327	0.512891
AT5G39630	2.41048	2.54528	2.18023	1.16743	0.243035	0.453444
AT5G19600	358.647	2.54521	0.932122	2.73056	0.00632271	0.0356738
AT1G16950	1.03304	2.53415	2.89043	0.876736	0.38063	0.594107
AT2G45420	13.4532	2.53269	0.758757	3.33794	0.000844005	0.00757394
AT5G26690	12.5563	2.53057	1.09582	2.3093	0.0209268	0.0862965
AT4G23515	5.03894	2.52343	1.20359	2.09658	0.0360306	0.127115
AT3G58550	1.0815	2.52224	2.97145	0.848825	0.395979	0.608671
AT5G35932	1.47722	2.51956	3.0525	0.82541	0.409139	0.619519
AT5G14940	45.8819	2.50466	0.835221	2.9988	0.00271043	0.0188402
AT3G02270	3.20078	2.50353	1.85764	1.34769	0.177757	0.372934
AT1G77120	589.274	2.5008	0.337341	7.41328	1.23218e-13	3.65777e-11
AT2G22340	1.86703	2.49807	1.85124	1.34941	0.177207	0.372178
AT2G45410	40.2035	2.49618	0.400049	6.23968	4.38478e-10	4.93044e-08
AT1G62900	5.08391	2.49557	1.17165	2.12996	0.0331751	0.119749
AT2G39855	51.9308	2.49457	0.750347	3.32456	0.000885594	0.00787729
AT5G05790	238.922	2.49433	0.686768	3.63198	0.000281259	0.00319161
AT2G30750	6.42843	2.4942	1.0213	2.44219	0.0145986	0.0662097
AT2G27220	1.50291	2.49368	2.10745	1.18327	0.236701	0.446337
AT1G54470	5.52064	2.49005	1.43988	1.72934	0.0837478	0.2285
AT1G79485	5.93163	2.48962	1.20054	2.07375	0.0381023	0.132528
AT4G17800	66.3773	2.48845	0.424094	5.86769	4.41911e-09	3.77635e-07
AT1G58390	40.733	2.48469	0.609093	4.07933	4.51659e-05	0.000761222
ATMG00150	1.07687	2.48256	2.46567	1.00685	0.314008	0.528947
AT2G33420	2.54751	2.47905	1.83116	1.35382	0.175795	0.370178
AT1G25472	7.33463	2.4776	1.7779	1.39355	0.163452	0.353826
AT4G10500	0.97781	2.47491	2.9161	0.848705	0.396045	0.608671
AT5G54230	1.27338	2.47343	2.20648	1.12098	0.262294	0.475083
AT5G25320	8.21347	2.4726	0.974967	2.53608	0.0112101	0.0543158
AT5G04200	38.3789	2.47107	0.873571	2.8287	0.00467379	0.0285793
AT2G40390	146.915	2.45954	0.516288	4.76389	1.89891e-06	6.09185e-05
AT5G20820	83.4076	2.45919	1.04647	2.34999	0.0187739	0.0797964
AT3G50170	57.6424	2.4561	0.369982	6.63842	3.17061e-11	4.9364e-09
AT4G02320	4.69671	2.45468	1.15815	2.11948	0.0340498	0.121917
AT1G28300	2.47501	2.45216	1.8335	1.33742	0.181086	0.377781
AT5G41310	5.44413	2.44773	1.06138	2.30618	0.0211007	0.0868095
AT5G64341	1.05304	2.44123	3.84229	0.635359	0.525194	0.715954
AT2G44170	6.00388	2.44021	1.01351	2.40769	0.016054	0.0709178
AT4G16620	12.384	2.4341	0.814279	2.98927	0.00279641	0.0192932
AT2G37460	676.027	2.42902	0.785118	3.09382	0.00197597	0.0147776
AT5G38710	38.2582	2.42867	0.905614	2.68179	0.00732283	0.0397454
AT4G16355	4.40816	2.4268	1.52229	1.59418	0.110897	0.27436
AT1G11185	3.45384	2.42276	1.84174	1.31547	0.188351	0.386708
AT3G12750	524.07	2.42175	0.530239	4.56729	4.94078e-06	0.000133013
AT3G55230	22.1334	2.40982	0.866745	2.78031	0.00543076	0.0317911
AT3G61880	326.915	2.40529	0.778122	3.09115	0.00199383	0.0149012
AT2G15029	5.42088	2.40483	1.31174	1.83331	0.0667561	0.196126
AT3G55310	1.2327	2.40316	2.4404	0.984739	0.324752	0.540162
AT3G30340	423.784	2.40064	0.699195	3.43343	0.000595985	0.00574416
AT2G32870	33.1838	2.39691	0.71088	3.37174	0.000746936	0.00686666
AT4G24170	1.98974	2.39636	2.4475	0.979107	0.327527	0.54261
AT4G16560	1.72848	2.38549	2.024	1.1786	0.238557	0.448243
AT1G01070	1218.02	2.38191	0.803628	2.96394	0.00303725	0.0205661
AT5G43068	1.63083	2.3772	2.52434	0.941709	0.346342	0.56111
AT3G10470	7.05277	2.37453	1.10934	2.14048	0.0323157	0.117592
AT5G02090	20.507	2.37381	0.929611	2.55355	0.0106631	0.052407
AT2G40130	702.236	2.36226	0.205443	11.4984	1.34426e-30	5.9857e-27
AT5G44820	20.3825	2.35734	0.813699	2.89707	0.00376666	0.0243216
AT2G35970	1.87201	2.35704	1.99422	1.18193	0.237232	0.446807
AT2G44370	2.60812	2.35578	2.18719	1.07708	0.281443	0.496006
AT4G21380	200.141	2.34976	0.430725	5.45537	4.88714e-08	2.81884e-06
AT2G19990	7.34693	2.34958	1.34473	1.74725	0.0805939	0.222844
AT1G43640	2.90864	2.34933	1.85295	1.26789	0.204839	0.407882
AT1G02067	8.80375	2.34902	1.40598	1.67074	0.0947736	0.247222
AT3G28830	28.3366	2.34881	1.02576	2.28983	0.0220313	0.0895244
AT3G23175	13.2082	2.34855	0.967452	2.42756	0.0152009	0.0682461
AT3G49960	23.0005	2.34808	0.73805	3.18147	0.0014653	0.0117604
AT2G34600	13.8725	2.34507	0.981796	2.38855	0.0169151	0.0736319
AT1G61710	11.816	2.34156	0.869521	2.69293	0.00708273	0.0387635
AT1G24575	732.781	2.33957	0.573653	4.07837	4.53534e-05	0.000763803
AT2G27550	8.78079	2.33742	1.28908	1.81325	0.0697936	0.202197
AT5G63195	8.09537	2.33385	3.17465	0.73515	0.462248	0.665098
AT1G16490	10.668	2.33007	1.04818	2.22296	0.0262183	0.101186
AT5G55350	3.29696	2.32819	1.51056	1.54127	0.12325	0.29358
AT2G41342	2.30588	2.32715	1.51031	1.54084	0.123356	0.293619
AT4G00910	4.88988	2.32618	1.38374	1.68109	0.0927459	0.243645
AT3G22231	47.7873	2.32501	0.868095	2.6783	0.00739979	0.0400264
AT2G18180	48.7278	2.31331	0.692901	3.33859	0.000842035	0.00756235
AT4G22545	26.4077	2.31289	0.916978	2.52229	0.0116593	0.0559841
AT2G21730	35.7876	2.31144	0.652266	3.5437	0.000394557	0.00417312
AT3G13700	2.4413	2.31055	2.46505	0.937325	0.348591	0.563251
AT5G40020	27.9755	2.30893	1.10544	2.0887	0.0367343	0.12904
AT5G07322	12.3272	2.30741	1.05225	2.19283	0.0283197	0.107066
AT4G36808	15.4492	2.30579	1.4517	1.58834	0.112209	0.276443
AT1G79310	4.62486	2.30302	1.38396	1.66408	0.0960969	0.249417
AT5G25160	116.343	2.30283	0.426382	5.40086	6.63235e-08	3.641e-06
AT4G25800	40.3454	2.30197	0.584438	3.93877	8.19013e-05	0.00121321
AT2G40715	3.83187	2.30031	1.30064	1.7686	0.0769609	0.216018
AT3G49930	2.71594	2.29907	1.71296	1.34216	0.179543	0.375585
ATMG00500	2.62527	2.29439	3.39159	0.676494	0.498727	0.696309
AT2G42610	2924.76	2.28475	0.294727	7.75209	9.0393e-15	3.57704e-12
AT4G16008	166.781	2.2796	0.528119	4.31644	1.58566e-05	0.000333678
AT5G53660	194.396	2.27668	0.3532	6.44588	1.14934e-10	1.55641e-08
AT3G28500	120.78	2.27636	0.884179	2.57455	0.0100371	0.0501157
AT1G15010	3.55441	2.27557	1.9192	1.18568	0.235747	0.444905
AT1G15460	2.79008	2.27364	1.79994	1.26318	0.206524	0.409919
AT5G56970	49.8359	2.27031	0.466601	4.86562	1.14097e-06	3.96295e-05
AT1G15772	1.1947	2.26481	2.76635	0.818698	0.412959	0.622838
AT3G59260	3.94542	2.26349	1.57686	1.43544	0.151161	0.337185
AT5G07780	8.31182	2.26162	0.908938	2.4882	0.0128393	0.0601418
AT1G17960	35.4153	2.2541	0.719824	3.13146	0.00173942	0.0133457
AT3G05650	416.041	2.25385	0.370468	6.08378	1.17382e-09	1.1615e-07
AT3G48400	2.82047	2.24823	1.72098	1.30637	0.191428	0.391025
AT3G13784	63.7459	2.24717	0.688153	3.26551	0.00109265	0.00930253
AT1G22670	1.78818	2.24284	2.12062	1.05763	0.290222	0.504805
AT5G59260	6.59599	2.2377	1.03877	2.15419	0.0312254	0.114587
AT1G80865	2.54573	2.23638	1.64399	1.36033	0.173724	0.367417
AT5G59940	6.57783	2.23569	1.55425	1.43844	0.150311	0.33586
AT3G20140	1.9164	2.23415	1.95169	1.14473	0.252323	0.464324
AT5G07200	3.85718	2.2274	1.26641	1.75882	0.0786082	0.21904
AT2G21220	27.5693	2.22649	0.621331	3.58342	0.000339129	0.00370538
AT1G23840	19.0942	2.2261	0.997554	2.23156	0.0256443	0.0996064
AT2G18328	408.164	2.22056	0.580772	3.82347	0.000131589	0.00177235
AT4G19370	17.7041	2.2186	1.1785	1.88255	0.0597608	0.181492
AT3G18235	1.62919	2.21455	2.29417	0.965296	0.334397	0.549325
AT5G02510	6.42691	2.21117	1.09486	2.01959	0.0434259	0.14541
AT5G29040	5.14424	2.20772	1.4461	1.52667	0.126843	0.299536
AT1G68740	391.13	2.20226	0.558838	3.94078	8.12179e-05	0.0012071
AT4G02780	184.383	2.20133	0.748019	2.94288	0.00325177	0.0216176
AT3G05035	8.77841	2.2012	0.835574	2.63436	0.00842956	0.044076
AT5G04390	2.10775	2.20116	1.69757	1.29666	0.19475	0.395107
AT1G09540	2.50659	2.19859	1.62156	1.35584	0.175149	0.369167
AT2G45650	10.623	2.19757	1.20102	1.82974	0.0672881	0.197093
AT3G12450	5.29232	2.19441	1.44165	1.52216	0.12797	0.301079
AT2G43670	13.9624	2.1916	0.826122	2.65288	0.00798092	0.0423267
AT3G25620	55.5315	2.19019	0.585036	3.74369	0.000181338	0.00227009
AT4G23610	6.70896	2.1848	1.11143	1.96575	0.0493279	0.159062
AT5G38280	48.5483	2.18462	0.626129	3.48909	0.000484674	0.00488713
AT2G12930	3.10707	2.1824	1.58198	1.37953	0.167731	0.359141
AT4G13280	8.59921	2.18035	1.54043	1.41542	0.156945	0.345052
AT3G10600	55.7382	2.17736	0.692764	3.14301	0.00167221	0.0129965
AT2G21020	4.11614	2.17614	1.37348	1.5844	0.113102	0.27766
AT5G37300	68.5514	2.16645	0.674381	3.21251	0.0013158	0.010798
AT5G50130	467.514	2.1657	0.813822	2.66115	0.00778736	0.0415774
AT2G11815	4.82234	2.15207	1.33672	1.60996	0.107407	0.268807
AT4G36590	27.876	2.15187	0.687445	3.13025	0.00174659	0.0133835
AT1G73220	3.04809	2.14938	2.08322	1.03176	0.302185	0.517168
AT3G13950	13.2967	2.14872	0.860227	2.49785	0.0124948	0.0589602
AT5G10170	1441.54	2.1442	0.288104	7.44246	9.88298e-14	3.05604e-11
AT2G36090	6.28805	2.14312	0.936603	2.28819	0.0221267	0.0897974
AT3G54770	11.5892	2.14253	0.972909	2.20219	0.0276518	0.105202
AT4G00870	57.8143	2.14122	0.52774	4.05734	4.96355e-05	0.000824691
AT5G15254	1.58175	2.13805	4.14221	0.516161	0.605742	0.773959
AT1G43180	1.49617	2.138	2.22817	0.959532	0.337291	0.552191
AT2G12480	1.54993	2.13384	2.2193	0.961496	0.336303	0.551352
AT3G18550	12.4264	2.13376	0.86595	2.46407	0.013737	0.0633474
AT5G46240	63.1434	2.13339	0.852596	2.50223	0.0123414	0.0584273
AT4G39770	137.365	2.13121	0.580895	3.66884	0.00024365	0.00284458
AT1G34670	2.00219	2.12936	2.13015	0.999625	0.317492	0.532758
AT2G39510	244.418	2.12347	0.848868	2.50154	0.0123655	0.0585136
AT4G02290	4337.89	2.12192	0.270271	7.8511	4.12406e-15	1.73241e-12
AT4G14400	12.1177	2.11924	0.869949	2.43605	0.0148488	0.0671391
AT1G26310	44.7806	2.11881	0.609164	3.47822	0.000504748	0.00503256
AT4G28170	19.3941	2.11821	0.637865	3.32079	0.000897642	0.00795269
AT3G46617	1.53407	2.1163	1.84852	1.14486	0.252267	0.464287
AT3G14467	3.96822	2.11555	1.33183	1.58845	0.112184	0.276414
AT3G01730	1.20036	2.11405	2.23332	0.946597	0.343844	0.558581
AT4G40080	4.29474	2.11277	1.66726	1.26721	0.205079	0.408079
AT1G02450	49.7885	2.11222	0.69961	3.01913	0.00253499	0.0178604
AT5G53730	47.782	2.11207	0.568617	3.7144	0.000203686	0.00248622
AT3G11550	1.62716	2.111	1.9772	1.06767	0.285668	0.49997
AT3G06436	9.6269	2.10821	0.950883	2.21711	0.0266157	0.102327
AT4G36820	25.8305	2.10657	0.79811	2.63945	0.00830405	0.0436228
AT2G47560	34.5813	2.10654	0.668528	3.15101	0.00162706	0.0127149
AT1G70690	40.5559	2.10609	0.502272	4.19313	2.75129e-05	0.000516047
AT5G38100	1.42396	2.10581	2.19685	0.958559	0.337781	0.552398
AT2G41480	3.70031	2.10116	1.63502	1.2851	0.198759	0.40025
AT3G56400	638.858	2.0994	0.541603	3.87628	0.000106066	0.00148987
AT4G23340	18.5552	2.09922	0.58466	3.5905	0.000330041	0.00362495
AT2G26400	691.667	2.09891	0.773651	2.71299	0.00666795	0.0371138
AT5G51210	5.58525	2.09639	1.17347	1.78649	0.0740195	0.210239
AT5G09610	6.773	2.09496	1.05136	1.99262	0.0463026	0.151935
AT1G73040	47.3632	2.09397	0.801537	2.61244	0.00898976	0.0460852
AT3G50625	1.10612	2.09334	3.13324	0.668107	0.504065	0.700023
AT1G65390	22.1564	2.09034	0.948042	2.2049	0.0274608	0.104725
AT2G33051	25.8425	2.08937	0.696151	3.00132	0.00268814	0.0187437
AT1G73630	165.183	2.0889	0.412727	5.06121	4.16597e-07	1.70498e-05
AT3G44570	3.54333	2.08547	1.35314	1.54121	0.123266	0.29358
AT1G71692	58.3937	2.08439	0.807874	2.58009	0.00987749	0.0495187
AT5G21950	158.652	2.08339	0.252791	8.24156	1.6998e-16	8.40985e-14
AT2G32270	1.06078	2.07969	2.37753	0.874727	0.381723	0.595187
AT1G12663	1.03594	2.07796	2.29273	0.906328	0.364762	0.578745
AT5G04970	1.01765	2.07744	2.1222	0.978908	0.327625	0.542672
AT4G22790	24.2742	2.07341	0.885651	2.34112	0.0192262	0.0812867
AT5G09210	1.76558	2.07286	1.90795	1.08643	0.277288	0.491762
AT1G04580	6.94142	2.06725	1.04434	1.97948	0.0477616	0.155258
AT1G10710	20.3534	2.06697	1.02717	2.01229	0.044189	0.147059
AT4G22200	299.911	2.06508	0.584288	3.53435	0.000408787	0.00426487
AT1G70830	4223.89	2.06427	0.293357	7.03672	1.96818e-12	4.21342e-10
AT4G33820	2.72635	2.06378	2.36116	0.874057	0.382087	0.59563
AT2G33385	17.7089	2.0637	0.894497	2.3071	0.0210492	0.0866911
AT4G20240	236.375	2.06229	0.866689	2.37951	0.0173358	0.0750904
AT5G19870	13.4283	2.06014	1.06349	1.93715	0.0527273	0.166608
AT1G77885	76.0318	2.05847	0.740932	2.77822	0.00546584	0.0319
AT4G23930	24.6189	2.0578	0.626955	3.28222	0.00102995	0.00888099
AT3G22125	718.615	2.05432	0.269259	7.62955	2.3558e-14	8.19525e-12
AT3G52510	1.44476	2.05108	2.19459	0.93461	0.349989	0.564473
AT2G41300	213.244	2.05033	0.439602	4.66407	3.10017e-06	9.21523e-05
AT4G27450	560.632	2.04997	0.256643	7.98763	1.37552e-15	6.12494e-13
AT2G12430	4.32237	2.04896	1.12688	1.81826	0.0690248	0.20057
AT3G30213	2.06408	2.04749	1.66127	1.23248	0.217769	0.424168
AT2G41930	1.01689	2.04707	2.38006	0.860092	0.389738	0.602914
AT5G18320	7.83664	2.04658	1.33033	1.5384	0.12395	0.29461
AT1G53080	0.975888	2.04623	2.6296	0.778155	0.436478	0.642495
AT5G25140	75.0134	2.04215	0.59224	3.44818	0.000564385	0.0054895
AT2G04380	93.9043	2.03738	0.895823	2.27431	0.0229475	0.0918723
AT1G50960	2.71451	2.03589	1.80059	1.13068	0.258191	0.470522
AT4G37780	8.45561	2.03312	1.22104	1.66507	0.0958994	0.249195
AT4G34320	6.98502	2.03074	1.23677	1.64198	0.100595	0.257579
AT4G27550	67.7057	2.02829	0.497779	4.07467	4.60795e-05	0.00077486
AT4G00780	497.11	2.02711	0.730462	2.77511	0.00551832	0.0321287
AT5G66630	33.7798	2.02307	0.489029	4.13691	3.52017e-05	0.000630516
AT5G09320	4.90806	2.02112	1.2783	1.5811	0.113854	0.278749
AT4G33810	66.962	2.02016	0.705685	2.86269	0.00420057	0.0263679
AT1G53233	22.8642	2.01548	1.1821	1.705	0.088195	0.23649
AT1G72220	12.8257	2.01419	1.19973	1.67887	0.0931777	0.244255
AT5G26582	3.13891	2.01186	1.58805	1.26687	0.205202	0.408219
AT3G43110	2.695	2.00941	1.68966	1.18923	0.234348	0.443748
AT5G15830	38.7695	2.0091	0.611538	3.28532	0.00101867	0.0087974
ATMG00040	2.95995	2.00886	1.38285	1.45269	0.146309	0.330066
AT5G44350	14.3903	1.99941	0.856281	2.335	0.0195436	0.0821601
AT2G25260	43.9789	1.99648	0.542759	3.67839	0.000234708	0.00276484
AT1G09350	55.2506	1.99575	0.866582	2.30302	0.0212779	0.0873288
AT4G16790	272.837	1.99563	0.432465	4.61454	3.93965e-06	0.000110608
AT4G01910	30.8114	1.9954	0.510051	3.91215	9.14772e-05	0.00132154
AT2G20500	92.2135	1.99464	0.634725	3.14253	0.00167495	0.013007
AT5G63850	1945.97	1.99266	0.588154	3.38799	0.00070407	0.00655601
AT1G16290	28.5704	1.98992	0.640215	3.1082	0.00188229	0.0141982
AT4G35900	553.958	1.98934	0.19788	10.0532	8.88874e-24	1.97899e-20
AT2G37280	122.457	1.98629	0.330521	6.00958	1.86005e-09	1.75475e-07
AT3G46735	2.22582	1.98387	2.48349	0.798824	0.424393	0.632624
AT3G13760	1.21802	1.98161	1.99165	0.994957	0.319757	0.534817
AT5G39330	50.3135	1.97234	0.429451	4.5927	4.37556e-06	0.000120369
AT1G60760	1.19841	1.96701	2.22482	0.884121	0.376631	0.590266
AT2G27505	11.9301	1.96691	1.07041	1.83753	0.0661313	0.194832
AT3G28540	113.84	1.96519	0.576851	3.40676	0.000657381	0.00620074
AT1G48500	4.80572	1.96302	1.57907	1.24315	0.213813	0.419783
AT4G26770	3.52487	1.95942	1.29312	1.51527	0.129705	0.303687
AT2G41445	1.9194	1.95786	1.9635	0.997129	0.318702	0.533829
AT1G72416	10.1165	1.95693	0.77484	2.52559	0.0115503	0.0555891
AT4G01390	92.2078	1.95566	1.11255	1.75782	0.0787774	0.21943
AT3G62725	6.13303	1.95557	1.10895	1.76344	0.077826	0.217764
AT5G64687	10.226	1.95535	0.843767	2.31741	0.0204814	0.0849475
AT5G04210	1.92386	1.94852	1.70352	1.14382	0.252699	0.464561
ATMG01280	7.95156	1.94839	0.90096	2.16257	0.0305745	0.11285
AT3G26815	10.0715	1.94538	0.936487	2.07732	0.037772	0.131666
AT1G71930	36.5115	1.94345	0.843847	2.30308	0.0212742	0.0873288
AT1G23210	5.45009	1.94327	1.01782	1.90925	0.0562299	0.173658
AT5G09220	17644.5	1.94197	0.744867	2.60713	0.00913039	0.0466199
AT4G19840	1418.26	1.93434	0.651489	2.9691	0.00298672	0.0203415
AT1G26976	1.89774	1.93328	1.89511	1.02014	0.307663	0.522806
AT3G30803	3.60933	1.93302	1.39535	1.38534	0.16595	0.357183
AT3G06435	65.2564	1.93257	0.383641	5.03744	4.71797e-07	1.89605e-05
AT3G19550	11.9095	1.93252	0.818196	2.36193	0.0181803	0.077765
AT4G34520	8.08711	1.92928	1.06453	1.81233	0.0699345	0.202421
AT1G13610	15.2412	1.92593	1.04836	1.83708	0.0661982	0.194978
AT4G23150	2.66591	1.92515	2.23252	0.862322	0.38851	0.602207
AT5G46115	6.82514	1.92483	1.45155	1.32606	0.18482	0.38274
AT5G19875	99.0493	1.9234	0.508151	3.78511	0.000153643	0.00200158
AT3G48010	4.3225	1.92216	1.33214	1.44291	0.149044	0.334066
AT1G23720	2.33915	1.92181	1.79624	1.06991	0.28466	0.498989
AT4G04630	326.116	1.92116	0.249129	7.71152	1.24323e-14	4.69141e-12
AT1G02190	325.259	1.91546	0.206437	9.27867	1.71601e-20	1.6611e-17
AT3G05660	50.1444	1.91533	0.543687	3.52285	0.000426933	0.00440262
AT3G19552	5.40168	1.91359	1.89846	1.00797	0.313469	0.528629
AT4G19820	69.5914	1.91266	0.631033	3.031	0.00243747	0.0173621
AT5G03310	11.0664	1.91133	0.764773	2.49921	0.012447	0.0587992
AT1G68238	120.708	1.90395	0.602502	3.16007	0.00157729	0.0124219
AT2G04470	1.30183	1.89648	2.80994	0.674918	0.499728	0.696765
AT4G00220	18.6341	1.89545	0.790969	2.39637	0.0165586	0.0725422
AT1G30515	53.6969	1.89479	0.617151	3.07021	0.00213905	0.0157486
AT1G71380	7.40016	1.89452	0.885135	2.14037	0.0323247	0.117594
AT3G48300	4.93606	1.89183	1.1767	1.60775	0.10789	0.26937
AT1G03502	1.01365	1.89131	2.33331	0.81057	0.417613	0.626556
AT2G29740	2.46257	1.89082	1.37271	1.37744	0.168377	0.360111
AT3G28345	1896.75	1.88761	0.921009	2.0495	0.0404132	0.138137
AT3G53450	77.4738	1.88712	0.281342	6.70756	1.97907e-11	3.35337e-09
AT5G67620	19.6479	1.88636	0.56171	3.35825	0.000784381	0.00713668
AT2G36210	2.16717	1.88485	1.83659	1.02627	0.304763	0.519583
AT2G39320	1.47764	1.88219	1.86098	1.0114	0.311825	0.527064
AT2G10440	1.04371	1.88175	2.39248	0.786528	0.431558	0.638419
AT2G07701	1.55869	1.88171	2.02437	0.929532	0.352613	0.566701
AT2G37900	83.0993	1.87857	0.574145	3.27194	0.00106812	0.00913235
AT4G25430	12.6436	1.87817	0.995216	1.8872	0.0591335	0.180102
AT5G66690	4.53728	1.87757	1.98378	0.946458	0.343915	0.558614
AT1G02250	2.44209	1.87681	1.47522	1.27223	0.203293	0.405826
AT1G06148	2.74518	1.8767	1.48224	1.26612	0.205469	0.408443
AT4G31730	286.577	1.87154	0.68206	2.74396	0.00607038	0.0345654
AT3G30530	108.649	1.87128	0.470499	3.97722	6.97249e-05	0.00107653
AT1G73010	28.353	1.86672	0.926075	2.01573	0.0438281	0.146201
AT5G18510	5.12758	1.86641	1.31695	1.41723	0.156417	0.344457
AT1G24470	24.9782	1.8645	0.644585	2.89256	0.00382118	0.0245463
AT5G60650	14.7556	1.86368	0.848366	2.19678	0.028036	0.106264
AT5G28420	5.69155	1.86313	0.985151	1.89122	0.0585954	0.17883
AT4G28556	7.07565	1.86175	0.980289	1.89919	0.0575396	0.176503
AT3G49300	1.05334	1.86154	1.97896	0.940666	0.346876	0.561662
AT3G19320	11.5452	1.86048	0.728678	2.55323	0.0106729	0.0524437
AT4G35190	215.314	1.85408	0.253402	7.31675	2.54051e-13	6.98294e-11
AT5G26620	9.79413	1.85307	1.025	1.80788	0.0706247	0.203677
AT4G18550	19.691	1.85068	0.753009	2.45772	0.0139822	0.0641592
AT2G13275	2.30755	1.85061	1.65646	1.11721	0.263905	0.476797
AT5G63560	5.39615	1.85054	1.56041	1.18593	0.23565	0.444842
AT4G36060	174.115	1.84996	0.922407	2.00558	0.0449015	0.148874
AT3G60490	73.3204	1.84896	0.490562	3.76905	0.000163867	0.00209819
AT3G03910	605.232	1.84814	0.914054	2.02192	0.0431848	0.144821
AT1G20823	536.322	1.84784	0.517334	3.57185	0.000354465	0.00382726
AT3G06640	207.636	1.84781	0.329145	5.61396	1.97749e-08	1.34639e-06
AT4G39720	29.0063	1.84534	0.518906	3.55621	0.000376239	0.00401948
AT1G22150	68.2439	1.84502	0.771151	2.39256	0.0167315	0.0730984
AT5G66780	2.84079	1.84369	1.4492	1.27222	0.203296	0.405826
AT1G02065	228.707	1.84223	0.338623	5.44035	5.31766e-08	3.02022e-06
AT1G54530	18.0529	1.84086	0.701968	2.62243	0.00873048	0.0451196
AT5G57720	1.61302	1.83862	2.26767	0.810799	0.417481	0.626456
AT4G36740	2.8197	1.83538	2.08687	0.879488	0.379137	0.592649
AT5G09805	5.62708	1.83188	1.23868	1.4789	0.139168	0.319229
AT5G53260	1.31695	1.82929	2.66494	0.686428	0.492443	0.690707
AT3G26960	62.6429	1.82527	0.8211	2.22295	0.0262191	0.101186
AT2G30380	5.80956	1.82345	1.15215	1.58265	0.113502	0.278251
AT3G30120	1.78477	1.8223	2.26593	0.804216	0.421272	0.630039
AT5G63800	109.813	1.82109	0.654397	2.78285	0.00538832	0.0316282
AT1G64940	4.82721	1.81852	1.43551	1.26681	0.205222	0.408219
AT1G26610	3.09203	1.81522	1.5436	1.17596	0.239609	0.449386
AT2G18196	162.2	1.81507	0.429066	4.23028	2.33399e-05	0.000455852
AT2G22190	81.1888	1.81146	0.418291	4.33062	1.48687e-05	0.000318918
AT1G55120	159.267	1.80893	0.32333	5.59467	2.21045e-08	1.46468e-06
AT2G27300	24.0545	1.80588	0.494088	3.65497	0.000257213	0.0029764
AT1G02900	61.5371	1.80563	0.619038	2.91683	0.00353612	0.0231203
AT1G27730	24.796	1.79979	0.731177	2.46149	0.0138361	0.063712
AT3G49070	17.2761	1.79888	1.00166	1.7959	0.0725102	0.207209
AT4G03480	4.14442	1.79755	1.4369	1.25099	0.210937	0.415785
AT3G08660	58.2078	1.796	0.558469	3.21593	0.00130022	0.0107017
AT3G23430	2568.32	1.79014	0.87701	2.04119	0.0412322	0.140173
AT3G47980	41.093	1.78978	0.739968	2.41873	0.0155746	0.0694619
AT3G60957	6.99486	1.78972	0.941171	1.90159	0.0572249	0.17579
AT5G61120	148.832	1.78941	0.248994	7.18655	6.6449e-13	1.59078e-10
AT5G24900	2.48909	1.78808	1.62774	1.0985	0.271985	0.485642
AT1G61160	2.87722	1.78703	1.57819	1.13233	0.257497	0.46958
AT4G31610	390.589	1.78313	0.328419	5.42945	5.65273e-08	3.17008e-06
AT1G06830	205.724	1.78175	0.824867	2.16005	0.030769	0.113355
AT1G01190	381.622	1.78017	0.739309	2.40788	0.0160454	0.0708949
AT1G05562	59.1017	1.77994	1.43933	1.23664	0.21622	0.422657
AT1G72490	1.64084	1.77885	2.39928	0.741411	0.458445	0.662049
AT3G30305	5.28656	1.77723	1.00961	1.76031	0.0783557	0.218547
AT2G48090	51.343	1.77291	0.521098	3.40226	0.000668303	0.00627407
AT5G37352	2.01056	1.76985	1.63706	1.08111	0.279647	0.494224
AT1G49310	144.321	1.76766	0.987961	1.7892	0.0735826	0.209307
AT4G11880	1.82688	1.76015	2.11948	0.830461	0.406278	0.617095
AT1G28430	1.94705	1.75997	2.09032	0.84196	0.39981	0.610993
AT1G05700	4.36438	1.7568	1.52292	1.15357	0.248675	0.459957
AT2G02020	248.542	1.75371	0.750656	2.33624	0.0194786	0.0819796
AT1G73810	1.99071	1.75017	1.76155	0.993539	0.320447	0.535619
AT3G23180	2.4049	1.74933	2.1462	0.815086	0.415023	0.62454
AT3G15353	3595.99	1.74809	0.425016	4.113	3.9055e-05	0.000681977
AT5G19970	112.802	1.74661	0.426744	4.09289	4.26037e-05	0.000726414
AT5G36870	3.81384	1.74636	1.2914	1.3523	0.17628	0.370678
AT1G76952	7.87445	1.74567	0.90546	1.92793	0.0538632	0.168826
AT2G44578	2.55173	1.74396	1.59936	1.09041	0.275532	0.489424
AT3G12890	284.457	1.74024	0.387438	4.49166	7.06712e-06	0.000176494
AT3G23090	122.924	1.73655	0.625016	2.77841	0.0054625	0.0319
AT3G49832	2.42007	1.73611	1.32129	1.31394	0.188865	0.387538
AT1G13680	3.92337	1.73421	1.68121	1.03153	0.302294	0.517196
AT3G61120	17.2775	1.73357	0.618232	2.80408	0.00504602	0.0301272
AT2G07628	2.06113	1.72941	1.6574	1.04345	0.29674	0.51111
AT5G06470	39.8098	1.72894	0.423609	4.08144	4.47567e-05	0.00075655
AT1G65481	2.27033	1.72843	1.5792	1.0945	0.273736	0.487362
AT1G18880	302.207	1.72767	0.75372	2.29219	0.0218945	0.0890593
AT5G28490	1072.72	1.72473	0.283445	6.08489	1.16569e-09	1.15861e-07
AT1G15085	78.7387	1.72359	0.636082	2.7097	0.00673435	0.0373713
AT5G09760	1072.17	1.72237	0.284869	6.0462	1.48302e-09	1.43557e-07
AT5G22090	3446.13	1.72188	0.543769	3.16657	0.00154249	0.012204
AT2G21260	13.6142	1.72087	0.700106	2.45801	0.0139708	0.0641465
AT2G18470	49.2081	1.72057	0.479231	3.59028	0.00033032	0.00362495
AT1G23850	22.4292	1.71851	0.737091	2.33148	0.0197281	0.0827324
AT1G10480	17.4209	1.71482	0.967496	1.77243	0.0763226	0.214773
AT5G22240	4.92946	1.7147	1.30637	1.31257	0.189328	0.388105
AT5G22460	213.588	1.71461	0.424243	4.04158	5.30933e-05	0.000867892
AT3G24463	14.0905	1.7121	2.14711	0.797397	0.425221	0.633464
AT4G32490	3.76803	1.712	1.19868	1.42823	0.153224	0.339949
ATMG00010	1.49945	1.71136	2.47318	0.691968	0.488958	0.687344
AT3G08040	179.459	1.7102	0.902166	1.89566	0.0580051	0.177493
AT4G23720	115.214	1.70894	0.369129	4.62966	3.66271e-06	0.000104413
AT5G06720	5.96014	1.70821	1.48627	1.14933	0.25042	0.462109
AT1G72230	303.646	1.70658	0.651661	2.61881	0.00882362	0.0454849
AT5G15180	8.60439	1.70462	1.05419	1.61699	0.10588	0.266182
AT2G31020	48.2073	1.70451	0.655492	2.60036	0.00931263	0.0474237
AT2G18570	758.304	1.70104	0.875719	1.94245	0.0520827	0.16511
AT5G54130	446.025	1.70022	0.418514	4.06251	4.85471e-05	0.000810234
AT4G08860	1.76741	1.69824	2.35231	0.721948	0.470326	0.672274
AT1G05310	56.2429	1.69672	0.850714	1.99446	0.0461014	0.151409
AT4G39480	58.9981	1.69531	0.605616	2.79931	0.00512118	0.0304698
AT4G15160	142.019	1.69467	0.322002	5.2629	1.41799e-07	6.93849e-06
AT5G24510	2.40618	1.69201	1.56443	1.08155	0.279453	0.493986
AT2G32860	659.907	1.69196	0.69567	2.43214	0.0150101	0.0676212
AT4G35650	16.442	1.69125	0.864716	1.95585	0.050483	0.161557
AT3G20520	4.97098	1.69044	0.997002	1.69552	0.0899767	0.239445
AT1G80160	7.2582	1.68919	1.19517	1.41334	0.157556	0.345769
AT2G42480	3.28054	1.68649	1.39485	1.20908	0.226631	0.434545
AT2G45450	306.872	1.68639	0.328275	5.13713	2.78972e-07	1.20837e-05
AT3G55880	30.2207	1.68519	0.461872	3.64861	0.000263658	0.00303363
AT5G23235	17.3501	1.68411	1.10784	1.52017	0.128469	0.301962
AT1G52190	382.096	1.68403	0.249359	6.75345	1.44375e-11	2.531e-09
AT5G53742	1.15801	1.68343	2.0997	0.801748	0.422699	0.63127
AT3G63110	302.534	1.68137	0.72508	2.31887	0.020402	0.0847679
AT5G44565	9.13238	1.68053	0.704059	2.38691	0.0169906	0.0739115
AT2G17770	163.492	1.67769	0.296508	5.65817	1.52999e-08	1.07118e-06
AT3G56240	2681.85	1.67766	0.713825	2.35024	0.0187611	0.0797893
AT1G31490	60.1097	1.67743	0.523019	3.2072	0.00134032	0.0109588
AT5G47130	5.01263	1.67483	1.13662	1.47353	0.140609	0.321658
AT4G24450	204.32	1.66897	0.340518	4.90127	9.52178e-07	3.41924e-05
AT2G07663	15.235	1.6689	0.861922	1.93625	0.052837	0.16686
AT3G12410	39.9563	1.66727	0.508381	3.27957	0.00103965	0.00894692
AT5G23810	169.851	1.66687	0.483092	3.45043	0.0005597	0.00545585
AT5G41290	1.14644	1.66631	2.80926	0.593149	0.553082	0.736881
AT1G62570	181.114	1.6654	0.394677	4.21965	2.44683e-05	0.000472064
AT1G62360	1588.46	1.66104	0.196438	8.45577	2.77257e-17	1.50557e-14
AT2G35910	5.22729	1.66052	0.998685	1.66271	0.0963705	0.249953
AT1G53690	8.58823	1.65866	0.790076	2.09937	0.0357845	0.126441
AT5G06570	7.33073	1.65379	0.970138	1.70469	0.0882522	0.236585
AT5G01150	11.0149	1.65303	0.962256	1.71786	0.0858213	0.232081
AT1G51355	30.2185	1.6519	0.504259	3.2759	0.00105327	0.00903665
AT1G13609	107.701	1.65129	0.662258	2.49343	0.0126515	0.0595128
AT5G20830	658.995	1.65123	0.252461	6.54055	6.12926e-11	8.69184e-09
AT3G63440	1263.25	1.65099	0.242301	6.8138	9.50563e-12	1.7206e-09
AT1G68552	28.4129	1.65091	1.06863	1.54489	0.122374	0.292136
AT3G19270	304.669	1.64966	0.904892	1.82304	0.068297	0.198976
AT4G24026	18.9555	1.64431	0.615821	2.67011	0.00758254	0.0408166
AT3G27220	807.22	1.63998	0.275841	5.94536	2.75847e-09	2.4396e-07
AT4G39780	128.808	1.639	0.471457	3.47645	0.000508098	0.0050569
AT1G34480	7.59727	1.63808	1.0983	1.49147	0.135837	0.313787
AT1G43790	109.928	1.63652	0.841013	1.94589	0.0516681	0.164104
AT5G38200	52.9051	1.6359	0.638337	2.56275	0.0103846	0.0513897
AT5G45440	36.604	1.63586	0.483579	3.38283	0.000717438	0.0066416
AT2G39430	20.1044	1.63446	0.525788	3.10859	0.00187985	0.0141874
AT1G55803	6.15902	1.63351	1.40343	1.16394	0.244447	0.455009
AT1G67265	1.03172	1.63147	3.09163	0.527706	0.597703	0.767541
AT2G31085	1.09663	1.62911	2.70864	0.60145	0.54754	0.732774
AT2G03130	1.34969	1.62611	2.35942	0.689198	0.490699	0.688834
AT4G10270	304.126	1.62535	0.283618	5.73077	9.99771e-09	7.44445e-07
AT5G45472	18.1673	1.62352	1.20288	1.3497	0.177114	0.372096
AT1G77980	1.39555	1.62214	2.53744	0.639283	0.522639	0.714086
AT5G03020	2.45347	1.62156	1.46177	1.10931	0.267295	0.480612
AT5G66440	196.793	1.62136	0.203417	7.97063	1.5787e-15	6.89182e-13
AT1G68090	1.33992	1.62094	2.59314	0.625087	0.531914	0.720392
AT5G22545	4.64617	1.6209	1.16275	1.39403	0.163309	0.353654
AT1G13600	497.241	1.61959	0.40538	3.99525	6.46268e-05	0.0010147
AT1G02710	6.74755	1.61911	1.42896	1.13307	0.257183	0.469372
AT5G25920	6.37596	1.61583	1.06066	1.52341	0.127656	0.300741
AT4G36430	14.7659	1.6137	1.13569	1.42089	0.155348	0.342951
AT1G28470	33.0623	1.61205	0.496308	3.24808	0.00116185	0.00977239
AT4G24540	1070.56	1.611	0.236622	6.80834	9.87288e-12	1.77266e-09
AT1G11070	20.3648	1.61008	0.829483	1.94106	0.0522505	0.165524
AT5G61090	28.244	1.61005	0.610589	2.63688	0.00836719	0.0438632
AT3G45130	1.82984	1.60999	1.87159	0.860228	0.389663	0.602878
AT1G50130	3.50637	1.60996	1.29854	1.23982	0.21504	0.421301
AT5G44700	17.1904	1.60807	0.626304	2.56756	0.0102417	0.0509204
AT1G71280	5.73717	1.60569	1.04999	1.52924	0.126205	0.298377
AT3G12143	8.9757	1.60513	1.35257	1.18673	0.235333	0.444473
AT1G30100	17.0586	1.60369	0.563647	2.8452	0.00443829	0.0274942
AT2G14820	15.0403	1.60337	0.580432	2.76238	0.00573822	0.0330888
AT5G48485	2180.33	1.6006	0.2056	7.78499	6.97166e-15	2.82213e-12
AT2G45210	30.7312	1.59941	0.619374	2.5823	0.00981451	0.0493028
AT2G25150	31.7042	1.599	0.460981	3.46869	0.000522995	0.00517098
AT5G54470	183.416	1.59881	0.325792	4.90746	9.22618e-07	3.32381e-05
AT5G59640	1.8262	1.59848	2.2316	0.716294	0.47381	0.674923
AT2G46630	1796.86	1.59525	0.47321	3.37113	0.000748609	0.006873
AT1G63720	24.4266	1.59425	0.549459	2.90149	0.00371389	0.0240612
AT1G80760	1692.7	1.59396	0.733281	2.17373	0.0297252	0.110675
AT5G50290	35.8223	1.5929	0.440908	3.61276	0.000302951	0.00339622
AT2G44740	61.4157	1.59262	0.502991	3.16631	0.00154385	0.0122061
AT2G14100	1.17195	1.59142	2.38346	0.667694	0.504329	0.700154
AT3G58150	1.0843	1.59091	2.31609	0.686897	0.492147	0.690476
AT1G16310	116.468	1.58913	0.441945	3.59576	0.000323448	0.00357028
AT1G03070	7.17454	1.58902	1.05836	1.50141	0.133251	0.309547
AT2G40250	4.84122	1.58807	1.51619	1.04741	0.294911	0.508944
AT5G65580	3.73346	1.58736	1.73205	0.916464	0.359424	0.573841
AT5G27810	1.8591	1.58551	2.16671	0.73176	0.464315	0.666896
AT2G15760	10.4777	1.58425	0.765668	2.06911	0.0385355	0.133595
AT1G03820	126.827	1.58344	0.51652	3.06559	0.00217238	0.0159361
AT2G14247	14.1018	1.58263	1.01433	1.56028	0.118694	0.286368
AT2G34790	96.9443	1.58117	0.653978	2.41777	0.0156159	0.0696023
AT3G54420	264.153	1.58108	0.848004	1.86447	0.0622552	0.186777
AT5G44910	5.02593	1.5799	1.21724	1.29793	0.194312	0.394647
AT4G37895	1.47106	1.57976	3.39366	0.465503	0.641572	0.798611
AT3G50010	4.20802	1.57892	1.23848	1.27488	0.20235	0.404664
AT4G36880	77.7379	1.5786	0.339711	4.64689	3.36973e-06	9.78926e-05
AT5G57685	267.738	1.57843	0.17502	9.01857	1.90563e-19	1.51525e-16
AT3G21550	95.7326	1.57531	1.13234	1.39119	0.164168	0.354878
AT5G56300	83.5056	1.57453	0.561719	2.80305	0.00506212	0.0301829
AT1G77340	3.52276	1.57047	1.66614	0.94258	0.345896	0.560646
AT1G61795	38.2143	1.57041	0.40718	3.85679	0.000114886	0.00159266
AT1G21220	9.49875	1.56932	0.746736	2.10157	0.0355911	0.125898
AT1G78330	6.02207	1.5677	1.06045	1.47833	0.13932	0.319439
AT4G01630	4.06335	1.56498	2.68829	0.582145	0.560469	0.741821
AT5G18690	307.659	1.56463	0.256227	6.10643	1.01885e-09	1.02641e-07
AT3G15650	372.192	1.56389	0.28213	5.54316	2.97056e-08	1.863e-06
AT3G13405	3.08265	1.56337	2.23356	0.699948	0.48396	0.682945
AT3G06437	1.19465	1.56106	2.53669	0.615391	0.538297	0.725487
AT1G51210	1.36965	1.55867	2.47382	0.630064	0.528653	0.717899
AT5G65090	7.76953	1.55787	0.946997	1.64506	0.0999567	0.256541
AT5G28085	1.20679	1.55707	2.05146	0.759005	0.447849	0.652761
AT3G52075	1.53652	1.55704	2.80414	0.555263	0.578715	0.754848
AT1G70710	2778.17	1.5564	0.16308	9.54379	1.37708e-21	1.7033e-18
AT2G07667	14.5825	1.55507	0.671763	2.31491	0.0206179	0.0854168
AT5G66335	2.88444	1.55364	1.78004	0.872807	0.382768	0.596275
AT1G09930	1.80823	1.55313	2.31589	0.670638	0.502451	0.698855
AT5G10090	3.4014	1.54365	1.19465	1.29213	0.196311	0.397334
AT1G35830	140.268	1.54327	0.295675	5.21948	1.79427e-07	8.42779e-06
AT1G79760	30.3154	1.54271	0.563528	2.73759	0.0061892	0.0351342
AT2G10600	9.8418	1.54178	1.12728	1.3677	0.171405	0.364243
AT5G55780	3.2071	1.54116	1.53584	1.00347	0.315636	0.530805
AT3G14700	1.36823	1.54063	2.06929	0.744524	0.45656	0.660431
AT5G55430	8.48377	1.54027	0.907901	1.69652	0.089788	0.23912
AT5G38610	49.3704	1.53966	0.724996	2.12368	0.033697	0.121001
AT5G62680	1234.71	1.53718	0.480483	3.19923	0.00137794	0.0112088
AT5G20810	13.3166	1.53558	0.639471	2.40133	0.0163355	0.0717582
AT5G06850	252.294	1.53526	0.386953	3.96757	7.26084e-05	0.00110647
AT2G41580	2.0531	1.53499	1.86974	0.820965	0.411666	0.621632
AT4G19700	104.13	1.53492	0.29675	5.17245	2.31047e-07	1.02881e-05
AT3G61660	3.78352	1.53291	1.5111	1.01443	0.310378	0.525492
AT5G18240	168.57	1.53265	0.479849	3.19403	0.00140303	0.0113796
AT4G17220	26.5996	1.53171	0.828123	1.84962	0.0643682	0.191054
AT2G47750	483.652	1.53155	0.335142	4.56985	4.88068e-06	0.000131873
AT2G17950	23.522	1.53139	0.709874	2.15727	0.030985	0.113949
AT4G02170	1.2317	1.53022	2.11754	0.722644	0.469899	0.671965
AT1G67910	55.3278	1.52924	0.836213	1.82876	0.067435	0.197341
AT1G65445	1.12981	1.52759	4.19325	0.364297	0.715636	0.847857
AT2G22905	2.46213	1.52726	1.96527	0.777125	0.437085	0.643049
AT3G53690	9.68708	1.5242	0.94145	1.61899	0.105449	0.265459
AT5G45540	140.941	1.52375	0.316484	4.81464	1.47466e-06	4.95202e-05
AT2G01610	329.556	1.52356	0.264277	5.76502	8.16472e-09	6.28994e-07
AT3G18915	4.11942	1.52296	4.11169	0.370398	0.711086	0.845525
AT4G24150	34.8994	1.52165	0.59612	2.55258	0.0106927	0.0524828
AT5G53700	1.68482	1.52141	2.06629	0.7363	0.461548	0.664518
AT3G49690	9.60092	1.5214	1.10852	1.37246	0.169921	0.36209
AT1G11500	12.969	1.52119	0.815507	1.86533	0.0621348	0.186538
AT5G28405	1.14993	1.51919	2.20191	0.689943	0.49023	0.688394
AT4G01895	14.4673	1.51846	0.703404	2.15874	0.0308706	0.113613
AT1G02335	177.911	1.51801	1.00549	1.50972	0.131116	0.306003
AT2G37330	61.1889	1.51244	0.549828	2.75076	0.0059457	0.0339684
AT1G64370	206.155	1.51075	0.907459	1.66481	0.09595	0.249269
AT5G41663	2.44016	1.50955	2.15787	0.699553	0.484206	0.683157
AT5G50720	96.3556	1.50822	0.551222	2.73614	0.00621647	0.0352506
AT3G08490	9.18873	1.508	0.953513	1.58153	0.113758	0.278687
AT5G51500	1.02401	1.50669	2.69068	0.559964	0.575504	0.752696
AT5G25130	140.993	1.50667	0.515382	2.9234	0.00346233	0.0227524
AT1G02070	11.6044	1.50542	0.711121	2.11697	0.0342625	0.122386
AT1G20515	11.6133	1.50533	0.776805	1.93785	0.0526421	0.166435
AT1G15330	8.58508	1.50399	1.26179	1.19195	0.233282	0.442439
AT3G11280	659.307	1.50355	0.653554	2.30058	0.0214153	0.0877744
AT3G20580	5.37032	1.50284	1.55377	0.967224	0.333432	0.548429
AT5G60180	12.8036	1.5026	0.710421	2.11509	0.0344224	0.122798
AT3G19184	170.246	1.50238	0.302479	4.9669	6.80318e-07	2.56722e-05
AT3G20450	61.6011	1.50122	0.541041	2.77469	0.00552551	0.0321537
AT5G51580	2.50918	1.50114	1.63414	0.918611	0.358299	0.572663
AT1G02800	482.239	1.50079	0.172839	8.68313	3.8504e-18	2.44929e-15
AT5G65140	369.038	1.50063	0.288541	5.20074	1.985e-07	9.13809e-06
AT4G33020	1.67905	1.49951	2.09684	0.715127	0.474531	0.675465
AT3G28570	60.8721	1.49786	0.398406	3.75962	0.000170168	0.00216229
AT2G16060	230.606	1.49738	0.325002	4.60731	4.07904e-06	0.000113662
AT5G42230	12.0231	1.4958	0.706141	2.11828	0.0341516	0.122155
AT1G59590	7.65855	1.49571	1.11967	1.33585	0.181598	0.378284
AT1G72870	6.94851	1.4957	0.930799	1.6069	0.108076	0.269633
AT5G50060	1.07152	1.49474	2.51894	0.593398	0.552915	0.736881
AT4G25760	69.1113	1.49454	0.361763	4.13127	3.60769e-05	0.000640522
ATMG01410	1.05771	1.49348	2.696	0.553961	0.579606	0.755528
AT1G32850	2.15639	1.49298	2.18603	0.682967	0.494627	0.692646
AT4G37070	0.980162	1.49264	2.73635	0.545486	0.585419	0.759549
AT1G05370	152.997	1.49152	0.248114	6.01143	1.83889e-09	1.74217e-07
AT3G61210	205.664	1.49058	0.740862	2.01195	0.0442253	0.147136
AT2G16575	1.10109	1.49022	2.68324	0.555383	0.578633	0.75483
AT2G01300	4.29989	1.48954	1.57876	0.943484	0.345433	0.560141
AT3G23010	16.2199	1.48691	0.721392	2.06116	0.0392875	0.135348
AT2G07617	4.27685	1.48661	1.11806	1.32963	0.18364	0.381048
AT1G22500	8.51809	1.48597	0.883763	1.68141	0.0926834	0.243615
AT4G14940	60.9463	1.4842	0.786373	1.8874	0.0591072	0.180047
AT5G39420	32.6355	1.4841	0.557203	2.66348	0.00773369	0.0413801
AT4G05018	1.46935	1.48396	1.97721	0.750535	0.452933	0.657073
AT4G04140	7.47016	1.48123	1.10602	1.33925	0.180489	0.376976
AT1G35515	58.6709	1.48081	0.76503	1.93562	0.0529137	0.16696
AT1G62500	7813.62	1.47969	0.201135	7.35672	1.88479e-13	5.31177e-11
AT4G26270	326.066	1.47954	0.249266	5.93557	2.9282e-09	2.57682e-07
AT1G77870	8.61322	1.4794	1.14809	1.28857	0.197547	0.398893
AT3G28890	12.8141	1.4789	1.14275	1.29416	0.19561	0.396454
AT2G24580	181.779	1.47838	0.384013	3.84981	0.000118208	0.00162758
AT5G61010	146.227	1.47819	0.290273	5.0924	3.5356e-07	1.47686e-05
AT3G49860	26.9816	1.47786	0.698987	2.11429	0.0344906	0.122982
AT4G23690	38.9508	1.47775	0.664212	2.22481	0.0260939	0.10084
AT1G23600	1.59724	1.47724	2.04463	0.722495	0.46999	0.672043
AT4G12820	0.979141	1.47656	2.42133	0.609815	0.541984	0.728132
AT1G66200	6161.32	1.47562	0.322898	4.56992	4.87915e-06	0.000131873
AT1G32100	162.729	1.47378	1.05334	1.39915	0.161767	0.351577
AT4G23900	98.7427	1.47329	0.560543	2.62832	0.00858066	0.0446877
AT2G37950	12.5627	1.47315	0.665147	2.21478	0.0267753	0.102794
AT5G38096	16.4463	1.47306	0.612408	2.40535	0.0161569	0.0712169
AT4G00960	10.7451	1.47268	0.706356	2.0849	0.0370781	0.129919
AT1G70810	129.1	1.47254	0.458791	3.2096	0.00132919	0.0108918
AT4G24250	103.457	1.47042	0.31199	4.71304	2.44046e-06	7.56614e-05
AT5G48060	216.477	1.46945	0.29116	5.04689	4.49053e-07	1.80791e-05
AT4G07840	3.03006	1.46839	1.58346	0.927331	0.353755	0.567721
AT1G65810	183.237	1.46725	0.327492	4.48028	7.45468e-06	0.0001838
AT1G22065	7.44502	1.46578	0.907671	1.61488	0.106338	0.266893
AT5G23750	63.7542	1.46485	0.597527	2.45151	0.0142257	0.0649949
AT5G23240	2.53689	1.46394	2.97705	0.491743	0.622901	0.785031
AT1G76770	12.6421	1.46341	0.812589	1.80093	0.0717143	0.20578
AT5G38310	1.73286	1.46149	2.36953	0.616783	0.537378	0.724838
AT3G57586	5.55509	1.46145	1.13672	1.28567	0.198558	0.399991
AT2G17850	8.64245	1.45966	1.13205	1.28939	0.197262	0.398462
AT2G07625	3.68407	1.45964	1.34031	1.08903	0.276142	0.490195
AT1G26558	2.17599	1.4591	2.00028	0.729449	0.465727	0.668294
AT4G00880	659.918	1.45895	0.660352	2.20935	0.0271501	0.103879
AT3G14780	18.1154	1.45881	0.573677	2.54291	0.0109934	0.0535338
AT3G26125	20.5666	1.45589	1.13152	1.28666	0.198212	0.399582
AT1G69730	117.721	1.45196	0.425447	3.41279	0.000643025	0.00609983
AT1G49405	71.4089	1.45166	0.406202	3.57375	0.000351904	0.00380514
AT3G26490	114.825	1.4512	0.431087	3.36637	0.000761635	0.00695817
AT3G45170	1.19399	1.45067	3.38395	0.42869	0.668149	0.816208
AT5G60660	42.5445	1.45039	0.881511	1.64535	0.0998985	0.256533
AT1G77760	2537.69	1.44941	0.25031	5.79046	7.01937e-09	5.55864e-07
AT5G55170	36.2179	1.44929	0.425157	3.40883	0.000652431	0.00616804
AT1G15790	52.0647	1.44912	0.426635	3.39664	0.000682197	0.00638975
AT2G20550	250.726	1.44861	0.223115	6.49269	8.43181e-11	1.18067e-08
AT4G37445	61.9314	1.44734	0.532431	2.71835	0.00656079	0.0366548
AT1G25340	1.05389	1.44529	3.37452	0.428294	0.668437	0.816365
AT4G31685	23.8583	1.44311	0.718494	2.00852	0.0445879	0.148032
ATMG00450	1.22257	1.44239	2.68308	0.537586	0.590863	0.762844
AT1G78500	23.8795	1.44221	0.670169	2.15201	0.0313965	0.115064
AT3G58070	13.5513	1.44195	0.758048	1.90219	0.0571463	0.175678
AT3G61490	619.885	1.43973	0.258513	5.56926	2.55828e-08	1.65695e-06
AT4G16015	30.7739	1.43827	0.598772	2.40203	0.0163045	0.0716743
AT3G09520	1.52067	1.43801	1.85683	0.774447	0.438666	0.644481
AT3G17520	0.973808	1.43786	2.95674	0.486299	0.626755	0.787831
AT1G22480	21.6626	1.4375	0.619075	2.32202	0.020232	0.0842584
AT4G00230	386.304	1.43602	0.401063	3.58053	0.000342896	0.00372584
AT5G23160	1.45076	1.43596	1.96708	0.729996	0.465392	0.668096
AT2G30540	425.639	1.43575	0.41099	3.49339	0.000476924	0.00482866
AT5G40630	45.6487	1.43488	0.677381	2.11827	0.034152	0.122155
AT3G17185	141.702	1.43484	0.42885	3.34577	0.00082053	0.00740206
AT3G15280	1.05588	1.43462	3.2484	0.44164	0.65875	0.809762
AT1G61130	2.66878	1.43372	1.20735	1.1875	0.235032	0.444207
AT1G75250	74.5622	1.43303	0.633277	2.26289	0.0236426	0.0938955
AT4G19095	3.34319	1.43265	1.36396	1.05036	0.293553	0.507665
AT3G44220	111.908	1.43172	0.277222	5.16454	2.41032e-07	1.06475e-05
AT2G36030	7.34221	1.43172	1.46915	0.974523	0.329797	0.544784
AT1G23350	7.15733	1.43165	0.949796	1.50732	0.131729	0.307037
AT3G20460	13.8771	1.43124	0.740709	1.93225	0.0533287	0.167746
AT5G13940	2.07775	1.43088	1.8371	0.778877	0.436052	0.642371
AT3G10720	249.979	1.43022	0.294497	4.8565	1.1948e-06	4.11781e-05
AT5G40510	3.98948	1.42874	1.37706	1.03752	0.299491	0.514021
AT4G22020	1.13609	1.42611	3.12953	0.455694	0.64861	0.803598
AT1G62770	12.4341	1.42605	0.972834	1.46587	0.142683	0.324759
AT5G46600	14.8298	1.42579	0.627099	2.27363	0.022988	0.0919852
AT4G06555	1.12228	1.42545	2.77282	0.514081	0.607195	0.775104
AT4G25470	4.76098	1.42397	1.2463	1.14256	0.25322	0.464927
AT3G21210	49.4145	1.4236	0.530733	2.68233	0.00731104	0.039691
AT1G80745	8.22125	1.42251	0.83685	1.69984	0.0891608	0.238019
AT4G33145	1.32152	1.42153	2.70973	0.524602	0.59986	0.769491
AT4G00940	63.467	1.42019	0.489381	2.90202	0.0037077	0.0240455
AT4G36925	1.35564	1.41966	3.18053	0.446361	0.655336	0.807349
AT2G34530	85.7967	1.4185	0.352079	4.02893	5.60309e-05	0.000903311
AT3G53235	22.2005	1.41751	0.737477	1.92211	0.0545921	0.170263
AT5G26330	79.4208	1.41704	0.583842	2.4271	0.0152202	0.068319
AT1G61760	40.9362	1.41633	0.404443	3.50191	0.000461932	0.0047198
AT3G15270	54.7033	1.41433	0.570753	2.47801	0.0132119	0.0614347
AT1G65150	279.446	1.41351	0.198895	7.10682	1.18748e-12	2.69776e-10
AT3G63280	261.536	1.4121	0.33572	4.20619	2.59716e-05	0.000494637
AT1G20691	15.2554	1.41169	3.45105	0.40906	0.682496	0.826344
AT1G26200	10.3735	1.41145	0.855187	1.65046	0.0988484	0.254865
AT2G35150	21.1681	1.41141	0.550827	2.56234	0.0103968	0.0514274
AT5G42630	37.6528	1.41094	0.517075	2.72869	0.00635863	0.035822
AT5G10770	435.159	1.4104	0.311848	4.52272	6.1051e-06	0.000157502
AT1G10540	116.343	1.40961	0.262238	5.37529	7.64592e-08	4.08223e-06
AT4G01230	2.21366	1.40887	1.74131	0.809089	0.418464	0.627471
AT5G07760	15.8097	1.40747	0.666631	2.11132	0.0347448	0.123552
AT1G28620	95.7873	1.40536	0.479517	2.93078	0.00338109	0.0223041
AT2G03200	13.2308	1.40473	1.01589	1.38275	0.16674	0.358144
AT5G18170	1267.23	1.40426	0.268194	5.23601	1.64084e-07	7.84463e-06
AT1G20120	11.6488	1.40394	0.58029	2.41938	0.0155469	0.0693938
AT2G38460	96.0829	1.40363	0.481034	2.91794	0.00352352	0.0230678
AT4G18640	411.763	1.4033	0.55502	2.52837	0.0114593	0.0552209
AT5G48950	7.40359	1.40169	0.967284	1.4491	0.147309	0.331283
AT2G25940	17.5193	1.40101	0.854131	1.64028	0.100948	0.258037
AT3G13640	96.4653	1.40048	0.33321	4.20299	2.63409e-05	0.000499553
AT3G02980	25.5049	1.40025	0.43044	3.25306	0.00114169	0.00964284
AT3G20935	5.60664	1.40013	0.880677	1.58983	0.111873	0.275887
AT3G28560	104.281	1.39826	0.298396	4.68593	2.7869e-06	8.43037e-05
AT1G66810	35.8333	1.39737	0.543575	2.5707	0.0101493	0.0506078
AT2G35658	9.8518	1.39735	0.889948	1.57014	0.116382	0.282782
AT2G01905	41.6339	1.39374	0.434401	3.20841	0.00133469	0.0109289
AT3G14940	689.346	1.39335	0.377534	3.69068	0.000223659	0.00266001
AT1G02530	17.4846	1.39325	0.895776	1.55535	0.119862	0.287936
AT2G30933	71.9754	1.39283	0.316436	4.40163	1.0744e-05	0.000246856
AT2G21100	3.44271	1.39255	1.4121	0.986156	0.324056	0.539423
AT1G33080	167.89	1.39214	0.251524	5.53482	3.1155e-08	1.93213e-06
AT2G32160	11.2986	1.39174	1.2085	1.15163	0.249473	0.460973
AT5G49200	1.1733	1.39043	2.60329	0.534105	0.593269	0.764251
AT4G16640	14.9817	1.38981	0.665383	2.08874	0.0367315	0.12904
AT4G39410	205.606	1.38831	0.283965	4.88902	1.0134e-06	3.55873e-05
AT2G26695	18.4359	1.38757	0.790582	1.75512	0.0792384	0.22041
AT1G20850	780.613	1.38756	0.889042	1.56074	0.118585	0.286197
AT2G43932	9.4614	1.38611	0.789279	1.75618	0.0790579	0.220018
AT2G42200	501.723	1.38543	0.168579	8.21831	2.06385e-16	9.98904e-14
AT1G15190	18.6815	1.38445	0.50621	2.73493	0.00623929	0.0353375
AT4G12850	21.9623	1.38328	0.557362	2.48184	0.0130706	0.0609942
AT3G62960	73.1785	1.3825	0.690656	2.00172	0.0453148	0.149682
AT3G29173	12.716	1.3822	0.667844	2.06964	0.0384861	0.133466
AT3G15740	2.87433	1.38141	1.29848	1.06387	0.287387	0.50159
AT5G43380	72.2328	1.38098	0.40446	3.41438	0.000639276	0.00607462
AT4G32785	26.586	1.37889	0.601295	2.29321	0.0218361	0.0889261
AT1G20080	11.0097	1.37774	0.733349	1.8787	0.0602853	0.182562
AT5G05960	155.189	1.37603	0.79891	1.72238	0.0850004	0.230737
AT3G27150	58.9771	1.37586	0.556463	2.47251	0.0134168	0.0622059
AT2G06045	1.46417	1.37552	2.65845	0.517414	0.604867	0.773241
AT4G01380	15.2527	1.37489	0.947151	1.45161	0.14661	0.330433
AT2G11220	1.87885	1.37385	1.9541	0.703059	0.482019	0.681164
AT5G38800	3.31713	1.37383	1.56091	0.880145	0.378781	0.592328
AT4G01985	1.76076	1.37281	2.3736	0.578366	0.563017	0.7433
AT1G35910	70.279	1.37204	0.381651	3.59501	0.000324378	0.00357699
AT5G47550	35.8641	1.37173	0.636154	2.15628	0.0310616	0.114156
AT1G73805	33.9526	1.37156	0.824471	1.66357	0.0961993	0.249596
AT3G01670	2057.48	1.37057	0.407125	3.36645	0.000761419	0.00695817
AT3G25572	97.5449	1.37019	1.42259	0.963162	0.335466	0.550623
AT5G19595	3.09703	1.37013	2.04767	0.669116	0.503422	0.699375
AT2G28110	19.7165	1.36964	1.03208	1.32707	0.184486	0.382319
AT1G05770	46.5746	1.36961	0.509732	2.68693	0.00721131	0.0392899
AT5G20150	43.8749	1.36725	0.353913	3.86325	0.000111889	0.00155986
AT4G00955	42.1099	1.36584	0.408517	3.34341	0.000827564	0.00745645
AT2G31540	2.81991	1.36567	1.5028	0.90875	0.363482	0.57748
AT3G28925	1.4096	1.3642	1.84863	0.737953	0.460543	0.663659
AT2G26440	342.653	1.36364	0.255971	5.3273	9.96851e-08	5.09034e-06
AT1G49750	1383.33	1.36335	0.271429	5.02288	5.09034e-07	2.0274e-05
AT1G21250	1471.2	1.36295	0.339773	4.01136	6.03708e-05	0.000959384
AT4G14980	11.5807	1.36279	0.689858	1.97547	0.0482154	0.156277
AT3G21770	635.754	1.36217	0.269898	5.047	4.48799e-07	1.80791e-05
AT1G05760	59.8958	1.36178	0.564534	2.41223	0.0158555	0.0704322
AT3G17380	106.844	1.36161	0.505078	2.69585	0.00702101	0.0385679
AT5G26650	3.55663	1.35939	1.37857	0.986091	0.324088	0.539423
AT5G45810	2.35505	1.35939	1.68137	0.808504	0.418801	0.627764
AT1G09890	76.3615	1.35906	0.754094	1.80225	0.0715063	0.205411
AT5G49070	4.97379	1.35892	1.10454	1.23031	0.21858	0.425205
AT5G20240	24.8546	1.35693	1.25424	1.08188	0.279308	0.493846
ATMG00516	16.2589	1.35558	1.01011	1.34202	0.179591	0.375614
AT1G70920	27.7639	1.35528	0.868978	1.55963	0.118848	0.286461
AT5G60142	54.3753	1.35508	0.626304	2.16362	0.0304935	0.112701
AT5G48920	70.219	1.35431	1.06042	1.27715	0.20155	0.403534
AT2G24762	606.726	1.35271	0.581942	2.32447	0.0201003	0.0838352
AT3G04520	988.823	1.35232	0.14841	9.11202	8.0862e-20	6.92428e-17
AT1G06170	13.7259	1.35206	0.987526	1.36913	0.170957	0.363568
AT5G47250	145.132	1.35081	0.242575	5.56862	2.56759e-08	1.65695e-06
AT3G52720	1541.5	1.35073	0.864056	1.56325	0.117994	0.285297
AT1G23149	9.6181	1.35013	0.803472	1.68037	0.0928848	0.243866
AT3G16340	1093.95	1.34981	0.299367	4.50887	6.51746e-06	0.000165834
AT5G54510	7246.08	1.34853	0.246292	5.47533	4.36706e-08	2.59969e-06
AT3G04370	5.12869	1.34826	1.25818	1.07159	0.283903	0.498173
AT1G15550	619.375	1.34806	0.335682	4.01589	5.92214e-05	0.000945164
AT5G43660	15.474	1.34761	0.624021	2.15956	0.030807	0.113445
AT1G19550	51.1001	1.34733	0.524576	2.56841	0.0102166	0.0508409
AT3G06750	139.761	1.34676	0.557439	2.41598	0.0156929	0.0697937
AT1G26820	63.3007	1.34552	0.813268	1.65446	0.0980331	0.253144
AT5G41905	3.27397	1.34535	1.17405	1.14591	0.251834	0.463802
AT1G49790	10.0499	1.34503	0.944126	1.42463	0.154265	0.341476
AT1G62035	3.40364	1.34408	1.65901	0.81017	0.417842	0.626718
AT5G67265	3.10964	1.34378	1.20861	1.11184	0.266205	0.479165
AT4G35970	130.991	1.34331	0.443628	3.028	0.00246178	0.017471
AT3G11660	136.227	1.34134	0.461397	2.90712	0.00364772	0.0236979
AT4G29850	26.6712	1.34108	0.445659	3.00922	0.0026192	0.0183608
AT2G33160	1.98408	1.33993	1.93097	0.693914	0.487736	0.686353
AT2G37590	146.619	1.33932	0.191421	6.99676	2.61942e-12	5.39988e-10
AT3G25710	318.285	1.33873	0.185047	7.23454	4.67098e-13	1.16848e-10
AT5G44562	5.24268	1.33791	1.15761	1.15575	0.247783	0.459042
AT3G16240	5726.52	1.33786	0.228982	5.84265	5.13784e-09	4.22099e-07
AT5G22200	2.15931	1.33708	1.67777	0.79694	0.425486	0.633689
AT4G23496	2.95769	1.33485	1.62823	0.819811	0.412324	0.622446
AT5G44005	9.21821	1.33404	1.06057	1.25785	0.208446	0.412457
AT1G54300	4.45671	1.33228	1.1405	1.16816	0.242743	0.45324
AT5G57670	20.5317	1.3314	0.872649	1.52569	0.127086	0.300015
AT1G33700	266.474	1.33126	0.413207	3.22177	0.001274	0.0105365
AT4G10950	5.72613	1.33098	0.969413	1.37297	0.169761	0.36209
AT4G15150	8.72043	1.33067	0.808133	1.64659	0.0996416	0.256051
AT1G64620	682.234	1.33036	0.315525	4.21634	2.48304e-05	0.000478636
AT5G35732	40.3164	1.32936	0.539139	2.4657	0.0136746	0.0631116
AT1G11580	1045.62	1.32835	0.653168	2.03371	0.041981	0.142003
AT3G16500	1421.78	1.32788	0.318925	4.1636	3.13275e-05	0.000571233
AT3G17730	86.1478	1.32782	0.368393	3.60435	0.000312934	0.00348359
AT5G20420	177.288	1.32682	0.209014	6.34798	2.18157e-10	2.75968e-08
AT5G42146	75.7806	1.32512	0.464788	2.85101	0.00435804	0.0271329
AT5G20970	294.054	1.32493	0.339859	3.89846	9.68065e-05	0.00138515
AT4G37710	3.51969	1.32475	1.32929	0.996587	0.318965	0.534104
AT2G07627	2.89297	1.32321	2.7762	0.476624	0.63363	0.793159
AT3G51710	85.9365	1.32234	0.329621	4.01172	6.02792e-05	0.000958612
AT2G14095	3.10247	1.32139	1.84295	0.716998	0.473375	0.674554
AT5G38870	84.6907	1.32138	0.380231	3.47521	0.000510463	0.00507568
AT1G67870	3026.53	1.31932	0.649332	2.03181	0.042173	0.142479
AT1G75720	36.2346	1.31903	0.486338	2.71216	0.00668453	0.0371597
AT3G22070	151.883	1.31827	0.274181	4.80805	1.52411e-06	5.07218e-05
AT1G67220	10.0277	1.31825	0.857057	1.53812	0.12402	0.294716
AT4G14140	42.208	1.31797	0.558941	2.35797	0.0183752	0.0784781
AT5G01190	54.8061	1.31661	0.702098	1.87526	0.0607575	0.183633
AT1G24380	2.18612	1.31496	1.77479	0.740912	0.458747	0.662228
AT1G13230	18.8628	1.31472	0.63341	2.07562	0.0379288	0.131966
AT1G24000	1.15034	1.31461	2.96581	0.443257	0.65758	0.808818
AT3G22415	14.8524	1.3144	0.947831	1.38674	0.165521	0.356728
AT2G03500	135.014	1.31403	0.415069	3.16582	0.00154646	0.012218
AT5G06380	30.6326	1.31385	0.541142	2.42792	0.0151856	0.0682048
AT2G04840	4.71301	1.31357	1.12904	1.16344	0.244652	0.455201
AT5G10300	142.725	1.31325	0.44603	2.94432	0.00323664	0.0215621
AT5G64240	914.561	1.31319	0.560927	2.34111	0.0192264	0.0812867
AT1G72800	54.8787	1.31242	0.592682	2.21437	0.0268032	0.10287
AT3G53310	66.3879	1.31175	0.355079	3.69425	0.000220533	0.00262986
AT1G24792	19.2246	1.30964	1.03877	1.26076	0.207395	0.411061
AT2G38640	100.271	1.30851	0.654263	1.99998	0.0455023	0.15006
AT5G01360	23.5087	1.30837	0.754135	1.73492	0.0827543	0.226567
AT2G33830	41.2668	1.30818	0.783401	1.66988	0.0949432	0.247498
AT3G58540	10.9105	1.30816	0.812831	1.60939	0.107532	0.268928
AT3G53010	14.4537	1.30715	0.640443	2.041	0.0412503	0.140202
AT1G24735	22.2961	1.3057	0.550576	2.37151	0.0177155	0.0763195
AT4G30250	3551.17	1.30566	0.247423	5.27706	1.31276e-07	6.48057e-06
AT2G07613	1.06213	1.30136	2.62041	0.496626	0.619453	0.783119
AT4G11530	66.8913	1.30087	0.377526	3.44576	0.000569454	0.00552674
AT5G11620	43.7475	1.29995	0.434567	2.99137	0.00277729	0.019208
AT3G46616	7.0568	1.29967	0.924775	1.4054	0.159904	0.349235
AT2G45040	14.2879	1.29924	0.827647	1.56979	0.116463	0.282916
AT1G12260	59.8324	1.29863	0.796254	1.63092	0.102908	0.261098
AT2G36650	64.639	1.29691	0.51498	2.51837	0.0117899	0.0565349
AT4G33560	176.531	1.29609	0.457283	2.83432	0.00459227	0.0282125
AT1G19060	5.27938	1.29544	1.17136	1.10593	0.268757	0.482261
AT1G22490	178.888	1.29406	0.212925	6.07751	1.2206e-09	1.19716e-07
AT1G01640	18.4001	1.29267	0.670756	1.92718	0.0539572	0.168983
AT3G30875	28.9014	1.29229	0.940493	1.37405	0.169426	0.361658
AT5G05250	223.527	1.2921	0.381988	3.38258	0.000718091	0.00664488
AT1G16360	19.0076	1.29015	0.581447	2.21886	0.0264965	0.101991
AT2G05632	108.051	1.28567	0.318199	4.04045	5.33485e-05	0.000870148
AT2G19110	1169.78	1.28519	0.48182	2.66737	0.00764474	0.0410522
AT2G36120	284.144	1.28372	1.30518	0.983557	0.325333	0.540638
AT1G73860	11.6642	1.28072	0.720663	1.77715	0.0755437	0.213223
AT1G79170	21.7935	1.27997	0.792818	1.61445	0.10643	0.267021
AT2G34655	12.7038	1.27981	1.10751	1.15557	0.247855	0.459042
AT5G64910	736.624	1.27958	0.19222	6.65684	2.79777e-11	4.44925e-09
AT5G03260	144.276	1.27947	0.966987	1.32315	0.185786	0.383638
AT3G07540	1299.75	1.27881	0.191723	6.67009	2.55654e-11	4.15466e-09
AT1G77700	109.431	1.27781	0.336066	3.80227	0.000143376	0.00188103
AT4G20230	6.77981	1.27747	1.29859	0.98374	0.325243	0.540582
AT1G15960	410.807	1.27666	0.402857	3.16902	0.00152953	0.0121235
AT4G23500	376.206	1.27573	0.325423	3.92023	8.8466e-05	0.00128574
AT5G48430	51.1263	1.27556	0.602419	2.11739	0.0342268	0.122347
AT4G30830	43.0934	1.27501	0.717287	1.77754	0.0754787	0.213121
AT2G22420	573.173	1.27453	0.148911	8.55904	1.1381e-17	6.84826e-15
AT4G32810	20.5251	1.27417	0.839802	1.51723	0.12921	0.30293
AT5G25440	26.1188	1.27342	0.667677	1.90724	0.0564891	0.174145
AT2G38080	250.579	1.2704	0.9278	1.36926	0.170917	0.363552
AT2G40320	72.2724	1.27037	0.663209	1.9155	0.0554293	0.172069
AT5G05400	15.1878	1.26887	0.645962	1.96431	0.0494936	0.159369
AT1G09390	374.648	1.2669	0.165442	7.65766	1.89355e-14	6.69173e-12
AT2G32750	11.4246	1.26609	0.739001	1.71324	0.0866678	0.233916
AT2G34140	16.78	1.26567	0.627822	2.01597	0.043803	0.146182
AT5G14890	75.9805	1.26566	0.309354	4.0913	4.28955e-05	0.0007307
AT5G49620	2.08054	1.26267	1.80825	0.698285	0.484999	0.683882
AT2G41380	25.6612	1.26189	0.770083	1.63864	0.101288	0.258644
AT5G25750	1.46936	1.26104	1.94967	0.646794	0.517766	0.710627
AT5G55330	53.4978	1.25779	0.363236	3.46272	0.000534736	0.00525623
AT4G23713	306.895	1.25695	0.200968	6.25448	3.98854e-10	4.57736e-08
AT4G35350	356.54	1.25664	0.899222	1.39748	0.16227	0.352088
AT3G21230	66.7888	1.25463	0.54477	2.30304	0.0212768	0.0873288
AT5G04700	82.4015	1.25396	0.44469	2.81986	0.00480452	0.0291307
AT2G27930	22.673	1.25222	0.643156	1.94699	0.0515358	0.163913
AT2G41510	182.231	1.25093	0.47822	2.6158	0.00890199	0.0457603
AT1G67260	25.0797	1.24972	0.592809	2.10814	0.0350189	0.124229
AT3G55780	30.3503	1.24903	0.429226	2.90997	0.00361465	0.0235312
AT5G44569	41.3104	1.24695	0.397675	3.1356	0.00171502	0.0132415
AT3G14560	392.716	1.24618	0.62425	1.99629	0.0459026	0.151001
AT2G30730	1.16308	1.24595	2.48316	0.501762	0.615835	0.78067
AT2G25680	163.572	1.24571	0.540845	2.30326	0.021264	0.0873288
AT1G80820	69.0655	1.24526	0.510996	2.43692	0.0148128	0.0670446
AT4G25000	19.396	1.24368	0.73835	1.6844	0.0921042	0.242905
AT5G04690	79.4504	1.24178	0.367169	3.38203	0.000719528	0.00665265
AT2G27690	18.5752	1.24172	0.619435	2.0046	0.0450061	0.148999
AT5G22788	6.27786	1.24134	1.04563	1.18717	0.235162	0.444263
AT5G22870	24.5759	1.24049	0.700481	1.77092	0.0765747	0.215233
AT5G15120	416.075	1.24025	0.243598	5.0914	3.55433e-07	1.47913e-05
AT4G15093	104.74	1.23844	0.482069	2.56902	0.0101987	0.0507975
AT3G28840	109.846	1.23817	1.00892	1.22722	0.219738	0.426382
AT2G01660	187.51	1.2373	0.315605	3.92041	8.83982e-05	0.00128574
AT5G53486	1327.96	1.2361	0.882242	1.40109	0.161187	0.351142
AT1G64100	16.0635	1.23561	0.564534	2.18872	0.0286175	0.107785
AT2G27140	202.537	1.23533	0.370552	3.33375	0.00085685	0.00766449
AT1G73370	603.18	1.23439	0.322708	3.82509	0.000130724	0.00176284
AT3G10040	778.552	1.23345	0.285675	4.31767	1.57685e-05	0.000332575
AT5G56990	45.5522	1.23275	0.355724	3.46547	0.000529296	0.0052212
AT3G45700	16.6783	1.23219	0.985104	1.25083	0.210998	0.415833
AT3G02550	1546.16	1.23173	0.245388	5.0195	5.18054e-07	2.05231e-05
AT5G49660	726.491	1.23144	0.598558	2.05735	0.0396526	0.136154
AT3G50230	124.162	1.23139	0.34331	3.58682	0.000334732	0.00366035
AT3G52605	2.04522	1.23121	2.2753	0.541121	0.588424	0.76118
AT2G01540	96.3935	1.23062	0.265104	4.64203	3.45e-06	9.92587e-05
AT5G47590	45.6618	1.22905	0.412712	2.97797	0.00290164	0.0198837
AT3G63088	2.64517	1.22844	1.49986	0.819039	0.412764	0.62274
AT1G07590	8119.89	1.22826	0.578042	2.12487	0.0335976	0.120726
AT4G13540	740.4	1.22715	0.299234	4.10098	4.11409e-05	0.000707305
AT3G11840	16.0708	1.22695	0.754096	1.62705	0.103726	0.262338
AT5G52690	4.14283	1.22635	1.29447	0.947374	0.343448	0.558222
AT1G52330	3.5593	1.22603	1.38625	0.88442	0.376469	0.590095
AT2G35600	170.877	1.22519	0.196331	6.24042	4.36397e-10	4.93044e-08
AT5G18633	11.9194	1.22501	0.735967	1.66449	0.0960145	0.249378
AT5G55010	4.25112	1.22433	1.62009	0.75572	0.449817	0.654387
AT1G01110	197.501	1.22405	0.307825	3.97644	6.99546e-05	0.00107858
AT4G19810	106.146	1.22323	0.621262	1.96895	0.048959	0.158158
AT1G45145	270.341	1.22267	0.446655	2.73739	0.0061929	0.0351462
AT2G40470	6.83575	1.22203	1.01442	1.20466	0.228333	0.436361
AT3G01680	1771.05	1.22051	0.320407	3.80926	0.000139384	0.00183733
AT5G42040	21.336	1.2198	0.446047	2.7347	0.00624377	0.0353538
AT1G14750	79.1559	1.21965	0.326515	3.73534	0.000187461	0.00233164
AT5G05365	21.056	1.21775	0.506512	2.40418	0.0162086	0.0713883
AT5G17350	7.03286	1.21676	1.03913	1.17094	0.241624	0.451801
AT1G18100	1.89794	1.21675	2.67306	0.455191	0.648972	0.803815
AT5G03495	48.3733	1.21552	0.670774	1.81212	0.0699679	0.202491
AT3G15800	113.811	1.21513	0.388908	3.12447	0.00178128	0.0135667
AT2G23970	3.25874	1.21439	1.42808	0.850367	0.395121	0.607718
AT4G25433	11.1788	1.21361	0.771066	1.57393	0.115503	0.28148
AT1G11490	3.77209	1.21173	1.29357	0.936733	0.348896	0.56338
AT5G59080	107.886	1.2117	0.843372	1.43673	0.150795	0.336619
AT4G01525	1021.53	1.21162	0.197746	6.12717	8.94552e-10	9.09421e-08
AT5G25370	119.415	1.21144	0.328853	3.68384	0.000229747	0.0027208
AT5G03170	120.298	1.21073	0.485071	2.49598	0.0125611	0.0591998
AT1G77100	1.23016	1.21031	3.16151	0.382828	0.701848	0.839607
AT3G11430	1.11577	1.20969	2.44592	0.494575	0.6209	0.783794
AT5G42490	7.96274	1.20965	1.05746	1.14393	0.252654	0.464561
AT1G53830	2.65214	1.20955	1.91046	0.633119	0.526656	0.716861
AT5G37478	6.00726	1.20898	1.19332	1.01312	0.311005	0.526235
AT4G19050	143.434	1.20891	0.393463	3.0725	0.00212276	0.0156442
AT5G64590	1.44435	1.20855	1.83611	0.658213	0.510401	0.705013
AT5G02600	216.056	1.20744	0.394105	3.06376	0.00218572	0.0160233
AT1G13448	7.93446	1.2068	0.932358	1.29435	0.195545	0.39636
AT5G45570	1.55592	1.2067	2.06537	0.584256	0.559048	0.741001
AT5G45350	917.557	1.20636	0.495578	2.43424	0.0149231	0.0673523
AT5G05085	11.5788	1.20488	1.17177	1.02826	0.303826	0.518662
AT3G05152	40.9478	1.203	0.395669	3.04042	0.00236246	0.0170164
AT1G10640	1257.91	1.20212	0.195172	6.15925	7.30906e-10	7.72111e-08
AT2G33770	3099.4	1.20128	0.433695	2.76986	0.00560802	0.0325148
AT1G62935	1.67109	1.2005	1.89373	0.633932	0.526125	0.716562
AT1G49610	2.84868	1.20014	1.89656	0.632798	0.526866	0.716957
AT3G06160	117.182	1.20001	0.395934	3.03084	0.00243873	0.0173636
AT5G06839	1.98386	1.19938	1.80365	0.664973	0.506068	0.701394
AT5G67430	2.1818	1.19912	1.82578	0.656772	0.511327	0.70569
AT5G62380	54.3846	1.19843	0.644071	1.86071	0.0627857	0.187809
AT5G56720	107.264	1.19764	0.413702	2.89493	0.00379248	0.0244346
AT2G42760	223.476	1.19715	0.277	4.32187	1.54715e-05	0.000328995
AT5G07330	3.53471	1.19685	1.70891	0.700356	0.483705	0.682849
AT1G28360	397.312	1.19675	0.225488	5.30737	1.1122e-07	5.58962e-06
AT5G61250	78.1516	1.1964	0.313054	3.82172	0.000132525	0.00177957
AT1G46552	5.59854	1.19625	0.937119	1.27651	0.201774	0.403863
AT2G01818	74.5319	1.19566	0.270956	4.41275	1.02066e-05	0.000236955
AT5G37690	10.5595	1.1947	1.33334	0.896019	0.370243	0.583907
AT1G30160	45.0398	1.19466	0.354499	3.36999	0.00075171	0.00689579
AT1G58280	201.772	1.19407	0.350532	3.40644	0.000658157	0.00620305
AT3G30460	4.02464	1.1937	1.6504	0.723281	0.469507	0.671672
AT4G25010	9.1247	1.19326	2.81909	0.423277	0.672093	0.818929
AT4G13245	1.37362	1.19199	2.73378	0.436024	0.662819	0.812931
AT1G48000	4.62823	1.19184	1.20595	0.988294	0.323009	0.538525
AT1G58300	1.88764	1.19166	2.47425	0.481626	0.630072	0.790038
AT1G62290	347.732	1.19107	0.443234	2.68723	0.00720467	0.0392764
AT1G17430	81.1746	1.19059	0.295437	4.02995	5.57895e-05	0.00090121
AT5G11290	6.79313	1.19047	1.10223	1.08006	0.280116	0.494567
AT1G03010	2.84905	1.18855	1.16779	1.01778	0.308781	0.524067
AT2G38320	78.4439	1.18813	0.706885	1.6808	0.0928013	0.243705
AT2G28760	247.566	1.18803	0.839391	1.41535	0.156966	0.345052
AT5G37180	180.641	1.18752	0.372589	3.1872	0.00143657	0.0115925
AT2G19190	1.19382	1.18689	2.69843	0.439846	0.660049	0.810777
AT1G46264	389.079	1.18674	0.22347	5.31053	1.09309e-07	5.51848e-06
AT5G51030	11.3637	1.18644	0.710951	1.66881	0.0951547	0.247897
AT2G28340	1.82126	1.1863	2.18197	0.543682	0.58666	0.759914
AT1G48750	386.798	1.18565	0.29782	3.98109	6.86003e-05	0.00106137
AT4G31620	930.144	1.18478	0.169749	6.97958	2.96061e-12	5.99227e-10
AT4G13820	13.7999	1.1844	0.687389	1.72304	0.0848811	0.230575
AT2G33880	82.4325	1.18091	0.333656	3.53931	0.000401181	0.00420678
AT1G09610	17.1431	1.18079	0.816581	1.44602	0.148172	0.332584
AT1G75000	22.6971	1.18065	0.482928	2.44478	0.0144942	0.0658838
AT5G54800	815.925	1.18053	0.214508	5.50345	3.7242e-08	2.27166e-06
AT1G23120	1.365	1.18049	2.36799	0.49852	0.618118	0.78223
AT1G10690	37.87	1.17997	0.475733	2.48031	0.0131267	0.0612176
AT5G41550	30.7652	1.17969	0.446761	2.64053	0.00827757	0.0435164
AT5G55440	2.32829	1.17895	2.04554	0.57635	0.564379	0.744215
ATMG01350	5.48236	1.17612	0.878796	1.33833	0.180788	0.377444
AT1G67770	70.4388	1.17607	0.39569	2.97219	0.00295683	0.0201997
AT5G47720	302.531	1.17578	0.196406	5.98645	2.14467e-09	1.97309e-07
AT4G22680	5.61239	1.17566	1.35145	0.869923	0.384342	0.597931
AT3G05620	92.224	1.1748	0.322636	3.64125	0.000271313	0.0030977
AT3G58200	60.722	1.17282	0.297364	3.94404	8.01209e-05	0.00119719
AT5G02260	188.835	1.1727	0.501247	2.33956	0.0193065	0.0815325
AT5G18840	18.972	1.17151	0.687397	1.70426	0.088332	0.236714
AT1G31770	1747.26	1.17102	0.451138	2.59571	0.0094397	0.0479064
AT5G54720	9.05587	1.17085	0.893635	1.31021	0.190125	0.388986
AT5G07650	15.716	1.16964	0.70887	1.65	0.0989431	0.254873
AT1G17030	9.53902	1.16938	0.954682	1.22489	0.220615	0.427426
AT3G07340	63.7822	1.16906	0.445618	2.62345	0.00870448	0.0450704
AT1G08320	15.5514	1.16905	0.752984	1.55256	0.120529	0.28926
AT1G34040	8.06201	1.16779	0.793442	1.4718	0.141075	0.3223
AT3G25855	25.987	1.16695	0.575366	2.02819	0.0425408	0.143331
AT1G07750	479.521	1.16674	0.256348	4.55138	5.3296e-06	0.000141597
AT4G18580	22.9348	1.16627	0.537529	2.16969	0.0300302	0.111451
AT4G17500	113.075	1.16624	0.397787	2.93183	0.00336972	0.0222375
AT5G37760	1.0627	1.16431	2.42543	0.480043	0.631197	0.791003
AT2G20510	3.10438	1.16419	1.38196	0.842421	0.399553	0.610758
ATMG01320	7.3849	1.16235	1.23075	0.944424	0.344953	0.559565
AT1G20990	29.2741	1.16115	0.612166	1.89678	0.0578566	0.177183
AT1G51670	70.8987	1.16089	0.401153	2.89388	0.00380512	0.0244706
AT3G46890	91.2755	1.1599	0.65526	1.77014	0.0767042	0.215488
AT5G11990	60.7353	1.15937	0.367706	3.15299	0.00161609	0.0126514
AT5G61495	1.0245	1.15864	2.22904	0.519792	0.603209	0.772121
AT4G17260	349.658	1.15833	0.206711	5.60362	2.09925e-08	1.41201e-06
AT4G19200	1291.03	1.15638	0.47911	2.41361	0.0157954	0.0701934
AT3G25020	482.228	1.15638	0.268561	4.30584	1.66355e-05	0.000344532
AT5G01240	646.24	1.15637	0.276952	4.17537	2.97503e-05	0.000547859
AT5G54530	112.772	1.15608	0.346876	3.33284	0.00085964	0.00768327
AT1G69600	126.072	1.15487	0.342539	3.37152	0.000747557	0.00686666
AT1G58370	138.699	1.15412	0.554331	2.08201	0.0373418	0.130514
AT3G24460	229.657	1.153	0.358885	3.21272	0.00131482	0.010794
AT2G33810	89.4038	1.1528	1.18909	0.969478	0.332307	0.547228
AT4G09850	3.78756	1.15221	1.04437	1.10326	0.269912	0.483454
AT1G33170	479.021	1.15177	0.247331	4.65681	3.21148e-06	9.44746e-05
AT2G17820	1183.71	1.14928	0.440365	2.60984	0.0090584	0.0462985
AT3G49155	1.82694	1.14883	1.94134	0.591772	0.554003	0.737434
AT1G75620	25.2278	1.14852	0.617653	1.85949	0.0629575	0.188171
AT1G26390	7.2396	1.14811	1.45625	0.788401	0.430462	0.637689
AT1G49960	5.15599	1.14753	1.13577	1.01036	0.312323	0.52754
AT4G40070	14.2281	1.1469	0.563846	2.03407	0.0419443	0.141922
AT1G04680	1719.99	1.14687	0.240269	4.77326	1.81265e-06	5.8488e-05
AT5G62960	386.846	1.14668	0.198657	5.77217	7.8258e-09	6.07086e-07
AT1G33475	20.6786	1.1464	0.505851	2.26629	0.0234339	0.0933165
AT1G80830	2510.29	1.14565	0.62952	1.81987	0.0687783	0.20001
AT3G60170	1.10977	1.1455	2.15419	0.531756	0.594895	0.765459
AT2G39820	1.39195	1.14531	1.98428	0.57719	0.563811	0.743843
AT4G33070	15.2311	1.14428	0.744337	1.53731	0.124218	0.295091
AT5G36660	1.51753	1.1419	2.45598	0.464948	0.641968	0.798959
AT3G29670	324.232	1.14063	0.716005	1.59305	0.111148	0.27476
AT1G66890	122.345	1.13992	0.263011	4.33413	1.46339e-05	0.000315096
AT2G26360	36.1892	1.13918	0.404465	2.81652	0.00485473	0.0293717
AT4G35290	153.081	1.1386	0.238343	4.77716	1.77789e-06	5.8033e-05
AT5G26200	45.4036	1.13851	0.479306	2.37534	0.0175328	0.0757372
AT3G06020	190.611	1.13838	0.383127	2.97128	0.00296559	0.0202347
AT1G17020	4.36013	1.13759	1.52799	0.744501	0.456574	0.660431
AT1G10340	8.39902	1.13675	0.852434	1.33353	0.182358	0.379267
AT2G21560	228.739	1.13549	0.359553	3.15807	0.00158819	0.0124901
AT1G80520	81.6499	1.13416	0.407635	2.78229	0.00539761	0.0316576
AT3G51440	39.2377	1.13401	0.366963	3.09027	0.00199975	0.0149266
AT3G22850	1107.11	1.13361	0.25254	4.48886	7.16061e-06	0.000177532
AT5G02140	113.59	1.13311	0.349849	3.23886	0.00120007	0.0100521
AT5G05640	44.7368	1.1315	0.435984	2.59527	0.00945169	0.04792
AT1G74458	71.9195	1.13135	0.628924	1.79887	0.0720387	0.206365
AT4G08113	1.1779	1.13121	2.21251	0.511279	0.609156	0.775949
AT3G12880	3.45695	1.1304	1.26807	0.891437	0.372695	0.58645
AT2G39830	401.614	1.12985	0.253299	4.46054	8.17549e-06	0.000197847
AT2G01275	26.4349	1.12805	0.715117	1.57743	0.114697	0.280166
AT4G39955	103.468	1.12594	0.242351	4.6459	3.3859e-06	9.80777e-05
AT5G49525	2.87973	1.12467	1.38165	0.814007	0.415641	0.625092
AT1G10682	449.26	1.12379	0.370971	3.02933	0.00245098	0.0174285
AT1G69230	206.861	1.12305	0.506908	2.21548	0.026727	0.102648
AT1G28110	1483.81	1.12288	0.151873	7.39351	1.43e-13	4.18915e-11
AT5G66110	4.05604	1.1215	1.40982	0.795495	0.426326	0.634141
AT4G29610	1.12262	1.12056	2.08705	0.536913	0.591327	0.762941
AT1G59740	634.181	1.12047	1.00716	1.1125	0.265921	0.478964
AT3G14070	89.5749	1.12042	0.256826	4.36257	1.28544e-05	0.000282434
AT5G17810	7.1911	1.11877	1.69246	0.661031	0.508593	0.703605
AT4G22160	475.679	1.11838	0.518935	2.15514	0.0311506	0.114407
AT2G17260	199.207	1.11803	0.298326	3.74767	0.000178486	0.00224637
AT2G29970	2209.11	1.11745	0.21192	5.27297	1.34233e-07	6.59726e-06
AT3G06460	4.3297	1.11589	1.05956	1.05316	0.292266	0.506835
AT2G01913	289.783	1.11531	0.246216	4.52983	5.90315e-06	0.000153001
AT2G28140	186.753	1.11476	0.401389	2.77725	0.00548205	0.0319715
AT5G09520	1.19409	1.11398	2.67922	0.415786	0.677566	0.823076
AT1G44100	649.114	1.11359	0.376776	2.95557	0.00312089	0.0209793
AT4G05220	13.0908	1.11349	0.672942	1.65466	0.0979937	0.253101
AT3G56220	32.1322	1.11329	0.546407	2.03747	0.0416033	0.141176
AT4G28700	18.2487	1.11267	0.601084	1.85111	0.0641537	0.19062
AT2G42730	130.114	1.11218	0.328439	3.38627	0.000708501	0.00658819
AT2G40530	9.08122	1.11133	0.990844	1.12159	0.262035	0.474767
AT2G35585	12.5374	1.11049	0.641459	1.7312	0.0834164	0.227832
AT3G03270	490.807	1.1101	0.265405	4.18266	2.88121e-05	0.000534529
AT3G09960	1.39136	1.11	1.79418	0.618665	0.536137	0.723801
AT1G49160	25.8666	1.10944	0.557461	1.99016	0.0465736	0.152578
AT1G50770	8.10209	1.10885	0.727781	1.52361	0.127607	0.300734
AT1G03710	31.3141	1.10855	0.637211	1.73968	0.0819147	0.225071
AT2G20362	47.6804	1.10813	0.397876	2.78511	0.00535094	0.0314585
AT1G01560	13.4794	1.10685	1.0443	1.0599	0.289191	0.503601
AT4G31900	3.85257	1.1063	1.6603	0.666325	0.505204	0.701008
AT3G21600	472.301	1.10612	0.36423	3.03687	0.0023905	0.0171463
AT3G50510	1.94221	1.10557	2.00698	0.550862	0.581728	0.757274
AT5G56810	22.203	1.10455	0.527614	2.09348	0.036306	0.127817
AT4G39810	49.5326	1.10398	0.470725	2.34528	0.0190126	0.0806279
AT4G36450	15.6053	1.10391	0.673926	1.63803	0.101416	0.258789
AT1G04360	17.0404	1.10387	0.511592	2.15771	0.0309506	0.11386
ATCG00310	3.74985	1.10299	1.49117	0.739685	0.459491	0.662658
AT5G28010	9.93916	1.10259	0.878987	1.25438	0.209703	0.414123
AT5G48570	190.074	1.10163	0.394938	2.78938	0.00528098	0.0311707
AT4G04223	9.10414	1.10131	0.970866	1.13436	0.256642	0.468737
AT5G20870	74.8443	1.10053	0.431944	2.54786	0.0108387	0.0530126
AT5G24920	156.005	1.10028	0.762482	1.44302	0.149015	0.334066
AT4G23230	11.246	1.10026	1.12293	0.97981	0.32718	0.54215
AT3G15540	122.252	1.10013	0.494364	2.22534	0.0260583	0.100723
ATMG00285	8.25117	1.09976	1.33682	0.822667	0.410697	0.620885
AT1G63630	70.8919	1.09951	0.293648	3.7443	0.000180896	0.00226772
AT1G02950	174.698	1.09881	0.499178	2.20124	0.0277193	0.10535
AT3G51325	6.80894	1.09855	1.52259	0.721498	0.470603	0.672325
AT5G37500	65.8844	1.09752	0.478581	2.29328	0.0218321	0.0889259
AT1G19830	59.4832	1.09709	0.481719	2.27745	0.0227594	0.091465
AT5G47670	16.6675	1.09706	0.743782	1.47498	0.140219	0.321011
AT3G62930	127.912	1.09548	0.499113	2.19484	0.0281749	0.106681
AT5G50010	280.752	1.09512	0.309501	3.53834	0.000402644	0.00421659
AT5G03840	145.153	1.0945	0.386779	2.82979	0.00465793	0.0285136
AT1G65790	4.68195	1.09422	1.4511	0.754061	0.450813	0.655192
AT1G33750	1.52947	1.09295	2.93124	0.372864	0.70925	0.844379
AT2G35140	142.951	1.09293	0.241758	4.52075	6.16223e-06	0.000158425
AT1G62870	301.081	1.09222	0.226889	4.8139	1.48011e-06	4.96282e-05
AT3G20760	3.96582	1.09169	1.13213	0.964277	0.334907	0.550062
AT1G12600	19.4019	1.09056	0.611224	1.78422	0.0743884	0.210979
AT1G58936	3.06374	1.09027	2.02507	0.538388	0.590309	0.762511
AT1G69970	55.666	1.0901	0.395689	2.75493	0.00587046	0.0336249
AT2G07769	4.20115	1.08958	1.1135	0.978518	0.327818	0.54269
AT2G04795	38.3074	1.08872	0.589241	1.84767	0.0646502	0.19174
AT3G12090	57.8003	1.08833	0.391588	2.77927	0.00544815	0.0318618
AT3G52820	17.4078	1.08776	0.861667	1.26239	0.20681	0.410376
AT5G40320	11.2215	1.08752	0.814048	1.33594	0.18157	0.378261
AT3G07420	441.741	1.08704	0.332251	3.27176	0.00106882	0.00913482
AT1G63450	2.10836	1.08699	1.79653	0.605049	0.545147	0.730713
AT1G11190	39.6278	1.08692	0.912533	1.1911	0.233614	0.44288
AT5G03350	1054.76	1.08667	0.506295	2.14633	0.031847	0.116351
AT4G09950	142.25	1.08628	0.435472	2.49448	0.0126141	0.0593743
AT1G62400	23.8155	1.0859	0.577218	1.88127	0.0599354	0.181888
AT5G16235	32.275	1.0859	0.816887	1.32931	0.183744	0.381121
AT3G09190	127.587	1.08532	0.247192	4.39057	1.13052e-05	0.000255792
AT2G07728	8.80524	1.08458	0.68529	1.58266	0.113499	0.278251
AT5G23155	26.5431	1.08454	0.492548	2.20189	0.0276728	0.105245
AT1G26510	7.73617	1.08352	1.11255	0.973902	0.330105	0.544992
AT1G20700	5.55762	1.08335	1.11429	0.972238	0.330932	0.545769
AT1G75700	60.5274	1.08212	0.498441	2.17101	0.0299301	0.11119
AT1G06490	483.6	1.08161	0.23383	4.62561	3.73489e-06	0.00010551
AT5G44140	4.0239	1.08095	1.41696	0.762864	0.445545	0.650541
AT5G02400	80.9273	1.0806	0.614347	1.75893	0.0785888	0.219014
AT1G63520	16.1694	1.08044	0.694313	1.55613	0.119677	0.287701
AT1G48640	1.06361	1.08044	3.04667	0.35463	0.722867	0.851727
AT2G32190	13.5439	1.07826	0.679371	1.58715	0.11248	0.276789
AT2G07621	1.99374	1.07803	1.50539	0.716112	0.473922	0.674923
AT1G12630	14.991	1.07735	0.604025	1.78361	0.0744864	0.211149
AT3G11580	57.6485	1.07711	0.378161	2.8483	0.00439539	0.027312
AT1G78478	10.6131	1.07696	0.743379	1.44873	0.147413	0.331414
AT1G69320	1.98495	1.07688	2.00741	0.536455	0.591644	0.763128
AT1G08080	10.7566	1.07665	1.0266	1.04876	0.29429	0.508347
AT2G19910	1235.24	1.07464	0.207687	5.17432	2.2874e-07	1.02411e-05
AT3G13730	171.651	1.07463	0.336797	3.19073	0.00141914	0.0114727
AT2G36985	21.3838	1.07237	0.606249	1.76887	0.076916	0.215947
AT1G51340	105.118	1.07192	0.545849	1.96376	0.0495578	0.1595
AT3G25560	1581.99	1.07158	0.263037	4.07388	4.62366e-05	0.000776914
AT3G18282	1.44053	1.07112	2.201	0.486652	0.626505	0.787606
AT5G56050	20.237	1.07103	0.521056	2.0555	0.0398304	0.136639
AT5G59670	37.0699	1.07022	0.494963	2.16221	0.0306019	0.112932
AT3G11010	214.911	1.06949	0.324775	3.29302	0.00099118	0.00860336
AT2G11270	0.975577	1.06865	3.11263	0.343327	0.731353	0.857037
AT4G33980	11.1136	1.06693	0.842516	1.26636	0.205385	0.408422
AT2G16910	1.36737	1.06657	2.00311	0.532455	0.594411	0.765058
AT2G14620	44.669	1.06622	0.490125	2.1754	0.0296001	0.110406
AT4G16600	11.2233	1.06524	0.906812	1.17471	0.240112	0.449911
AT4G23870	95.0243	1.06523	0.278518	3.82463	0.000130971	0.0017651
AT2G26690	2587.92	1.0623	0.499044	2.12867	0.0332818	0.120017
AT1G78320	74.6424	1.05965	0.44961	2.35682	0.0184324	0.078677
AT1G69410	856.07	1.05928	0.499075	2.12248	0.0337976	0.121268
AT3G18710	195.287	1.05863	0.394977	2.68024	0.00735703	0.0398629
AT3G43430	55.283	1.05783	0.557155	1.89863	0.057613	0.176631
AT5G49280	291.592	1.05686	0.324913	3.25274	0.00114296	0.00964995
AT5G57350	1996.28	1.0565	0.315499	3.34865	0.000812069	0.0073406
AT1G76040	587.681	1.056	0.266947	3.95585	7.62645e-05	0.00115213
AT5G66700	3.5012	1.05559	1.69808	0.621637	0.53418	0.722081
AT4G37970	186.923	1.05535	0.767097	1.37577	0.168893	0.360747
AT3G58720	157.188	1.05487	0.469816	2.24528	0.0247504	0.0972614
AT1G47271	15.2528	1.05469	0.837449	1.25941	0.207882	0.411823
AT1G04540	112.322	1.05406	0.240237	4.38757	1.14623e-05	0.000258819
AT2G42830	7.33054	1.05374	0.956679	1.10145	0.2707	0.484358
AT3G28007	4.30871	1.0537	1.39229	0.756816	0.44916	0.653772
AT5G57830	98.2318	1.05344	0.258006	4.08303	4.44522e-05	0.000752612
AT3G44766	6.43158	1.05216	1.19113	0.883332	0.377057	0.590725
AT1G22030	239.167	1.05154	0.227374	4.62472	3.751e-06	0.000105712
AT1G55800	12.202	1.05066	0.80058	1.31238	0.189393	0.38813
AT3G54820	1924.74	1.04877	0.224771	4.66597	3.07164e-06	9.14266e-05
AT2G31390	1521.68	1.04831	0.208944	5.01719	5.24326e-07	2.07346e-05
AT3G49130	3.90449	1.04825	1.07926	0.971272	0.331413	0.546156
AT3G43930	11.2623	1.04742	0.648902	1.61414	0.106496	0.267158
AT5G55560	54.2969	1.04635	0.43766	2.39079	0.0168121	0.0733146
AT2G16760	24.8589	1.04551	0.52594	1.98789	0.0468244	0.153036
AT2G45510	148.035	1.04547	0.301911	3.46284	0.000534499	0.00525622
AT3G22275	10.5742	1.04511	1.17881	0.886584	0.375303	0.588972
AT1G74930	27.9554	1.04497	0.633551	1.64939	0.0990676	0.255076
AT1G72855	95.9162	1.0447	0.27267	3.83135	0.00012744	0.00172798
AT3G14630	10.4656	1.04391	1.01414	1.02936	0.30331	0.518133
AT1G51440	85.411	1.04343	0.655874	1.5909	0.111632	0.275602
AT4G16010	1.40161	1.04336	2.17682	0.479302	0.631724	0.791441
AT3G18295	167.691	1.04319	0.204626	5.09804	3.43182e-07	1.43891e-05
AT3G52525	41.7526	1.04097	0.423041	2.46069	0.0138671	0.0638081
AT2G15400	91.1002	1.04084	0.285533	3.64525	0.000267129	0.0030562
AT5G44390	94.1465	1.04033	0.531576	1.95706	0.0503401	0.161285
AT3G28600	18.5594	1.0403	0.998248	1.04212	0.297354	0.511575
AT5G59570	13.1406	1.03903	0.758187	1.37041	0.170558	0.363066
AT5G10310	119.478	1.03838	0.278383	3.73005	0.000191445	0.00236665
AT4G16983	134.824	1.03832	2.2173	0.468282	0.639583	0.797027
AT4G38830	3.71266	1.0382	1.17766	0.881572	0.378008	0.591754
AT4G01140	3.50142	1.03794	1.31679	0.788236	0.430559	0.637746
AT5G42900	5.64812	1.03747	1.04048	0.99711	0.318711	0.533829
AT3G04184	2.34195	1.03634	1.4266	0.726438	0.467571	0.669884
AT3G16920	123.567	1.03629	1.05967	0.977931	0.328109	0.543002
AT3G62020	77.1587	1.0362	0.66608	1.55567	0.119787	0.287881
AT5G48800	471.434	1.03604	0.229407	4.51615	6.29739e-06	0.000161341
AT5G66710	24.8463	1.03593	0.470784	2.20043	0.0277761	0.105512
AT2G23200	215.614	1.03576	0.305534	3.39002	0.000698887	0.00651592
AT1G52700	114.55	1.03464	0.285803	3.62012	0.00029447	0.00331953
AT3G27210	147.821	1.03435	0.240503	4.30076	1.70213e-05	0.000350891
AT4G24110	116.603	1.03433	0.434546	2.38025	0.017301	0.0749834
AT3G27200	133.718	1.03294	1.00185	1.03104	0.302523	0.517469
AT4G18780	179.987	1.03272	0.731665	1.41147	0.158107	0.346702
AT1G14790	398.442	1.03262	0.187894	5.49574	3.89069e-08	2.35387e-06
AT1G13130	20.3516	1.03194	0.791854	1.30319	0.192509	0.392312
AT3G27831	1.54666	1.02928	1.99549	0.515802	0.605993	0.774147
AT4G12382	2.07843	1.0292	1.87724	0.548254	0.583517	0.758542
AT1G62480	11007.6	1.02909	0.29071	3.53993	0.000400226	0.00420391
AT5G65210	458.857	1.02794	0.601755	1.70824	0.0875914	0.235552
AT4G23410	36.2527	1.02753	0.472443	2.17493	0.0296357	0.110484
AT5G51550	3409.82	1.02721	0.195429	5.25619	1.4707e-07	7.1649e-06
AT3G06145	95.5105	1.02693	0.347253	2.95731	0.00310335	0.0208869
AT5G60490	49.8249	1.02416	0.480467	2.1316	0.0330399	0.119319
AT3G58770	500.617	1.02338	0.195726	5.22865	1.70754e-07	8.08866e-06
AT3G10150	8.78528	1.02307	1.19995	0.852589	0.393887	0.60676
AT1G07060	4.78633	1.02261	1.0549	0.969394	0.332349	0.547228
AT1G29380	192.972	1.02201	0.344678	2.96512	0.00302564	0.020525
AT5G24860	95.7567	1.02186	0.399453	2.55815	0.010523	0.0519248
AT2G47480	11.0261	1.0218	0.772016	1.32355	0.185651	0.383638
AT5G48690	134.218	1.02179	0.399021	2.56073	0.0104451	0.0516318
AT1G63020	647.512	1.02154	0.148853	6.86274	6.75505e-12	1.27453e-09
AT1G55610	102.665	1.02047	0.366313	2.78578	0.00533994	0.031432
AT3G01080	12.9742	1.01942	1.08326	0.941069	0.34667	0.561409
AT1G19560	12.7885	1.01926	0.730834	1.39466	0.163118	0.353447
AT5G12340	5.65003	1.018	1.15304	0.882887	0.377297	0.590977
AT1G29520	383.135	1.01769	0.331971	3.06562	0.00217223	0.0159361
AT2G21550	36.4072	1.01693	0.387006	2.62767	0.00859714	0.0447275
AT1G64210	5.46578	1.01617	1.20723	0.841736	0.399936	0.611047
AT1G31720	21.4585	1.0157	0.530092	1.91609	0.0553535	0.171906
AT1G61720	1.72973	1.01545	2.16183	0.469718	0.638556	0.796313
AT4G22050	20.0695	1.01516	0.709416	1.43099	0.152434	0.338736
AT2G12450	12.4679	1.0147	0.707282	1.43465	0.151386	0.337296
AT3G20570	531.785	1.01439	0.374718	2.70708	0.00678779	0.0376116
AT1G12140	461.243	1.01423	0.36114	2.80841	0.00497865	0.0298531
AT2G43930	67.7149	1.01319	0.388966	2.60483	0.00919206	0.0468955
AT3G13380	75.9774	1.01311	0.334616	3.02769	0.00246433	0.0174788
AT4G18250	1.47027	1.01301	2.18472	0.463682	0.642876	0.799693
AT1G67600	9.77397	1.01272	1.05326	0.961508	0.336297	0.551352
AT1G73600	2600.98	1.01247	0.790803	1.2803	0.200438	0.402105
AT3G42670	760.81	1.01209	0.213449	4.74161	2.12027e-06	6.70534e-05
AT3G12820	24.4128	1.01206	0.552772	1.83089	0.0671169	0.196773
AT1G22560	5.47397	1.0105	1.17076	0.863118	0.388072	0.601796
AT3G28550	92.8642	1.01042	0.967977	1.04385	0.296557	0.510953
AT5G20635	238.13	1.00964	0.197066	5.12335	3.00153e-07	1.28512e-05
AT4G15480	78.3531	1.00793	0.325621	3.09541	0.00196538	0.0147034
AT1G58070	56.783	1.00757	0.700659	1.43804	0.150424	0.336079
AT4G03620	4.9053	1.00729	1.32566	0.759841	0.44735	0.652203
AT1G65370	1455.39	1.00599	0.179547	5.60292	2.10766e-08	1.4134e-06
AT1G10990	125.679	1.00562	0.223144	4.50658	6.58812e-06	0.00016725
AT1G18830	10.3643	1.00516	0.692501	1.45149	0.146643	0.330433
AT2G46890	244.44	1.00397	0.294358	3.4107	0.000647955	0.00614136
AT5G58730	482.767	1.00336	0.233363	4.29956	1.71138e-05	0.000352471
AT1G76550	662.522	1.00322	0.140426	7.14417	9.05399e-13	2.09977e-10
AT2G22122	32.9086	1.00221	0.643221	1.55811	0.119208	0.286994
AT4G31680	22.5499	1.002	0.708546	1.41417	0.157312	0.345336
AT4G17350	113.383	1.00177	0.249853	4.00944	6.0862e-05	0.000964435
AT3G27027	18.419	1.00154	0.593049	1.68879	0.0912589	0.241309
AT1G14190	55.1142	1.00148	0.561982	1.78205	0.0747416	0.211684
AT5G45970	34.8942	0.999536	0.637139	1.56879	0.116697	0.283177
AT1G67460	43.19	0.999328	0.527462	1.8946	0.0581457	0.177848
AT1G47840	254.115	0.999322	0.244696	4.08393	4.42813e-05	0.000750288
AT3G16070	35.7227	0.99922	0.37166	2.68853	0.00717675	0.0391545
AT5G03390	133.905	0.998322	0.263785	3.7846	0.000153955	0.0020033
AT2G30210	9.84167	0.99803	1.46764	0.680021	0.496491	0.694208
AT1G44840	1.00598	0.997816	2.52457	0.395241	0.692665	0.83349
AT4G05200	21.5646	0.996357	0.746997	1.33382	0.182264	0.379158
AT3G47090	15.5761	0.996281	0.687817	1.44847	0.147486	0.331546
AT5G37860	3.51084	0.996134	1.29266	0.770606	0.44094	0.646627
AT5G39995	3.07599	0.995646	1.3651	0.729357	0.465784	0.668294
AT5G24318	104.359	0.994226	0.359524	2.7654	0.00568536	0.0328691
AT2G29750	7.54449	0.992857	0.897848	1.10582	0.268805	0.482285
AT5G40730	20.0007	0.99265	0.619321	1.6028	0.108978	0.27113
AT1G77270	555.61	0.992359	0.206359	4.8089	1.51765e-06	5.06488e-05
AT4G13992	22.1238	0.990661	0.604586	1.63858	0.101301	0.258644
AT4G36000	3.58865	0.990334	1.11182	0.89073	0.373074	0.586798
AT4G25750	54.3638	0.98994	0.604976	1.63633	0.101771	0.259337
AT1G61667	45.3885	0.989902	0.632201	1.5658	0.117394	0.284362
AT3G23190	11.2765	0.98935	1.19015	0.831284	0.405813	0.616588
AT1G24070	1304.59	0.987285	0.25876	3.81544	0.00013594	0.00180583
AT3G18670	54.1388	0.987279	0.375985	2.62585	0.00864335	0.0448777
AT3G52430	93.7747	0.986975	0.39482	2.49981	0.012426	0.0587372
AT4G27810	9.23065	0.986427	0.668303	1.47602	0.139939	0.320568
AT5G58860	5.93941	0.985726	1.49615	0.658841	0.509998	0.704773
AT4G29230	85.2297	0.985138	0.382111	2.57815	0.0099332	0.0497196
AT5G61430	7.81442	0.985037	0.832865	1.18271	0.236924	0.446562
AT1G70800	22.9329	0.984526	0.583632	1.68689	0.0916236	0.242039
AT1G77400	106.448	0.983808	0.368255	2.67154	0.00755048	0.0407031
AT3G55990	118.385	0.983566	0.64567	1.52333	0.127677	0.300741
AT4G08780	12.6889	0.983279	0.880971	1.11613	0.264366	0.47736
AT5G17260	47.705	0.982943	0.36619	2.68424	0.00726944	0.0395231
AT3G29810	52.429	0.982568	0.364615	2.69481	0.00704286	0.0386593
AT1G56430	1299.18	0.981955	0.589474	1.66582	0.0957497	0.248943
AT4G39320	32.7687	0.981535	0.733331	1.33846	0.180746	0.377392
AT5G52830	91.9264	0.981067	0.58866	1.66661	0.0955919	0.248715
AT1G54450	119.369	0.980263	0.222358	4.40849	1.04095e-05	0.000240411
AT4G31630	34.0204	0.979205	0.388133	2.52286	0.0116405	0.0559503
AT1G30950	161.296	0.978893	0.298502	3.27935	0.00104047	0.00894748
AT4G10265	20.6824	0.978588	0.664465	1.47275	0.14082	0.321956
AT1G73640	118.233	0.978208	0.358932	2.72533	0.00642373	0.036061
AT4G14610	14.394	0.978203	0.673562	1.45228	0.146423	0.330189
AT1G19415	30.647	0.977414	0.60844	1.60643	0.10818	0.269773
AT3G49190	6.09972	0.977298	0.826485	1.18248	0.237017	0.446594
AT5G62250	7.6106	0.976988	0.970111	1.00709	0.313892	0.528947
AT5G27690	183	0.976984	0.410739	2.3786	0.0173785	0.0752375
AT5G08220	7.08852	0.976014	1.16436	0.838241	0.401895	0.612774
AT5G41750	44.2351	0.975755	0.453966	2.1494	0.0316026	0.115705
AT4G27740	63.8655	0.975637	0.334163	2.91964	0.00350435	0.022967
AT4G10200	1.07321	0.975346	2.73744	0.356299	0.721617	0.851398
AT5G63710	409.561	0.975267	0.388027	2.5134	0.0119573	0.0570906
AT1G01150	36.6567	0.975051	0.379648	2.5683	0.0102198	0.0508456
AT2G34238	3.56428	0.974565	1.39635	0.697937	0.485217	0.684029
AT2G31550	1.87564	0.973809	1.92199	0.506666	0.612389	0.778245
AT2G27500	114.885	0.973708	0.653548	1.48988	0.136256	0.314591
AT5G04310	53.7779	0.973482	0.43701	2.2276	0.0259073	0.100273
AT2G13550	78.5919	0.973469	0.3409	2.85558	0.00429579	0.026843
AT1G12950	8.96216	0.97345	0.86394	1.12676	0.259845	0.472415
AT4G01440	158.476	0.972794	0.321843	3.02257	0.00250634	0.0177147
AT2G43795	1.38574	0.972722	2.14869	0.452705	0.650761	0.804255
AT1G54400	13.8561	0.972565	0.723176	1.34485	0.178673	0.374398
AT2G34540	34.4599	0.972389	0.674204	1.44228	0.149224	0.334305
ATMG00570	10.9443	0.972375	1.16067	0.837771	0.402159	0.612972
AT3G62160	52.2586	0.971634	0.69833	1.39137	0.164114	0.354809
AT1G58420	3.43085	0.971117	1.33099	0.729617	0.465624	0.668256
AT5G46530	97.8278	0.970782	0.42644	2.27648	0.0228173	0.0915817
AT1G51645	27.4055	0.969672	1.63331	0.593684	0.552723	0.73684
AT5G54980	295.655	0.969123	0.193338	5.01258	5.37055e-07	2.11254e-05
AT5G24470	34.8644	0.968984	0.50416	1.92198	0.0546089	0.170282
AT3G15990	420.008	0.968679	0.78191	1.23886	0.215396	0.421775
AT1G07175	105.75	0.968323	0.660038	1.46707	0.142357	0.324471
AT2G41070	260.621	0.967575	0.248403	3.89518	9.81258e-05	0.00139953
AT3G10680	155.761	0.967133	0.316175	3.05885	0.00222187	0.0162616
AT1G42980	4.03266	0.965594	1.01238	0.953789	0.34019	0.554957
AT1G70110	23.7038	0.965541	0.604427	1.59745	0.110166	0.273224
AT5G67090	7.18197	0.965456	0.813653	1.18657	0.235398	0.44452
AT5G29000	336.667	0.964024	0.242031	3.98306	6.80331e-05	0.00105627
AT4G37370	32.446	0.963977	0.686812	1.40355	0.160452	0.350088
AT2G02370	138.98	0.963907	0.233945	4.12023	3.78494e-05	0.000665623
AT3G57110	11.1379	0.963877	0.695526	1.38582	0.165801	0.356966
AT3G53100	451.539	0.963496	0.518874	1.8569	0.0633256	0.188725
AT4G31710	1.91438	0.962919	1.753	0.549299	0.5828	0.758192
AT3G55650	6.29343	0.957988	1.03454	0.926004	0.354444	0.568429
AT5G09480	2.50954	0.957826	1.74682	0.548325	0.583469	0.758542
AT2G27370	3.62496	0.95758	1.24757	0.767558	0.44275	0.648121
AT5G49630	1202.87	0.957146	0.737097	1.29854	0.194103	0.394335
AT4G21326	918.466	0.956848	0.155706	6.14521	7.98595e-10	8.30837e-08
AT5G52750	12.2406	0.956054	0.996001	0.959892	0.337109	0.552055
AT5G08391	9.79291	0.955978	0.795051	1.20241	0.229204	0.437388
AT5G61480	2100.68	0.955748	0.255775	3.73667	0.000186473	0.00232065
AT1G58310	18.7462	0.955209	0.572027	1.66987	0.094946	0.247498
AT3G11000	542.464	0.954962	0.224764	4.24873	2.14987e-05	0.000427364
AT5G48560	53.7045	0.954832	0.48913	1.95211	0.0509257	0.162647
AT3G44830	1.81516	0.954543	1.77768	0.536961	0.591295	0.762941
AT3G20900	41.0807	0.953994	0.862928	1.10553	0.26893	0.482392
AT4G34480	541.087	0.953629	0.242059	3.93966	8.15962e-05	0.00121082
AT5G61610	6.03456	0.953338	1.13666	0.838717	0.401628	0.612581
AT5G45580	29.8751	0.952596	0.402639	2.36588	0.0179873	0.0772035
AT5G56840	39.5134	0.952358	0.449362	2.11936	0.0340605	0.121917
AT5G01225	8.13931	0.9521	0.890718	1.06891	0.285109	0.499425
AT4G37900	240.222	0.950979	0.321991	2.95343	0.00314265	0.0210859
AT3G62695	5.78289	0.950629	1.38649	0.68564	0.49294	0.691129
AT1G13360	491.503	0.950114	0.20447	4.64673	3.37242e-06	9.78926e-05
AT1G48600	2180.58	0.950054	0.486769	1.95176	0.050967	0.162755
AT5G51915	14.2272	0.94941	0.579647	1.63791	0.10144	0.258817
AT2G36490	1216.25	0.948439	0.193554	4.90013	9.57738e-07	3.43008e-05
AT3G57030	1033.1	0.948136	0.149547	6.34007	2.29665e-10	2.87262e-08
AT3G50650	155.751	0.948019	0.272378	3.48053	0.000500424	0.0049984
AT2G35760	88.2925	0.947913	0.296188	3.20038	0.00137248	0.0111725
AT5G34790	16.1138	0.947762	0.515114	1.83991	0.065782	0.193983
AT1G24145	2.28087	0.947288	1.72872	0.547972	0.583711	0.758568
AT1G09750	2857.79	0.947109	0.162943	5.81251	6.15423e-09	4.91103e-07
AT5G59730	738.668	0.947092	0.244771	3.8693	0.000109148	0.00152547
AT5G28145	14.782	0.946558	0.688312	1.37519	0.169073	0.361029
AT4G38530	117.537	0.946379	0.546004	1.73328	0.0830454	0.22714
AT2G18340	1.83054	0.946281	1.46861	0.644336	0.519357	0.71183
AT3G19230	10.398	0.945611	0.782438	1.20854	0.226838	0.434751
AT2G07665	15.1971	0.945484	0.606478	1.55898	0.119002	0.286708
AT5G18370	140.701	0.945041	0.225066	4.19896	2.68148e-05	0.000505936
AT1G05820	93.5242	0.944924	0.29473	3.20606	0.00134565	0.0109939
AT4G18425	21.0361	0.943676	0.885929	1.06518	0.286793	0.500994
AT5G02460	119.403	0.943673	0.21931	4.30292	1.68565e-05	0.000348138
AT2G07716	4.18957	0.943511	1.33706	0.70566	0.4804	0.67994
AT5G62820	58.7267	0.943129	0.422673	2.23134	0.0256584	0.0996358
AT3G44580	3.44135	0.942708	1.47294	0.640019	0.52216	0.713563
AT5G10030	617.585	0.94265	0.726298	1.29788	0.194328	0.394647
AT4G00905	79.4963	0.94214	0.26186	3.59787	0.000320829	0.00354313
AT4G04620	119.526	0.941433	0.286305	3.28822	0.00100824	0.00872432
AT2G31920	148.822	0.941385	0.318379	2.9568	0.00310846	0.0209147
AT4G06660	1.02621	0.941284	2.2845	0.41203	0.680317	0.824843
AT5G04680	195.479	0.940192	0.359529	2.61507	0.00892097	0.0458064
AT1G72890	36.7936	0.939852	0.443643	2.11849	0.034134	0.122141
AT2G47360	6.6778	0.939373	1.43713	0.653646	0.51334	0.707187
AT4G10380	598.521	0.938744	0.500905	1.87409	0.0609176	0.184001
AT1G14630	352.156	0.938484	0.251309	3.73438	0.000188177	0.00233924
AT2G44850	58.2658	0.937787	0.318394	2.94537	0.00322571	0.0214957
AT1G01470	369.872	0.936938	0.543685	1.72331	0.0848325	0.230499
AT1G21695	19.4966	0.936472	0.483554	1.93664	0.052789	0.166779
AT5G22580	983.166	0.93592	0.135281	6.91835	4.5694e-12	8.92396e-10
AT4G32870	223.004	0.935716	0.451948	2.07041	0.0384143	0.133321
AT1G73410	1.80951	0.935006	2.03276	0.459969	0.645538	0.801339
AT5G67460	404.759	0.934767	0.208198	4.4898	7.1291e-06	0.000177217
AT4G31355	8.01818	0.93458	0.818043	1.14246	0.253264	0.464953
AT1G66970	1119.39	0.93383	0.234437	3.98329	6.79679e-05	0.00105615
AT5G20640	11.7806	0.933494	0.801605	1.16453	0.244209	0.45468
AT5G67180	38.6218	0.933451	0.453551	2.0581	0.0395809	0.136013
AT2G43520	70.1023	0.933229	0.443154	2.10588	0.0352148	0.124785
AT4G34680	121.188	0.933153	0.508696	1.8344	0.0665943	0.195782
AT4G29800	5.15928	0.933109	1.00776	0.925927	0.354484	0.568429
AT2G28315	56.7422	0.932789	0.803846	1.16041	0.245882	0.456536
AT4G29050	3.80153	0.93161	1.38943	0.670497	0.502541	0.698892
AT5G64410	148.354	0.931467	0.330401	2.8192	0.00481429	0.0291819
AT3G22400	136.708	0.930921	0.299689	3.10629	0.00189448	0.0142624
AT3G44716	105.855	0.930455	0.262507	3.54449	0.000393369	0.00416451
AT2G36570	2596.35	0.930241	0.183863	5.05942	4.20539e-07	1.71796e-05
AT1G49990	48.1649	0.929697	0.360942	2.57575	0.0100023	0.0499982
AT2G26355	163.735	0.929472	0.216265	4.29783	1.72478e-05	0.000354574
AT1G21360	4.32121	0.929226	0.968547	0.959402	0.337356	0.552191
AT1G14890	504.089	0.928914	0.24888	3.73237	0.000189685	0.00235404
AT4G19960	60.4322	0.927771	0.371398	2.49805	0.0124878	0.0589543
AT2G45780	6.28318	0.927473	0.776191	1.1949	0.232125	0.441222
AT4G05050	7101.96	0.927039	0.171343	5.41042	6.28778e-08	3.49105e-06
AT3G03520	164.898	0.926776	0.4727	1.9606	0.0499254	0.16028
AT5G10520	212.062	0.92643	0.410854	2.25489	0.0241403	0.0953449
AT1G33440	307.69	0.926288	0.879817	1.05282	0.292424	0.506868
AT1G61310	220.35	0.926066	0.174133	5.31815	1.04829e-07	5.31642e-06
AT1G07410	43.2864	0.925797	0.360096	2.57097	0.0101414	0.0505797
AT4G14010	339.064	0.925542	0.400718	2.30971	0.0209042	0.0862193
AT3G57100	3.26912	0.925268	1.21068	0.764254	0.444716	0.64981
AT1G18871	3.84948	0.925171	1.3859	0.667561	0.504414	0.700172
AT3G10870	368.3	0.925137	0.234659	3.94248	8.06428e-05	0.00120176
AT5G65980	3.07111	0.924975	1.71437	0.539541	0.589513	0.761972
AT5G15630	94.3481	0.924348	0.424348	2.17828	0.0293854	0.109845
AT2G14610	1.82863	0.924237	2.51771	0.367094	0.713549	0.846465
AT1G68230	115.918	0.923982	0.396917	2.3279	0.0199175	0.0832758
AT1G12150	21.3633	0.923613	0.644048	1.43407	0.151551	0.337481
AT4G00305	3.79648	0.923108	1.17066	0.788539	0.430382	0.637689
AT3G55700	5.70814	0.92289	1.09857	0.840082	0.400862	0.611942
AT5G57640	5.81189	0.922067	0.926601	0.995106	0.319685	0.534748
AT1G68430	99.2168	0.921649	0.385008	2.39384	0.0166728	0.0729424
AT1G51700	191.345	0.921142	0.350098	2.6311	0.00851088	0.0444277
AT2G07721	4.83513	0.921024	1.06983	0.860903	0.389292	0.602683
AT3G16180	539.749	0.920894	0.284229	3.23997	0.00119543	0.0100283
AT1G69580	581.13	0.920371	0.175458	5.24554	1.55829e-07	7.52574e-06
AT1G23550	39.7414	0.92025	0.500623	1.83821	0.0660316	0.194564
AT2G01175	3.13463	0.920166	1.56978	0.586176	0.557757	0.740042
AT3G10740	613.959	0.919626	0.235265	3.90889	9.27217e-05	0.00133304
AT5G17800	103.075	0.919144	0.275814	3.33248	0.000860748	0.00769008
AT2G30630	7.31747	0.918937	0.973105	0.944335	0.344999	0.559598
AT3G12730	44.8935	0.918262	0.41929	2.19004	0.0285214	0.107481
AT4G25020	160.445	0.918208	0.203792	4.50561	6.61829e-06	0.000167824
AT3G20100	401.708	0.91813	0.240773	3.81326	0.000137145	0.0018121
AT3G50350	54.6015	0.917869	0.500114	1.83532	0.0664585	0.19546
AT2G03710	72.4251	0.917797	0.492336	1.86417	0.0622981	0.186777
AT4G16160	19.4898	0.917767	0.513473	1.78737	0.0738772	0.209984
AT4G26990	51.4291	0.917299	0.305795	2.99972	0.00270227	0.018801
AT5G28646	14.2694	0.916795	0.60433	1.51704	0.129255	0.302984
AT5G19740	312.104	0.916401	0.284696	3.21887	0.00128698	0.0106123
AT4G17670	89.3732	0.915898	0.277096	3.30534	0.000948596	0.00830497
AT5G56540	27.9951	0.915765	0.612597	1.49489	0.134943	0.312143
AT2G16210	16.0954	0.914779	1.11037	0.823848	0.410026	0.620332
AT1G52770	34.9132	0.914779	0.658415	1.38936	0.164722	0.355727
AT5G53820	9.3745	0.911919	0.997462	0.914239	0.360591	0.574921
AT5G04230	196.156	0.911492	0.229118	3.97827	6.94178e-05	0.00107253
AT1G79430	311.615	0.910976	0.3627	2.51165	0.0120168	0.0572648
AT3G06360	31.6322	0.910935	0.420283	2.16743	0.0302018	0.111901
AT3G53232	12.5053	0.910793	0.779063	1.16909	0.242368	0.452882
AT3G48770	157.746	0.910065	0.285375	3.18902	0.00142758	0.0115284
AT4G21760	1093.78	0.909738	0.75009	1.21284	0.225191	0.433138
AT4G15960	95.3698	0.909451	0.278553	3.26491	0.00109498	0.0093155
AT3G25610	43.5479	0.908773	0.38006	2.39113	0.0167964	0.0733009
AT3G09010	83.1378	0.908147	0.278338	3.26275	0.00110338	0.00937261
AT3G14310	4178.56	0.908064	0.18436	4.92551	8.41424e-07	3.06405e-05
AT3G56360	1212.19	0.90797	0.227307	3.99447	6.48402e-05	0.00101734
AT4G24420	1.05785	0.907768	3.01684	0.3009	0.763491	0.877878
AT3G20530	4.00711	0.906713	1.25891	0.720234	0.471381	0.672881
AT1G62800	178.37	0.906674	0.796429	1.13843	0.254943	0.467011
AT1G69570	40.7012	0.904499	0.976012	0.926729	0.354067	0.568059
AT3G56950	512.736	0.904317	0.217931	4.14957	3.33108e-05	0.000601485
AT3G03200	41.3171	0.904288	0.372103	2.43021	0.01509	0.0678851
AT4G20730	136.661	0.903185	0.245336	3.68142	0.000231937	0.00273997
AT3G56660	7.94852	0.902788	0.891543	1.01261	0.311245	0.526561
AT1G19394	49.6698	0.902488	0.351804	2.56532	0.0103082	0.0511368
AT1G67520	78.7682	0.902462	0.423852	2.12919	0.0332382	0.1199
AT5G42530	736.668	0.90156	0.50479	1.78601	0.0740973	0.210368
AT1G43910	336.437	0.900954	0.414656	2.17277	0.0297974	0.110845
AT4G22900	55.9069	0.900655	0.43078	2.09075	0.0365502	0.128508
AT5G41080	145.67	0.900395	0.756057	1.19091	0.23369	0.44291
AT4G16910	38.5018	0.900272	0.356271	2.52693	0.0115065	0.0553902
AT1G71960	295.213	0.900051	0.755633	1.19112	0.233606	0.44288
AT2G18160	2743.47	0.899902	0.141141	6.37592	1.81867e-10	2.38181e-08
AT1G08340	65.1565	0.899839	0.553657	1.62526	0.104106	0.262941
AT4G14270	294.311	0.899781	0.328224	2.74136	0.00611852	0.0347862
AT2G07658	14.6844	0.899277	0.654907	1.37314	0.16971	0.362057
AT2G47130	20.871	0.899098	0.85093	1.05661	0.290691	0.505266
AT5G44790	1474.6	0.898271	0.208588	4.30643	1.65908e-05	0.000344033
AT3G01350	34.5929	0.898205	0.509942	1.76139	0.0781731	0.218322
AT4G16000	40.3948	0.897197	0.742485	1.20837	0.226904	0.434751
AT1G70670	229.935	0.897183	0.327826	2.73677	0.00620456	0.0351945
AT5G06900	12.279	0.896693	0.772456	1.16083	0.24571	0.456444
AT4G17990	2.07933	0.896443	1.86057	0.481812	0.62994	0.78998
AT1G23000	1282.96	0.89611	0.195436	4.58519	4.53578e-06	0.000123908
AT1G08500	17.9979	0.896062	0.547228	1.63746	0.101535	0.258979
AT4G05110	47.7078	0.895988	0.530104	1.69021	0.0909878	0.24096
AT3G12145	5324.26	0.895765	0.28293	3.16603	0.00154536	0.0122137
AT5G54660	160.871	0.895671	0.46568	1.92336	0.0544346	0.170011
AT4G04680	4.85742	0.895105	1.08392	0.8258	0.408918	0.619495
AT3G05320	15.0516	0.894152	0.848798	1.05343	0.292142	0.506785
AT5G48480	3294.37	0.893921	0.175796	5.08498	3.6766e-07	1.51585e-05
AT2G07693	4.44335	0.893201	1.08642	0.822148	0.410992	0.621153
AT2G38800	1972.21	0.892798	0.419605	2.12771	0.0333609	0.120166
AT1G56210	572.284	0.89263	0.165913	5.3801	7.44448e-08	3.99383e-06
AT5G48650	416.974	0.892194	0.182908	4.87782	1.07266e-06	3.74321e-05
AT5G39890	110.544	0.892059	0.313002	2.85001	0.00437176	0.0271955
AT4G25140	9.61098	0.891984	1.04172	0.856261	0.391853	0.604917
AT1G32910	6.83004	0.89168	1.2017	0.742017	0.458077	0.66187
AT5G17165	10.2478	0.89101	0.636191	1.40054	0.161352	0.351398
AT4G17490	39.8647	0.890226	0.425547	2.09196	0.0364423	0.128175
AT1G62422	64.0059	0.889765	0.34815	2.55569	0.0105977	0.0521662
AT1G51055	26.7458	0.889601	0.496361	1.79224	0.0730938	0.208471
AT5G58650	63.0474	0.888588	0.603723	1.47185	0.141062	0.3223
AT1G70000	158.535	0.888417	0.412818	2.15208	0.031391	0.115063
AT4G16745	6.20533	0.888391	1.02314	0.868296	0.385232	0.598814
AT3G29370	6.1659	0.888138	1.27491	0.69663	0.486034	0.684724
AT1G08440	29.2175	0.887999	0.975668	0.910145	0.362746	0.576746
AT3G53950	175.38	0.88735	0.28416	3.12271	0.00179193	0.013624
AT4G29080	1130.11	0.887158	0.261543	3.39202	0.000693805	0.0064794
AT4G36850	28.9048	0.887138	0.583886	1.51937	0.128669	0.302083
AT1G60030	54.5596	0.886773	0.315791	2.8081	0.00498342	0.0298663
AT3G48185	74.4602	0.886543	0.297257	2.98241	0.00285988	0.019652
AT5G40720	96.2227	0.885835	0.38268	2.31482	0.0206228	0.0854168
AT4G00890	68.2626	0.88572	0.446811	1.98231	0.0474441	0.154506
AT4G26070	132.531	0.884915	0.275117	3.2165	0.00129765	0.0106884
AT1G68460	15.4158	0.884578	0.777455	1.13779	0.255209	0.467395
AT5G65590	76.0863	0.884081	0.361851	2.44322	0.0145569	0.0661012
AT5G42370	121.845	0.88386	0.252908	3.49479	0.000474435	0.00481661
AT5G38780	39.6702	0.882734	0.660528	1.33641	0.181416	0.378083
AT2G19590	102.685	0.882623	0.466416	1.89235	0.0584441	0.178515
AT3G55980	543.085	0.882162	0.289218	3.05016	0.00228717	0.0166302
AT2G01770	4.493	0.88208	1.49396	0.59043	0.554902	0.738234
AT2G29125	126.65	0.881876	0.238804	3.69289	0.000221722	0.0026412
AT2G27740	62.6428	0.881687	0.427767	2.06114	0.03929	0.135348
AT1G26920	150.292	0.881635	0.408393	2.15879	0.0308663	0.113613
AT2G21130	418.322	0.881622	0.207553	4.24769	2.15987e-05	0.000428969
AT1G78340	12.6034	0.880939	0.622399	1.41539	0.156953	0.345052
AT2G40480	655.113	0.88068	0.314677	2.79868	0.00513118	0.0305053
AT1G67790	157.78	0.880566	0.403598	2.18179	0.029125	0.10922
AT4G30520	696.871	0.88034	0.194246	4.5321	5.84008e-06	0.000152074
AT4G16480	295.471	0.879829	0.159663	5.51055	3.57706e-08	2.19393e-06
AT5G23320	29.6592	0.879711	0.377162	2.33245	0.0196772	0.0825968
AT5G18362	11.5434	0.878477	0.933601	0.940956	0.346728	0.561462
AT4G12440	67.4053	0.876887	0.626383	1.39992	0.161537	0.351481
AT1G57590	5.81092	0.876621	1.36611	0.64169	0.521074	0.712823
AT2G40050	7.54892	0.87594	0.856922	1.02219	0.306689	0.521519
AT4G33800	4.01519	0.875914	1.28982	0.679099	0.497075	0.694807
AT2G07732	2.17583	0.875743	2.08137	0.420752	0.673936	0.820202
AT3G17020	1161.95	0.875529	0.21123	4.14491	3.39945e-05	0.000611352
AT2G04170	5.90803	0.87547	1.03377	0.846874	0.397065	0.609295
AT1G10380	142.216	0.875277	0.437976	1.99846	0.0456668	0.150403
AT5G62998	1.71099	0.874386	2.16172	0.404487	0.685855	0.828803
AT5G60290	8.80178	0.874356	1.00865	0.86686	0.386019	0.599659
AT5G64340	642.967	0.873139	0.650006	1.34328	0.179182	0.37497
AT2G46670	24.6241	0.872785	1.74507	0.500144	0.616974	0.781516
AT1G22220	59.0151	0.87184	0.539323	1.61655	0.105976	0.266335
AT1G15210	211.873	0.871781	0.278397	3.13143	0.00173955	0.0133457
AT5G65700	4341.01	0.871603	0.109511	7.95902	1.73402e-15	7.42428e-13
AT2G01029	1.62142	0.871362	2.0486	0.425346	0.670585	0.817622
AT3G49360	363.51	0.870761	0.293052	2.97135	0.00296491	0.0202347
AT2G45190	2319.3	0.869914	0.19357	4.49405	6.98799e-06	0.000175203
AT1G75260	80.5495	0.86985	0.403597	2.15524	0.0311429	0.114398
AT1G80450	169.732	0.867761	0.229953	3.77365	0.000160875	0.00207877
AT2G28810	329.939	0.867183	0.234669	3.69535	0.000219583	0.00262274
AT1G16180	1296.91	0.867122	0.158129	5.48364	4.16657e-08	2.50715e-06
AT1G29240	255.651	0.865436	0.192672	4.49175	7.06405e-06	0.000176494
AT4G18630	57.8621	0.865382	0.633495	1.36604	0.171925	0.365033
AT1G66610	1.20297	0.865329	2.54313	0.340261	0.73366	0.858557
AT3G61590	391.683	0.865224	0.199591	4.33498	1.45776e-05	0.000314796
AT3G15810	527.746	0.865093	0.234992	3.68137	0.000231982	0.00273997
AT4G22756	194.008	0.864794	0.22486	3.84592	0.000120102	0.00164944
AT2G33580	132.295	0.864776	0.307192	2.8151	0.00487628	0.0294535
AT2G47160	2318.7	0.864454	0.408573	2.11579	0.0343628	0.122624
AT2G34940	16.8533	0.863439	0.838261	1.03004	0.302993	0.517875
AT5G25820	30.364	0.862569	0.421989	2.04405	0.0409483	0.139421
AT4G37690	26.3748	0.862511	0.513776	1.67877	0.0931972	0.244255
AT1G08290	112.905	0.862488	0.41565	2.07504	0.0379832	0.132134
AT3G30841	198.983	0.861893	0.216264	3.98538	6.73724e-05	0.00104967
AT2G22730	91.5977	0.86188	0.306771	2.80953	0.00496145	0.0297901
AT4G13000	18.8299	0.861284	0.667786	1.28976	0.197133	0.398402
AT1G74770	7.94738	0.86103	0.97746	0.880885	0.37838	0.592007
AT1G16070	301.484	0.860661	0.180189	4.77643	1.78435e-06	5.8033e-05
AT1G13920	163.128	0.860198	0.275244	3.12522	0.00177673	0.0135516
AT3G18960	398.284	0.859851	0.199018	4.32046	1.55705e-05	0.000330048
ATCG00320	5.23798	0.859835	0.92495	0.929601	0.352578	0.566701
AT1G71530	12.3069	0.859827	0.902306	0.952921	0.34063	0.555385
AT3G28100	70.4484	0.859814	0.605166	1.42079	0.155377	0.342983
AT3G16650	132.916	0.858971	0.261594	3.2836	0.0010249	0.00884774
AT5G52600	352.912	0.858485	0.334288	2.5681	0.0102258	0.050864
AT5G22630	307.406	0.857608	0.217464	3.94367	8.02444e-05	0.00119823
AT1G55110	506.061	0.857262	0.135869	6.30947	2.79987e-10	3.35047e-08
AT3G62740	546.18	0.857212	0.396321	2.16292	0.0305472	0.112787
AT1G68400	993.224	0.856382	0.144942	5.90843	3.4538e-09	3.01551e-07
AT1G66700	1.42941	0.856284	3.24163	0.264152	0.791663	0.895063
AT2G13820	566.52	0.856062	0.285359	2.99995	0.00270028	0.0187989
AT4G37790	640.542	0.855952	0.350032	2.44536	0.0144709	0.0658315
AT3G23290	2087.69	0.85562	0.21552	3.97002	7.18668e-05	0.00109818
AT3G06260	4.60984	0.854744	1.33541	0.640062	0.522132	0.713563
AT2G40230	360.025	0.853659	0.166989	5.11205	3.18675e-07	1.35156e-05
AT3G62570	100.245	0.853299	0.270061	3.15965	0.00157957	0.0124311
AT4G18290	23.1501	0.852404	0.746341	1.14211	0.253408	0.4651
AT5G17420	227.752	0.852182	0.50077	1.70174	0.0888033	0.237547
AT5G45520	123.38	0.852134	0.383959	2.21933	0.026464	0.101955
AT3G57210	4.18713	0.851984	0.962645	0.885045	0.376132	0.589738
AT2G36330	182.289	0.851826	0.299726	2.84202	0.0044829	0.0276854
AT3G27650	45.7482	0.851197	0.391653	2.17335	0.0297544	0.110741
AT4G13600	24.6118	0.850964	0.459283	1.85281	0.0639097	0.190073
AT5G10680	12.2577	0.85068	0.784627	1.08418	0.278283	0.492778
AT1G74440	177.239	0.850655	0.320821	2.6515	0.00801358	0.0424695
AT5G07170	1.9521	0.850123	1.9044	0.446399	0.655309	0.807349
AT5G23100	285.605	0.850092	0.170051	4.99903	5.76187e-07	2.23488e-05
AT1G74090	1291.51	0.849949	0.762508	1.11468	0.26499	0.478059
AT1G70720	14.4816	0.849732	1.11108	0.764781	0.444402	0.649565
AT3G22460	13.0813	0.849666	0.624839	1.35982	0.173888	0.367553
AT4G34560	345.763	0.849555	0.408948	2.07742	0.0377632	0.131657
AT3G22930	6.55868	0.849295	0.953276	0.890923	0.372971	0.586718
AT5G03240	2623.62	0.848953	0.192281	4.41518	1.00927e-05	0.000235047
AT5G24590	672.002	0.848439	0.128195	6.61834	3.63246e-11	5.53925e-09
AT3G21040	17.986	0.848117	0.515919	1.6439	0.100198	0.256995
AT1G05690	28.2778	0.847696	0.484974	1.74792	0.080478	0.222727
AT5G12140	2290.86	0.847497	0.275606	3.07503	0.00210485	0.0155416
AT3G24400	4.29154	0.84743	1.24259	0.681986	0.495248	0.693312
AT1G68180	24.1808	0.847089	0.694218	1.22021	0.222386	0.429569
AT1G60130	1.58615	0.847077	1.76227	0.480674	0.630748	0.790664
AT1G54930	192.696	0.846966	0.250184	3.38538	0.000710807	0.00660217
AT3G27940	4.43386	0.846892	1.18481	0.714791	0.474738	0.675638
AT3G28857	3.08617	0.846778	1.50962	0.56092	0.574852	0.752214
AT5G47220	58.928	0.846568	0.524019	1.61553	0.106196	0.266677
[truncated: 20,266 more rows]

## Sheet: Fig3B tfl1 13LDs vs 7LDs
Legend: Table of log2FoldChange comparing tfl1-18 13 LDs and tfl1-18 7 LDs. Data used to generate the venn diagram on Fig. 3B
	baseMean	log2FoldChange	lfcSE	stat	pvalue	padj
AT2G05230	129.792	10.9425	3.90695	2.80077	0.00509811	0.0264549
AT3G02310	482.196	10.7397	1.05595	10.1706	2.68259e-24	1.73499e-21
AT4G18960	88.8604	10.2429	1.27903	8.00833	1.16273e-15	1.90894e-13
AT5G15800	226.063	9.56142	1.20723	7.92011	2.37298e-15	3.56666e-13
AT5G20240	319.222	9.5278	1.12358	8.47983	2.2552e-17	5.23181e-15
AT3G54340	413.779	9.47807	1.00349	9.44511	3.55022e-21	1.48573e-18
AT1G69120	545.106	9.08779	0.813812	11.1669	5.9189e-29	5.49248e-26
AT5G24910	27.2316	8.68791	1.24866	6.9578	3.45615e-12	2.81545e-10
AT5G17810	29.9753	8.64353	1.41214	6.12087	9.30651e-10	4.21717e-08
AT1G08645	29.8903	8.39682	3.36556	2.49493	0.0125983	0.0541128
AT3G26200	24.2287	8.32169	1.26013	6.60381	4.00714e-11	2.46468e-09
AT5G22430	17.4767	7.99403	1.28767	6.20814	5.36144e-10	2.54287e-08
AT5G45630	18.9303	7.77917	1.34172	5.79789	6.71561e-09	2.53684e-07
AT2G16210	23.3656	7.44312	1.31331	5.66746	1.4493e-08	5.03785e-07
AT3G23130	13.4184	7.27551	1.49646	4.8618	1.16324e-06	2.30949e-05
AT5G42092	9.2853	7.13092	1.44099	4.94862	7.47404e-07	1.57161e-05
AT3G17010	68.2589	7.11133	0.803787	8.84728	8.9682e-19	2.55211e-16
AT1G13290	10.8232	6.97108	1.36299	5.11454	3.14504e-07	7.321e-06
AT5G17080	10.915	6.79152	1.33907	5.07184	3.93993e-07	8.97437e-06
AT5G37300	66.9433	6.75439	1.25517	5.38126	7.3965e-08	2.06088e-06
AT5G18560	53.4723	6.67298	1.2755	5.23166	1.67997e-07	4.24326e-06
AT3G13662	6.79083	6.65046	1.43419	4.63708	3.53374e-06	6.03848e-05
AT1G53160	635.647	6.60816	0.569374	11.606	3.84172e-31	4.55521e-28
AT5G44630	258.448	6.59373	0.477355	13.8131	2.12624e-43	6.48291e-40
AT5G18000	6.28245	6.49195	1.50084	4.32554	1.52156e-05	0.00020884
AT5G57720	52.3152	6.39138	0.74045	8.63176	6.04155e-18	1.49936e-15
AT4G16560	6.38694	6.32368	1.73589	3.64291	0.000269574	0.00238339
AT1G12805	39.8501	6.18411	1.45195	4.25917	2.0519e-05	0.000269752
AT5G22796	9.21734	6.13936	1.63088	3.76444	0.000166924	0.00158976
AT3G29970	5.3912	6.13808	1.74748	3.51253	0.000443868	0.0035803
AT3G20880	10.4291	6.12899	1.3793	4.44355	8.84883e-06	0.00013079
AT5G09670	4.56049	6.11187	3.91255	1.56212	0.11826	0.281291
AT3G47220	5.24564	6.00524	1.80074	3.33486	0.000853414	0.0062144
AT5G44620	1382.61	5.95712	0.295703	20.1456	2.94e-90	6.27484e-86
AT4G28811	4.53329	5.9194	1.60104	3.69723	0.000217968	0.00199832
AT4G25010	4.40801	5.90114	1.82395	3.23537	0.00121487	0.00825762
AT2G42410	4.15071	5.87298	1.60175	3.6666	0.000245797	0.00221073
AT3G28500	192.794	5.86544	0.749155	7.82941	4.90162e-15	6.96219e-13
AT5G51870	6.66812	5.83449	1.48029	3.94144	8.09953e-05	0.000868685
AT2G14247	18.5502	5.82465	1.26595	4.601	4.20469e-06	7.04954e-05
AT5G01895	3.68506	5.80188	3.91394	1.48236	0.138244	0.314087
AT3G20083	3.66574	5.79683	1.80073	3.21916	0.00128566	0.00864791
AT2G14210	5.08725	5.7894	1.52877	3.78696	0.0001525	0.00147611
AT1G24260	229.466	5.72111	0.655556	8.72712	2.61235e-18	6.88338e-16
AT3G13660	3.51268	5.6746	1.65123	3.4366	0.000589073	0.00455859
AT1G34842	3.26429	5.63032	3.91485	1.43819	0.150379	0.332921
AT2G25810	6.90784	5.62467	1.39972	4.01843	5.85872e-05	0.00065536
AT1G51220	6.45338	5.62179	1.36117	4.13012	3.6258e-05	0.000440942
AT2G45650	3.98555	5.61916	1.59234	3.52887	0.000417337	0.00341142
AT5G17090	3.51294	5.60338	1.56552	3.57925	0.000344588	0.00291983
AT1G03720	3.33392	5.54174	1.57155	3.5263	0.000421415	0.00343817
AT1G30170	3.25928	5.52764	1.67573	3.29864	0.000971554	0.00691381
AT1G32280	8.26331	5.48378	1.42573	3.8463	0.000119915	0.00120952
AT5G50790	2.95888	5.47831	1.97131	2.77902	0.00545235	0.027849
AT2G33810	167.52	5.41965	0.387815	13.9748	2.2203e-44	9.47756e-41
AT3G47200	3.22588	5.41186	1.64108	3.29775	0.00097462	0.0069213
AT2G38240	8.53004	5.391	2.94368	1.83138	0.0670433	0.189298
AT3G44860	7.96504	5.38962	2.69874	1.99708	0.0458162	0.143171
AT3G50625	3.1138	5.3823	1.7042	3.15826	0.00158712	0.0103086
AT1G43160	13.0634	5.36873	3.75907	1.42821	0.153232	0.336984
AT5G03668	5.90642	5.35437	1.39948	3.82597	0.00013026	0.0012955
AT4G27330	2.67136	5.33412	1.84664	2.88856	0.00387011	0.0212012
AT5G07530	3.02676	5.29408	1.61837	3.27124	0.00107078	0.00744236
AT3G48520	6.66169	5.18668	1.9301	2.68726	0.00720398	0.0347311
AT5G38130	5.56741	5.13017	1.3837	3.70757	0.00020926	0.0019276
AT1G70335	3.14821	5.12216	3.91826	1.30725	0.191127	0.390504
AT1G18280	5.69056	5.104	1.57756	3.23538	0.00121483	0.00825762
AT3G47210	2.6329	5.0945	1.75092	2.90962	0.00361872	0.020087
AT3G54630	2.23393	5.07809	2.58	1.96825	0.0490392	0.15038
AT1G10225	3.33775	5.07173	1.56251	3.24589	0.00117083	0.00802475
AT1G26218	3.14954	5.03614	3.91898	1.28506	0.198771	0.400336
AT5G07520	2.28832	4.9927	1.97635	2.52622	0.0115296	0.0504461
AT2G27220	3.04931	4.98639	1.58683	3.14236	0.0016759	0.0107446
AT5G09470	2.19757	4.97171	1.96477	2.53043	0.0113924	0.0500097
AT5G09780	14.0352	4.87615	1.1012	4.42802	9.51025e-06	0.000139408
AT3G49668	1.90197	4.8443	3.47244	1.39507	0.162995	0.351464
AT2G01520	10.5724	4.8277	1.11326	4.33652	1.44753e-05	0.000199965
AT2G42885	3.94086	4.7649	1.67986	2.83649	0.00456122	0.0242527
AT1G68510	2.95266	4.73071	1.63019	2.90193	0.00370871	0.0204535
AT4G19430	2.03398	4.72122	2.10725	2.24046	0.0250608	0.091182
AT5G59390	37.0976	4.69447	0.569374	8.24496	1.65209e-16	3.26488e-14
AT3G04960	96.748	4.66389	0.389906	11.9616	5.64848e-33	7.53472e-30
AT1G01560	11.1866	4.66227	1.08535	4.29562	1.74202e-05	0.00023409
AT5G46260	7.83228	4.65941	1.30109	3.58117	0.000342065	0.00290286
AT5G41663	2.51474	4.64661	1.72898	2.68749	0.00719918	0.0347178
AT1G19530	42.0881	4.6363	1.31729	3.51957	0.000432246	0.00350644
AT2G35637	4.65441	4.6302	1.8949	2.44351	0.0145452	0.060368
AT5G22799	3.32602	4.59053	1.86521	2.46113	0.01385	0.0581358
AT4G26280	2.11778	4.58401	1.89583	2.41794	0.0156086	0.0637943
AT4G34400	1062.06	4.55261	0.249393	18.2547	1.89726e-74	1.34977e-70
AT4G10843	2.90865	4.55226	1.77169	2.56944	0.0101864	0.0456934
AT1G11185	1.80194	4.51802	2.55349	1.76935	0.0768355	0.208453
AT5G14010	3.06843	4.50997	1.74818	2.57981	0.00988537	0.0446431
AT1G69543	2.23895	4.44124	2.52392	1.75966	0.0784657	0.211692
AT3G06437	2.17878	4.40716	1.91823	2.29752	0.0215892	0.0814385
AT3G28875	2.9136	4.38274	1.79318	2.44411	0.014521	0.0603077
AT2G18550	4.34395	4.33964	1.53849	2.82071	0.0047918	0.025159
AT3G12220	33.6895	4.33447	0.770194	5.62777	1.82559e-08	6.12635e-07
AT1G15385	1.68962	4.32282	1.8857	2.29242	0.0218813	0.0822783
AT4G16590	12.1527	4.32096	0.954391	4.52745	5.96996e-06	9.45586e-05
AT5G38096	16.4504	4.29759	0.872951	4.92306	8.52009e-07	1.76035e-05
AT5G57420	6.44472	4.24096	1.26715	3.34684	0.000817375	0.00599081
AT3G50330	2.79818	4.23349	1.86367	2.27159	0.0231115	0.0857559
AT3G57370	2.16869	4.22741	1.92648	2.19437	0.0282089	0.0996956
AT3G29150	1.76504	4.21421	1.93861	2.17383	0.0297177	0.103652
AT3G10150	13.5527	4.19032	0.860086	4.87197	1.10488e-06	2.20801e-05
AT3G55310	2.75793	4.18689	1.72461	2.42773	0.0151937	0.0623734
AT5G51610	20.505	4.16322	0.912527	4.56229	5.05976e-06	8.24355e-05
AT3G02255	1.74036	4.14963	2.66225	1.55869	0.119069	0.282417
AT4G05495	2.7641	4.12431	1.64236	2.51121	0.0120317	0.0521514
AT2G24850	85.2848	4.11834	1.89622	2.17187	0.0298658	0.104002
AT5G60910	185.017	4.05013	0.351419	11.5251	9.86369e-31	1.0526e-27
AT1G57780	4.91026	4.04842	1.52692	2.65136	0.00801685	0.037999
AT4G21970	51.2671	3.98211	0.549215	7.25054	4.151e-13	3.95513e-11
AT1G53887	2.77142	3.95118	1.56197	2.52961	0.0114191	0.0500858
AT5G63580	37.3621	3.94902	0.530877	7.43867	1.01703e-13	1.07458e-11
AT5G55450	499.12	3.89919	0.572573	6.80995	9.76325e-12	6.9767e-10
AT1G70260	297.809	3.89174	0.282446	13.7787	3.42268e-43	9.13127e-40
AT5G50800	2.21236	3.88107	1.83307	2.11726	0.0342382	0.115114
AT5G32460	23.6506	3.86413	0.749445	5.15599	2.52297e-07	6.05712e-06
AT3G44580	3.17996	3.84619	1.48514	2.58978	0.00960371	0.0437134
AT4G00872	6.57087	3.84042	1.47431	2.60489	0.00919025	0.0422605
AT5G62165	48.9796	3.83976	0.572425	6.70788	1.97477e-11	1.32957e-09
AT3G15270	46.2356	3.83749	0.543682	7.05834	1.685e-12	1.43279e-10
AT1G26310	79.6428	3.82398	0.505588	7.56343	3.92568e-14	4.62904e-12
AT1G10980	107.505	3.79356	0.435848	8.70386	3.20789e-18	8.05482e-16
AT4G39480	111.612	3.77496	0.511566	7.37923	1.59206e-13	1.59527e-11
AT1G69180	123.023	3.71861	0.41966	8.861	7.92978e-19	2.2871e-16
AT3G22275	6.07432	3.70615	1.74859	2.11951	0.0340472	0.114626
AT1G58225	2.27812	3.69489	2.11096	1.75034	0.0800601	0.214637
AT1G63370	2.97533	3.68125	1.57388	2.33896	0.0193373	0.0750392
AT3G11680	15.691	3.67934	0.763951	4.81619	1.46322e-06	2.81094e-05
AT5G51210	7.71207	3.65391	1.17389	3.11266	0.00185409	0.0116697
AT5G64341	5.99347	3.64429	3.46767	1.05093	0.29329	0.511328
AT2G21450	3.77708	3.64184	1.53207	2.37707	0.0174508	0.0694097
AT4G00870	57.0514	3.61641	0.371981	9.72203	2.42895e-22	1.20561e-19
AT1G67865	54.9969	3.60743	1.27675	2.82549	0.00472086	0.0248609
AT4G00390	41.0892	3.60572	0.593989	6.07034	1.2764e-09	5.60541e-08
AT5G59305	37.9271	3.58396	0.55622	6.44342	1.1681e-10	6.35986e-09
AT1G15380	22.2538	3.56463	0.75342	4.73127	2.23123e-06	4.06672e-05
AT5G51990	1.87633	3.56069	1.74707	2.03809	0.041541	0.132726
AT2G19990	4.36194	3.56001	1.48283	2.40082	0.0163583	0.0661868
AT5G51860	2.08065	3.53853	2.24673	1.57497	0.115264	0.276258
AT1G52030	1005.67	3.53288	0.775269	4.55698	5.18953e-06	8.42923e-05
AT5G61850	633.144	3.51352	0.28277	12.4254	1.90373e-35	3.69376e-32
AT2G35640	31.9514	3.50198	0.62022	5.64635	1.6389e-08	5.6056e-07
AT5G47600	327.672	3.49635	0.354616	9.85955	6.23274e-23	3.41091e-20
AT4G11911	3.37393	3.49512	1.41136	2.47641	0.013271	0.0563442
AT3G19350	3.28837	3.49347	1.49267	2.34042	0.0192622	0.0748294
AT4G16550	1.93824	3.46782	2.05057	1.69115	0.0908076	0.234808
AT4G14695	11.9286	3.46691	0.832947	4.16222	3.15166e-05	0.000392221
AT4G31610	633.365	3.46497	0.286018	12.1145	8.851e-34	1.45313e-30
AT5G59680	6.45703	3.46477	1.02337	3.38564	0.000710131	0.00532923
AT4G31710	2.2882	3.46255	1.61808	2.13991	0.0323622	0.110178
AT4G15210	17.2483	3.42696	2.30502	1.48674	0.137084	0.312418
AT1G15460	2.7965	3.39947	1.57424	2.15943	0.0308171	0.106394
AT4G24204	4.13278	3.39332	1.47355	2.30282	0.0212891	0.0806628
AT3G18330	1.90936	3.38516	1.94418	1.74118	0.0816518	0.217512
AT5G63660	4.26259	3.37867	1.47149	2.29608	0.0216713	0.0816184
AT4G10265	29.1137	3.37488	0.746686	4.5198	6.18968e-06	9.72085e-05
AT1G69880	23.435	3.36262	0.835789	4.02329	5.73919e-05	0.000645032
AT4G24026	22.7639	3.35963	0.674772	4.97891	6.39425e-07	1.37851e-05
AT4G21690	15.1105	3.33917	0.80186	4.16428	3.12342e-05	0.000389161
AT1G02065	292.971	3.33287	0.386292	8.62784	6.25199e-18	1.53375e-15
AT4G25430	14.9863	3.32022	0.729337	4.55238	5.30435e-06	8.5636e-05
AT1G70720	13.1235	3.30104	0.788882	4.18445	2.85857e-05	0.000361223
AT4G21590	68.4736	3.29788	0.350592	9.40661	5.12409e-21	2.02525e-18
AT5G47590	120.52	3.29233	0.363147	9.06613	1.23315e-19	3.98775e-17
AT1G04660	10.3778	3.28038	0.895391	3.66362	0.000248672	0.0022347
AT1G03170	169.48	3.27318	0.284304	11.513	1.13516e-30	1.1537e-27
AT1G28430	1.96643	3.25837	1.88888	1.72503	0.084522	0.223096
AT2G40165	2.59532	3.25042	2.15573	1.5078	0.131605	0.303298
AT1G54000	77.9929	3.22367	0.876648	3.67727	0.000235743	0.00213203
AT5G28085	2.05798	3.1605	1.8118	1.7444	0.0810892	0.216541
AT3G27025	44.761	3.15806	0.417414	7.56577	3.85563e-14	4.5717e-12
AT3G48080	50.7667	3.15082	0.634912	4.96261	6.95528e-07	1.47561e-05
AT4G16050	5.23058	3.14213	1.11009	2.83054	0.00464702	0.0245681
AT5G43935	10.1199	3.14169	0.829584	3.78706	0.00015244	0.00147611
AT4G36740	3.75802	3.14141	1.26342	2.48643	0.0129031	0.0551003
AT1G43800	1505.6	3.13132	0.735427	4.25783	2.06425e-05	0.000270954
AT5G55430	12.9873	3.1301	0.818899	3.82233	0.000132196	0.00131039
AT4G05497	3.77693	3.12557	1.7128	1.82483	0.0680266	0.191335
AT3G27415	2.39975	3.12439	1.83728	1.70055	0.0890277	0.231524
AT3G50310	2.83649	3.12384	1.61531	1.93389	0.0531265	0.159186
AT2G38600	48.6724	3.11739	0.544914	5.72089	1.05967e-08	3.82037e-07
AT1G21890	30.756	3.1159	0.626952	4.96992	6.6979e-07	1.42953e-05
AT5G61090	34.2741	3.11177	0.442559	7.03131	2.04604e-12	1.7125e-10
AT4G02810	32.1314	3.1083	0.557489	5.57554	2.46768e-08	7.96789e-07
AT3G29370	5.82848	3.09621	1.05683	2.9297	0.00339286	0.0190713
AT5G60900	32.0915	3.07293	0.550508	5.58199	2.37776e-08	7.73607e-07
AT2G25260	73.9511	3.05986	0.424647	7.20567	5.77607e-13	5.31373e-11
AT4G30640	2.95856	3.0441	1.41998	2.14377	0.0320517	0.10947
AT2G43520	66.3151	3.03003	0.38079	7.95722	1.75947e-15	2.76121e-13
AT1G02190	588.074	3.01598	0.270481	11.1504	7.12489e-29	6.3361e-26
AT1G16490	10.798	2.99674	0.8404	3.56584	0.000362689	0.00303564
AT5G12270	4.14558	2.99534	1.27656	2.34641	0.018955	0.0739456
AT4G24150	68.9685	2.98456	0.455935	6.54602	5.90909e-11	3.49357e-09
AT3G50230	154.123	2.98317	0.273543	10.9057	1.08268e-27	9.24306e-25
AT5G42120	4.82221	2.96753	1.45818	2.03509	0.0418414	0.133426
AT5G24860	138.407	2.95695	0.356317	8.29866	1.05295e-16	2.12011e-14
AT1G68170	6.7646	2.95492	0.961187	3.07424	0.00211039	0.0129357
AT4G09940	5.00247	2.93145	1.43958	2.03633	0.0417176	0.13311
AT3G05035	8.02271	2.9237	0.900115	3.24814	0.00116162	0.00797439
AT4G24110	138.387	2.92355	0.486827	6.00531	1.90971e-09	8.08708e-08
AT1G54020	106.895	2.92155	0.774908	3.77019	0.000163121	0.00156121
AT2G20510	3.04765	2.90889	1.39714	2.08204	0.0373391	0.122661
AT3G14630	9.77263	2.87445	0.763284	3.76589	0.000165955	0.00158247
AT4G10260	5.75205	2.86913	1.13722	2.52293	0.0116383	0.0508061
AT2G03710	187.645	2.86234	0.277579	10.3118	6.23144e-25	4.43325e-22
AT3G28890	7.39661	2.8527	1.00012	2.85237	0.0043395	0.0233294
AT1G72490	4.03861	2.83712	1.50231	1.88851	0.0589577	0.172068
AT4G40065	1.71196	2.83124	1.98982	1.42286	0.154776	0.339296
AT5G24420	135.792	2.82904	1.18776	2.38182	0.0172271	0.0687635
AT2G32160	7.52083	2.81245	1.04673	2.68689	0.00721206	0.0347622
AT4G37400	7.93944	2.80532	0.853017	3.2887	0.0010065	0.00709684
AT4G36820	16.5516	2.80284	0.868528	3.22712	0.00125043	0.00844553
AT1G62935	2.15163	2.79893	1.85993	1.50486	0.132361	0.304613
AT4G23610	2.87573	2.79313	1.50011	1.86195	0.0626106	0.1799
AT3G12143	3.99113	2.79122	1.26227	2.21127	0.0270174	0.096459
AT5G17030	1.96589	2.78744	1.68329	1.65595	0.0977327	0.246765
AT3G45093	3.11551	2.78603	1.49748	1.86048	0.0628182	0.180385
AT1G30080	20.7179	2.77367	0.539407	5.14206	2.71737e-07	6.45844e-06
AT1G13680	8.14893	2.76765	0.861555	3.21239	0.00131636	0.0088155
AT4G38310	2.13934	2.765	2.18121	1.26764	0.204925	0.407768
AT4G27980	37.0873	2.75359	0.396577	6.9434	3.82779e-12	3.09456e-10
AT3G01080	13.7828	2.75114	0.617142	4.45788	8.27754e-06	0.000123544
AT1G02067	13.1511	2.74384	0.846162	3.24269	0.00118407	0.00809467
AT1G61120	1.77408	2.73244	2.24518	1.21703	0.223594	0.431247
AT3G57100	2.19429	2.72726	1.67033	1.63276	0.102519	0.254822
AT1G33055	47.7391	2.69753	0.484711	5.56523	2.61804e-08	8.3523e-07
AT3G12430	8.36085	2.6513	0.777125	3.41168	0.000645642	0.00491789
AT1G07885	1.89088	2.64055	2.05381	1.28569	0.198552	0.400063
AT3G12450	10.1309	2.63785	0.742186	3.55416	0.000379191	0.00314378
AT2G20870	5.8601	2.63358	1.68332	1.56452	0.117696	0.280388
AT2G30362	21.7927	2.62811	0.872581	3.01187	0.0025964	0.0152784
AT1G77520	2.8886	2.62663	1.54934	1.69532	0.0900147	0.23355
AT5G56970	36.2427	2.62325	0.474492	5.52854	3.22907e-08	9.95924e-07
AT4G10720	2.65018	2.62024	1.63641	1.60121	0.10933	0.266373
AT5G55440	2.02108	2.61117	1.70938	1.52755	0.126624	0.294796
AT5G13320	3.47256	2.60588	1.48773	1.75158	0.0798466	0.214331
AT5G49740	7.26584	2.58787	0.88011	2.94039	0.00327799	0.0185281
AT5G06570	7.4229	2.58589	1.34525	1.92223	0.0545763	0.162457
AT1G31485	8.03055	2.5842	1.29141	2.00106	0.0453857	0.142114
AT5G47130	3.9971	2.58024	1.5461	1.66887	0.0951439	0.242438
AT3G57210	2.26293	2.5788	1.77672	1.45144	0.146658	0.327521
AT1G31290	15.1014	2.57418	0.786461	3.27312	0.00106366	0.00740918
AT1G12670	2.2255	2.57134	1.724	1.4915	0.13583	0.310322
AT3G21660	2.60338	2.56334	1.3466	1.90357	0.0569665	0.16791
AT1G25472	26.4631	2.55698	0.731189	3.49702	0.000470494	0.00375112
AT3G18550	13.3699	2.5555	0.751039	3.40262	0.000667425	0.00505854
AT4G31680	17.9281	2.54677	0.586448	4.34271	1.40737e-05	0.000194922
AT5G54150	2.3782	2.5406	1.56662	1.6217	0.104867	0.258678
AT1G19060	3.42791	2.53261	1.52673	1.65885	0.0971459	0.24572
AT3G23120	42.9271	2.53155	0.591305	4.2813	1.85803e-05	0.00024754
AT5G46915	69.6454	2.52951	0.359674	7.03279	2.02445e-12	1.70109e-10
AT1G16290	14.726	2.52577	0.616189	4.09901	4.14913e-05	0.000494355
AT5G09980	39.4267	2.5051	0.642235	3.9006	9.59531e-05	0.000999772
AT5G39330	56.1231	2.49626	0.364666	6.84533	7.63013e-12	5.65042e-10
AT3G54770	16.3531	2.49211	0.722846	3.44763	0.000565524	0.00440028
AT1G64100	17.5973	2.49111	0.624691	3.98774	6.67051e-05	0.000735755
AT4G15480	86.528	2.49047	0.295483	8.42849	3.50167e-17	7.70477e-15
AT4G16690	86.2603	2.48418	0.336052	7.39226	1.44353e-13	1.4671e-11
AT3G55515	3.92081	2.4809	1.4961	1.65824	0.097269	0.246002
AT3G13950	17.2687	2.47856	0.636012	3.89703	9.73782e-05	0.00101234
AT3G28580	7.52135	2.4753	1.22656	2.01808	0.0435832	0.137766
AT4G16545	25.246	2.47404	0.489548	5.05373	4.33266e-07	9.80616e-06
AT5G57310	3.47808	2.45882	1.39903	1.75751	0.0788302	0.212299
AT2G17850	15.5483	2.45804	0.651247	3.77436	0.000160416	0.00153946
AT5G10210	9.03268	2.44715	1.08526	2.25491	0.0241391	0.0884798
AT5G56300	82.151	2.44551	0.441729	5.53623	3.09053e-08	9.61533e-07
AT4G03823	3.29795	2.43398	1.45257	1.67564	0.0938097	0.240214
AT4G27460	70.8358	2.42619	0.445824	5.44203	5.26778e-08	1.52758e-06
AT1G67860	254.133	2.42508	0.843586	2.87473	0.00404376	0.0219832
AT3G05660	44.0093	2.41921	0.366618	6.59872	4.14716e-11	2.54347e-09
AT1G22480	21.4373	2.41178	0.617036	3.90866	9.28114e-05	0.000972924
AT5G06839	5.20179	2.41073	1.21363	1.98638	0.046991	0.145732
AT5G53048	7.00952	2.41069	1.02925	2.34218	0.0191717	0.074596
AT1G06320	5.20774	2.40359	1.18449	2.02921	0.0424372	0.134814
AT5G51760	2.4392	2.39858	1.47522	1.62592	0.103967	0.257373
AT4G00580	3.42123	2.39698	1.18468	2.02332	0.0430404	0.136259
AT1G72260	2.03231	2.39146	1.97916	1.20832	0.226924	0.435265
AT1G43250	2.01717	2.38931	1.73981	1.37332	0.169653	0.360972
AT3G15605	8.00115	2.37672	0.97986	2.42557	0.0152845	0.0626854
AT5G49380	2.38842	2.37646	1.99213	1.19292	0.232899	0.442847
AT1G05700	4.36374	2.36608	1.08036	2.19007	0.028519	0.100559
AT4G25110	11.1486	2.36154	0.744625	3.17145	0.00151679	0.00993334
AT1G66370	2.59672	2.35429	1.93934	1.21397	0.22476	0.432596
AT2G17950	28.3661	2.3541	0.644098	3.65487	0.00025731	0.00229802
AT2G42830	9.25556	2.35353	0.688758	3.41707	0.000632994	0.00483363
AT5G48485	2291.16	2.35318	0.195064	12.0637	1.64321e-33	2.33808e-30
AT1G61810	127.631	2.34322	0.329602	7.10922	1.16697e-12	1.0166e-10
AT5G53660	221.662	2.34132	0.356976	6.55877	5.42537e-11	3.22545e-09
AT1G22990	11.7745	2.33889	0.687879	3.40015	0.000673481	0.0050954
AT4G21380	179.903	2.33636	0.360727	6.47681	9.36827e-11	5.19343e-09
AT4G14730	18.5945	2.32747	0.652666	3.5661	0.00036234	0.00303509
AT1G13143	3.61043	2.32155	1.84821	1.2561	0.209079	0.413357
AT2G26480	22.4001	2.3112	0.522971	4.41937	9.89884e-06	0.000144016
AT5G19740	407.861	2.30975	0.166551	13.8681	9.87979e-44	3.51441e-40
AT1G08320	28.7814	2.30565	0.526231	4.38144	1.179e-05	0.000167979
AT4G37710	2.23511	2.30448	1.80074	1.27975	0.200635	0.402988
AT5G26690	13.7767	2.30261	0.766258	3.00501	0.00265573	0.0155632
AT1G06002	11.5034	2.29884	0.945314	2.43182	0.015023	0.061887
AT1G69600	151.56	2.29636	0.280741	8.17961	2.84765e-16	5.285e-14
AT3G20520	6.10063	2.29434	0.941522	2.43684	0.0148162	0.0611767
[truncated: 21,039 more rows]

## Sheet: Fig3C Col_0 7LDs vs tfl1 7LDs
Legend: Table of log2FoldChange comparing Col-0 7 LDs and tfl1-18 7 LDs. Data used to generate the cluster analysis on Fig. 3C
[truncated: 33,682 more rows]

[truncated: 7 more sheets: Fig3C Col_0 10LDs vs tfl1 10LDs, Fig3C Col_0 13LDs vs tfl1 13LDs, Fig6E Col 10LDs vs fd 10LDs, Fig6E Col 10LD vs tfl1 fd 10LD, Fig6E Col 13LDs vs fd 13LDs, Fig6E Col 13LD vs tfl1 fd 13LD, qfpkms overview]
